# Supplementary material for: Apolipoprotein E promotes primary resistance to AR-targeted therapy via inducing TRIM25-mediated AR ubiquitination and sensitizes immunotherapy in prostate cancer
Source: Theranostics. 2025 Apr 21;15(12):5572–91. doi: 10.7150/thno.109994 (PMC12068304; doi:10.7150/thno.109994)
Supplement: Supplementary file 2 — Supplementary tables. [file thnov15p5572s2.xlsx]

## Sheet: Table S1
Supplementary Table 1: Univariate Cox regression analysis for screening prognostic genes in TCGA
gene symbol	HR (95% CI for HR)	p.value
KLHL17	2.2 (1.6-3)	1.8e-06
PLEKHN1	2.4 (1.8-3.3)	1.6e-08
PERM1	1.5 (1.2-1.9)	0.0018
HES4	1.4 (1.2-1.7)	0.00013
ISG15	1.2 (1.1-1.3)	0.0035
RNF223	1.6 (1.2-2.2)	0.0041
C1orf159	3.4 (2.2-5.3)	9.6e-08
TNFRSF18	1.5 (1.3-1.8)	1.2e-05
TNFRSF4	1.3 (1.1-1.7)	0.0094
C1QTNF12	2.5 (1.7-3.8)	7.2e-06
UBE2J2	2.5 (1.4-4.5)	0.0012
SCNN1D	1.8 (1.4-2.3)	1.8e-06
ACAP3	2.9 (2-4.1)	2.5e-09
PUSL1	1.9 (1.3-2.7)	0.00064
INTS11	2.6 (1.5-4.6)	0.0011
TAS1R3	1.9 (1.2-3.1)	0.0083
DVL1	2.4 (1.5-3.7)	0.00012
MXRA8	1.7 (1.3-2.2)	8.2e-05
CCNL2	1.8 (1.4-2.4)	2.3e-06
ATAD3B	2 (1.4-2.6)	1.1e-05
TMEM240	1.7 (1.3-2.2)	0.00043
MIB2	2.2 (1.4-3.3)	0.00031
MMP23B	3 (1.4-6.5)	0.0063
CALML6	1.9 (1.3-2.6)	0.0003
CFAP74	2.3 (1.2-4.4)	0.0084
GABRD	1.7 (1.4-2.1)	3.7e-07
FAAP20	1.7 (1.2-2.5)	0.006
HES5	2 (1.2-3.3)	0.006
ARHGEF16	1.8 (1.2-2.7)	0.0076
WRAP73	4.3 (2.3-8.1)	6.7e-06
DFFB	2 (1.3-3.1)	0.0012
C1orf174	2.1 (1.2-3.6)	0.008
NPHP4	2.1 (1.3-3.3)	0.0012
KCNAB2	1.8 (1.2-2.5)	0.0014
CHD5	1.8 (1.3-2.6)	0.00072
RNF207	1.6 (1.2-2)	0.00025
GPR153	1.6 (1.2-2.1)	0.0025
ACOT7	2.5 (1.6-4)	7.3e-05
TNFRSF25	1.6 (1.2-2)	0.00017
SLC2A5	0.8 (0.67-0.94)	0.0089
SPSB1	1.5 (1.2-1.9)	0.001
RBP7	0.73 (0.58-0.9)	0.0035
SRM	1.7 (1.2-2.5)	0.0031
FBXO44	2.9 (1.9-4.4)	1.5e-06
FBXO6	2.2 (1.4-3.3)	0.00037
MAD2L2	2.1 (1.5-3)	5.5e-05
DRAXIN	6.2 (3-13)	9.7e-07
MIIP	1.7 (1.2-2.5)	0.0035
PLEKHM2	2.4 (1.3-4.3)	0.005
SLC25A34	2.1 (1.5-2.9)	2.3e-05
UQCRHL	2.4 (1.7-3.5)	1.6e-06
ZBTB17	2.4 (1.3-4.3)	0.0053
SRARP	0.86 (0.77-0.95)	0.0032
CROCC	1.9 (1.3-2.7)	0.00092
MFAP2	1.4 (1.1-1.8)	0.0045
RCC2	1.6 (1.1-2.3)	0.0057
HTR6	3 (1.5-6.2)	0.0025
PLA2G2C	0.076 (0.013-0.44)	0.0039
UBXN10	0.63 (0.48-0.82)	0.0007
VWA5B1	1.3 (1.1-1.5)	0.0088
CAMK2N1	1.4 (1.2-1.6)	4.7e-05
FAM43B	1.8 (1.3-2.6)	0.00075
CDA	1.5 (1.2-1.9)	0.00067
KIF17	1.9 (1.2-3)	0.0074
SH2D5	3.3 (1.5-6.8)	0.0019
C1QA	1.4 (1.1-1.7)	0.0014
C1QC	1.4 (1.2-1.8)	0.00069
C1QB	1.4 (1.1-1.7)	0.0012
E2F2	1.8 (1.4-2.4)	4.1e-05
FUCA1	0.63 (0.47-0.83)	0.0012
RSRP1	1.4 (1.1-1.7)	0.0018
MAN1C1	1.4 (1.1-1.9)	0.0071
AUNIP	1.9 (1.3-2.8)	0.0012
STMN1	1.7 (1.4-2.2)	9.3e-06
PAFAH2	0.62 (0.46-0.85)	0.0033
UBXN11	1.9 (1.4-2.6)	2.4e-05
PIGV	0.55 (0.39-0.77)	0.00066
TENT5B	0.78 (0.66-0.93)	0.0051
MAP3K6	1.7 (1.2-2.6)	0.0052
THEMIS2	1.5 (1.2-1.9)	0.00044
LAPTM5	1.4 (1.1-1.7)	0.0049
HCRTR1	5.3 (1.9-15)	0.0014
COL16A1	1.5 (1.1-1.9)	0.0023
SPOCD1	2.2 (1.4-3.3)	0.00039
CCDC28B	2.1 (1.6-2.9)	2.9e-07
IQCC	2.2 (1.4-3.3)	0.0003
TMEM234	2.6 (1.7-4.1)	8.9e-06
FAM167B	1.5 (1.2-2)	0.0016
FAM229A	1.8 (1.3-2.5)	0.00011
ZBTB8B	2 (1.2-3.2)	0.0067
ZBTB8OS	2.6 (1.5-4.6)	0.0012
HPCA	2.9 (1.6-5.3)	0.00033
AZIN2	2.3 (1.5-3.7)	0.00022
A3GALT2	4.5 (1.5-14)	0.0081
PHC2	2.2 (1.2-3.9)	0.0076
GJA4	1.5 (1.1-1.9)	0.0028
DLGAP3	2.1 (1.5-2.9)	1.2e-05
KIAA0319L	0.65 (0.48-0.88)	0.0058
TFAP2E	2.1 (1.5-3.1)	4.9e-05
C1orf216	2 (1.3-3.2)	0.0021
CLSPN	1.6 (1.1-2.2)	0.0073
COL8A2	1.4 (1.1-1.8)	0.0015
SH3D21	1.5 (1.2-2)	0.0031
EVA1B	1.4 (1.1-1.8)	0.008
CSF3R	1.6 (1.2-2.3)	0.0019
CDCA8	1.6 (1.2-2)	0.00046
HEYL	1.3 (1.1-1.6)	0.0068
FOXO6	1.7 (1.2-2.3)	0.00081
ZMYND12	0.62 (0.45-0.84)	0.0023
P3H1	2.3 (1.4-3.6)	0.00064
CDC20	1.6 (1.3-1.9)	1.3e-07
KIF2C	1.8 (1.4-2.2)	2.6e-07
BTBD19	1.8 (1.4-2.5)	9.1e-05
PTCH2	2 (1.4-2.9)	0.00022
HPDL	0.67 (0.5-0.9)	0.0082
NASP	3.5 (2.2-5.7)	4.2e-07
TSPAN1	0.73 (0.63-0.85)	7.8e-05
RAD54L	1.8 (1.4-2.3)	1.1e-06
UQCRH	1.9 (1.2-2.9)	0.0028
DMBX1	4.6 (2.2-9.6)	5.4e-05
ELAVL4	5.3 (2.7-11)	1.6e-06
CDKN2C	1.5 (1.2-1.9)	0.00027
TTC39A	0.67 (0.52-0.87)	0.0029
ORC1	1.7 (1.3-2.3)	0.00019
SCP2	0.63 (0.48-0.83)	0.0011
MAGOH	2.2 (1.3-3.7)	0.0025
YIPF1	0.57 (0.43-0.77)	0.00025
LDLRAD1	0.77 (0.64-0.92)	0.0036
CDCP2	760 (9.3-63000)	0.0032
NFIA	0.41 (0.27-0.64)	8.3e-05
AK4	0.7 (0.56-0.88)	0.0026
TCTEX1D1	2.7 (1.3-5.6)	0.0091
WLS	0.72 (0.59-0.89)	0.0018
RPE65	0.52 (0.36-0.74)	0.00028
DEPDC1	1.3 (1.1-1.6)	0.0026
HHLA3	0.54 (0.38-0.77)	0.00067
CTH	0.66 (0.49-0.89)	0.0062
AK5	1.2 (1.1-1.4)	0.0042
IFI44	1.3 (1.1-1.6)	0.0015
CTBS	0.57 (0.45-0.74)	1.6e-05
LPAR3	0.83 (0.74-0.93)	0.0019
SYDE2	0.6 (0.42-0.85)	0.0043
C1orf52	3.1 (1.8-5.4)	7.7e-05
DDAH1	0.66 (0.48-0.9)	0.0078
AC093423.3	220000 (65-7.3e+08)	0.003
CCDC18	2.4 (1.5-3.9)	0.00059
AGL	0.68 (0.51-0.91)	0.0089
COL11A1	1.5 (1.3-1.9)	9.5e-06
RNPC3	1.6 (1.1-2.3)	0.009
NBPF4	56 (8.6-370)	2.7e-05
FNDC7	2.9 (1.4-5.8)	0.0029
PSRC1	1.8 (1.3-2.5)	0.001
ATXN7L2	1.9 (1.2-3.2)	0.0099
GPR61	5.9 (1.5-22)	0.0094
AMPD2	2 (1.2-3.3)	0.0048
KCNC4	1.7 (1.3-2.2)	0.00039
PROK1	0.75 (0.65-0.87)	0.00012
PIFO	0.72 (0.59-0.89)	0.0019
C1orf162	1.7 (1.2-2.2)	0.00053
TMIGD3	2 (1.5-2.7)	6.3e-06
MOV10	2.3 (1.4-3.8)	0.0014
RHOC	2 (1.3-3.1)	0.0026
AL603832.3	3.1 (1.4-6.6)	0.0049
TAFA3	2.1 (1.4-3.4)	0.0011
AP4B1	2.1 (1.2-3.6)	0.008
NGF	2 (1.5-2.6)	2.4e-06
TRIM45	1.6 (1.1-2.3)	0.0077
HMGCS2	0.84 (0.76-0.93)	0.00063
REG4	0.8 (0.68-0.94)	0.0063
FAM72B	2.9 (1.8-4.9)	4e-05
FAM72C	5.9 (2.4-14)	9.6e-05
FAM72D	3.1 (1.7-5.6)	0.00016
ITGA10	2.1 (1.5-2.8)	3.1e-06
ANKRD34A	1.4 (1.1-1.8)	0.0034
NBPF11	1.7 (1.1-2.5)	0.0091
FCGR1A	1.8 (1.3-2.6)	0.00032
BOLA1	1.9 (1.2-2.9)	0.0055
CA14	0.57 (0.41-0.8)	0.0009
MRPS21	2.1 (1.3-3.2)	0.0019
PRPF3	2.3 (1.6-3.4)	4.8e-06
ENSA	3.4 (2-5.6)	2.4e-06
CTSK	1.3 (1.1-1.7)	0.007
MINDY1	0.72 (0.57-0.92)	0.0082
SEMA6C	1.4 (1.1-1.9)	0.0055
SCNM1	3.6 (2.2-6)	9.4e-07
LYSMD1	1.9 (1.2-3)	0.0067
VPS72	2.4 (1.3-4.5)	0.0071
PSMD4	2.1 (1.3-3.5)	0.0041
PI4KB	2.1 (1.2-3.8)	0.0095
PSMB4	2.4 (1.4-4.1)	0.00097
THEM4	2.2 (1.3-3.8)	0.0021
LCE1A	2.1 (1.3-3.3)	0.0016
SPRR2F	1.9 (1.2-3.1)	0.0073
CHTOP	2.4 (1.3-4.4)	0.0037
DENND4B	2 (1.4-2.9)	0.00039
CRTC2	4.2 (2.3-7.7)	3.2e-06
RPS27	2 (1.3-2.9)	0.001
TDRD10	2 (1.3-3.1)	0.0027
UBE2Q1	2.4 (1.4-4.2)	0.0021
CHRNB2	2.6 (1.8-3.8)	7.3e-07
CKS1B	1.7 (1.2-2.5)	0.0033
FLAD1	2.2 (1.4-3.6)	0.0012
DCST2	1.7 (1.3-2.2)	0.00048
DCST1	2.2 (1.4-3.5)	0.0012
EFNA3	1.3 (1.1-1.6)	0.003
TRIM46	1.5 (1.2-1.9)	0.00039
THBS3	2.8 (1.9-4.1)	4e-08
FAM189B	2.5 (1.7-3.6)	1e-06
CLK2	2.2 (1.5-3.2)	2.7e-05
HCN3	2.6 (1.9-3.7)	3.7e-08
PKLR	3.7 (1.6-8.5)	0.0019
RUSC1	1.7 (1.1-2.4)	0.0095
KHDC4	1.9 (1.4-2.5)	7.6e-06
BGLAP	1.5 (1.2-1.9)	0.0013
PAQR6	1.4 (1.2-1.6)	0.00017
IQGAP3	1.7 (1.4-2.1)	1.4e-07
PRCC	3.3 (1.9-5.7)	1.7e-05
CD1D	1.5 (1.1-2)	0.0079
ATP1A2	0.77 (0.67-0.89)	0.00041
DCAF8	2.5 (1.4-4.7)	0.003
NHLH1	7.6 (3.5-16)	3.6e-07
USF1	4.1 (2.5-6.7)	4.9e-08
KLHDC9	1.9 (1.3-2.9)	0.00081
PFDN2	2.4 (1.6-3.7)	4e-05
PPOX	2.8 (1.8-4.4)	7.8e-06
FCER1G	1.5 (1.2-1.9)	0.00049
FCGR2A	1.7 (1.3-2.2)	1.8e-05
FCGR3A	1.5 (1.2-1.8)	3.9e-05
FCGR2B	1.8 (1.3-2.5)	0.00013
DUSP12	3 (1.7-5.1)	8.6e-05
OLFML2B	1.4 (1.2-1.8)	0.0011
RGS5	1.3 (1.1-1.6)	0.005
NUF2	1.7 (1.3-2.1)	6.4e-06
DPT	0.77 (0.68-0.88)	0.00011
FMO4	0.5 (0.36-0.69)	2.7e-05
TNFSF18	2.5 (1.5-4.2)	0.00057
TNR	3.5 (1.8-7)	0.00023
ANGPTL1	0.7 (0.56-0.87)	0.0011
TOR3A	2.2 (1.3-3.9)	0.0047
LHX4	1.9 (1.3-3)	0.0024
ACBD6	3 (1.7-5.1)	6.1e-05
NPL	1.5 (1.1-1.9)	0.009
NCF2	1.4 (1.1-1.7)	0.0085
NIBAN1	0.68 (0.56-0.82)	7.5e-05
PRG4	2.1 (1.4-3)	0.00018
B3GALT2	0.69 (0.54-0.89)	0.0033
CFHR2	520000 (270-9.9e+08)	0.00064
ASPM	1.7 (1.3-2.2)	6.4e-05
KIF14	1.8 (1.3-2.5)	0.00016
KIF21B	1.6 (1.1-2.2)	0.0063
ASCL5	2.1 (1.5-3)	6.2e-05
ARL8A	2.7 (1.5-5)	0.0014
UBE2T	1.6 (1.3-2)	1.2e-05
TMEM183A	2 (1.2-3.5)	0.0099
ADORA1	2.1 (1.3-3.2)	0.0019
BTG2	0.75 (0.62-0.9)	0.0016
FMOD	0.83 (0.74-0.94)	0.0025
SNRPE	2.1 (1.3-3.3)	0.0011
MDM4	1.9 (1.3-2.8)	0.0011
LRRN2	1.5 (1.2-2)	0.0017
TMEM81	2.7 (1.7-4.4)	5.7e-05
TMCC2	1.8 (1.2-2.9)	0.0088
KLHDC8A	3 (1.7-5.1)	9e-05
CDK18	1.6 (1.2-2.2)	0.0021
FAM72A	4.2 (2.1-8.4)	4.6e-05
SRGAP2	2.3 (1.7-3.2)	5e-07
HHAT	0.65 (0.51-0.82)	0.00044
NEK2	1.5 (1.2-1.8)	2.8e-05
DTL	1.5 (1.2-1.8)	0.0018
BATF3	1.5 (1.1-2.1)	0.0066
CENPF	1.5 (1.2-1.8)	3.6e-05
ESRRG	0.7 (0.56-0.88)	0.0018
C1orf115	0.68 (0.54-0.86)	0.0011
HLX	2.1 (1.5-3)	4.5e-05
DEGS1	1.3 (1.1-1.7)	0.0065
NVL	1.6 (1.3-2.1)	0.0001
CNIH4	2.3 (1.3-4)	0.0028
CNIH3	2.1 (1.3-3.4)	0.0027
DNAH14	2.7 (1.5-4.9)	0.0014
LEFTY2	1.6 (1.3-2)	3e-06
C1orf35	2.1 (1.3-3.3)	0.0014
GUK1	1.8 (1.2-2.8)	0.007
TTC13	1.9 (1.3-2.8)	0.0019
TRIM67	8.5 (2.7-27)	0.00027
TARBP1	1.7 (1.2-2.2)	0.00055
EDARADD	1.2 (1.1-1.5)	0.0097
RYR2	0.75 (0.6-0.92)	0.0071
EXO1	1.7 (1.3-2.1)	4.5e-05
ZNF695	2.6 (1.6-4.3)	0.00018
ZNF670_ZNF695	14 (2.3-80)	0.004
ZNF692	1.6 (1.2-2.1)	0.00093
TRAPPC12	3.1 (1.5-6.5)	0.0031
CMPK2	1.4 (1.1-1.7)	0.0057
RSAD2	1.4 (1.1-1.7)	0.0024
ITGB1BP1	4.1 (2.4-6.8)	1.3e-07
IAH1	3.1 (1.8-5.2)	2.3e-05
RRM2	1.4 (1.2-1.7)	3e-05
ATP6V1C2	1.3 (1.1-1.6)	0.0026
MYCN	3.7 (1.4-9.9)	0.0084
MATN3	1.8 (1.4-2.2)	1.4e-07
PFN4	1.8 (1.2-2.8)	0.0088
EFR3B	2.1 (1.2-3.5)	0.0065
DNMT3A	1.6 (1.2-2.3)	0.0052
KIF3C	1.6 (1.2-2.2)	0.0015
OTOF	14 (3-65)	0.00083
CENPA	1.6 (1.4-2)	6e-07
MAPRE3	2.3 (1.5-3.4)	5.4e-05
SLC5A6	1.7 (1.2-2.6)	0.0072
UCN	1.4 (1.1-1.8)	0.0031
ZNF513	2.4 (1.6-3.8)	0.0001
LBH	1.2 (1.1-1.4)	0.0084
EHD3	1.5 (1.2-2)	0.0023
SRD5A2	0.74 (0.64-0.85)	3.4e-05
VIT	0.66 (0.5-0.89)	0.0062
NDUFAF7	2.2 (1.3-3.8)	0.006
GALM	0.75 (0.63-0.89)	0.0011
THUMPD2	1.9 (1.3-2.8)	0.0014
PKDCC	1.3 (1.1-1.5)	0.0045
KCNK12	2.3 (1.6-3.5)	4e-05
ANTXR1	1.3 (1.1-1.6)	0.0094
ANXA4	0.58 (0.41-0.83)	0.0029
TIA1	1.5 (1.2-2)	0.0025
PCYOX1	0.72 (0.57-0.91)	0.0068
CLEC4F	1.6 (1.2-2.2)	0.0018
VAX2	1.4 (1.1-1.7)	0.00061
NAGK	2.5 (1.4-4.4)	0.0017
MRPL53	2 (1.3-3.1)	0.0019
LBX2	2 (1.2-3.1)	0.0035
PCGF1	3.3 (1.9-5.7)	1.4e-05
HTRA2	3 (1.7-5.3)	0.00018
LOXL3	2.2 (1.5-3.3)	6.5e-05
DOK1	1.6 (1.2-2.2)	0.0022
SEMA4F	1.9 (1.2-2.9)	0.0029
TMSB10	1.5 (1.2-1.8)	0.00045
ELMOD3	2.5 (1.4-4.2)	0.0012
TMEM150A	2.3 (1.3-4)	0.0036
GNLY	1.5 (1.2-1.8)	0.00043
PLGLB1	7.5 (2.3-24)	0.00082
FOXI3	2.5 (1.3-4.8)	0.0057
ZNF514	1.8 (1.3-2.5)	0.0011
NCAPH	1.5 (1.3-1.8)	1.1e-05
ANKRD23	1.6 (1.2-2.2)	0.0045
ANKRD39	2.3 (1.3-4.1)	0.0034
C2orf92	2.2 (1.5-3.1)	6.5e-05
ZAP70	1.3 (1.1-1.6)	0.0088
CNGA3	65 (4.7-900)	0.0018
INPP4A	1.7 (1.2-2.5)	0.0047
COA5	2.4 (1.3-4.7)	0.0079
AC079447.1	3.6 (1.6-8)	0.0016
MITD1	2.3 (1.5-3.4)	0.00015
LYG1	1.6 (1.2-2.2)	0.0023
EIF5B	0.62 (0.44-0.88)	0.0072
AFF3	0.77 (0.67-0.89)	0.00035
RNF149	2.4 (1.3-4.4)	0.0047
CREG2	3.6 (1.6-7.9)	0.0015
MAP4K4	1.7 (1.2-2.5)	0.0023
TMEM182	0.53 (0.36-0.77)	0.0011
MTLN	1.5 (1.1-2.1)	0.0078
BUB1	1.6 (1.3-1.9)	4.2e-05
SLC20A1	1.8 (1.3-2.6)	0.00087
CKAP2L	1.7 (1.3-2.1)	7.6e-05
FOXD4L1	5.6 (2.2-14)	0.00022
RABL2A	1.9 (1.3-2.8)	0.0024
MYO7B	3 (1.8-5)	5e-05
AMER3	2.2 (1.5-3.2)	1.6e-05
TMEM163	2.9 (1.9-4.4)	2.7e-07
DPP4	0.77 (0.68-0.87)	3.5e-05
FAP	1.4 (1.2-1.8)	0.0011
KCNH7	8.2 (1.8-38)	0.0066
SPC25	1.7 (1.3-2.1)	1.7e-05
GAD1	1.8 (1.2-2.5)	0.0023
RAPGEF4	0.73 (0.58-0.92)	0.0085
HOXD9	1.5 (1.2-1.9)	0.00031
PJVK	1.9 (1.2-3)	0.0049
CERKL	1.4 (1.1-1.8)	0.006
FRZB	1.3 (1.1-1.6)	0.0029
FAM171B	1.4 (1.2-1.7)	0.00028
COL3A1	1.3 (1.1-1.6)	0.0016
COL5A2	1.4 (1.2-1.6)	0.00021
C2orf88	0.58 (0.43-0.77)	0.00023
CCDC150	4.3 (1.9-9.8)	0.0004
AOX1	0.8 (0.68-0.94)	0.0069
MPP4	16 (3.5-72)	0.00033
CYP20A1	0.48 (0.3-0.78)	0.0032
FZD5	0.73 (0.59-0.9)	0.0035
CRYGB	120 (7.1-1900)	0.00086
FN1	1.2 (1.1-1.4)	0.0082
GPBAR1	1.8 (1.2-2.7)	0.0034
BCS1L	2.4 (1.3-4.2)	0.003
STK36	1.8 (1.3-2.5)	0.0011
CYP27A1	0.79 (0.69-0.91)	0.00092
CDK5R2	2.1 (1.6-2.9)	5.1e-07
FEV	0.82 (0.72-0.93)	0.0016
CRYBA2	1.7 (1.4-2.1)	4.5e-07
AC068946.1	3.6 (1.7-7.5)	0.00067
SLC23A3	2 (1.4-2.9)	0.00012
ABCB6	2.2 (1.4-3.5)	0.0011
ANKZF1	2.3 (1.6-3.4)	1.7e-05
DNPEP	2.3 (1.3-4.3)	0.0076
ASIC4	6.4 (3.1-13)	4.3e-07
TMEM198	1.9 (1.3-2.6)	0.00019
OBSL1	2 (1.3-3.1)	0.0013
INHA	2 (1.5-2.7)	4.4e-06
STK11IP	1.9 (1.2-3)	0.007
SERPINE2	1.5 (1.2-1.9)	0.0014
HTR2B	1.6 (1.1-2.2)	0.0057
PTMA	2.1 (1.3-3.5)	0.0031
PDE6D	2.2 (1.2-4.1)	0.0079
COPS7B	2.6 (1.3-5.2)	0.0053
ECEL1	1.4 (1.1-1.8)	0.0045
TIGD1	1.9 (1.4-2.6)	9.6e-05
SNORC	2.3 (1.6-3.3)	8.4e-06
HJURP	1.5 (1.3-1.8)	9.1e-06
RBM44	2.1 (1.5-2.9)	4.3e-05
ILKAP	2.8 (1.7-4.7)	8.5e-05
HES6	1.3 (1.1-1.5)	0.0064
NDUFA10	2.4 (1.2-4.5)	0.0089
GPC1	1.8 (1.3-2.5)	0.00044
ANKMY1	2.2 (1.3-3.9)	0.0044
CAPN10	2.8 (1.7-4.6)	3.2e-05
GPR35	1.9 (1.5-2.5)	2.8e-06
ANO7	0.82 (0.72-0.92)	0.0012
STK25	2.7 (1.5-4.9)	0.00069
BOK	1.8 (1.3-2.5)	0.00047
ATG4B	2.1 (1.2-3.6)	0.0053
D2HGDH	1.6 (1.2-2.2)	0.0032
OXTR	1.5 (1.1-1.9)	0.0085
MTMR14	2.7 (1.4-5.1)	0.0029
CPNE9	1.6 (1.2-2.1)	0.00041
OGG1	2.6 (1.5-4.6)	0.00075
TTLL3	1.8 (1.4-2.4)	1e-05
TATDN2	3.1 (1.7-5.7)	0.00019
ATP2B2	12 (3.2-44)	0.0002
SLC6A1	2.7 (1.7-4.3)	5.5e-05
HDAC11	2 (1.2-3.3)	0.0084
AC090004.1	2.3 (1.4-3.9)	0.0017
MRPS25	2.7 (1.6-4.4)	0.00014
RFTN1	1.4 (1.1-1.8)	0.0056
SGO1	1.7 (1.3-2.3)	0.00014
CMC1	2.2 (1.2-3.9)	0.0091
STAC	0.76 (0.63-0.93)	0.0066
SLC22A14	15 (2-120)	0.0086
TTC21A	2.2 (1.5-3.2)	8.9e-05
SS18L2	1.6 (1.2-2.1)	0.0022
KIF15	1.6 (1.3-2.1)	4.1e-05
SLC6A20	3.4 (1.8-6.2)	0.0001
TDGF1	3.1 (1.7-5.8)	0.00028
ALS2CL	1.5 (1.2-1.8)	0.00032
NBEAL2	1.7 (1.3-2.3)	0.00036
CSPG5	1.4 (1.1-1.8)	0.0018
PLXNB1	1.6 (1.1-2.3)	0.0091
TMA7	2 (1.3-3.1)	0.0021
COL7A1	1.3 (1.1-1.5)	0.0084
SLC26A6	1.5 (1.1-2)	0.0078
CELSR3	1.4 (1.2-1.7)	0.00027
SLC25A20	0.73 (0.59-0.91)	0.0047
ARIH2	2.5 (1.4-4.5)	0.0014
DALRD3	1.8 (1.2-2.7)	0.0051
BSN	3.2 (1.9-5.4)	5.5e-06
MST1	1.8 (1.4-2.2)	4.9e-06
AMIGO3	46 (2.7-780)	0.0079
TRAIP	2.3 (1.5-3.3)	2.8e-05
RBM6	2.2 (1.6-3)	2.3e-06
RBM5	2 (1.3-3)	0.0011
RASSF1	2.2 (1.3-3.6)	0.0023
HEMK1	1.9 (1.2-3)	0.0093
GRM2	6.2 (2.6-15)	3.7e-05
RRP9	2 (1.3-3.1)	0.0021
PCBP4	2.5 (1.6-3.9)	2.4e-05
ABHD14B	0.55 (0.38-0.8)	0.0018
DUSP7	2.1 (1.3-3.2)	0.0014
POC1A	1.9 (1.4-2.5)	3.3e-06
TWF2	1.7 (1.2-2.6)	0.0057
PPM1M	1.8 (1.2-2.7)	0.0076
BAP1	2.9 (1.5-5.4)	0.0011
STAB1	1.7 (1.3-2.1)	7.2e-05
SMIM4	1.7 (1.3-2.4)	0.00088
ITIH1	3.2 (1.4-7)	0.0044
ITIH3	2.6 (1.8-3.6)	1.3e-07
ITIH4	6.3 (2.2-18)	0.00051
AC006254.1	4.1 (2.3-7.5)	2.5e-06
STIMATE_MUSTN1	9.3 (3.1-28)	8.1e-05
CCDC66	1.8 (1.2-2.9)	0.0075
ACOX2	0.72 (0.58-0.89)	0.002
FAM107A	0.75 (0.63-0.9)	0.0015
FAM3D	0.86 (0.77-0.96)	0.007
CADPS	1.2 (1.1-1.4)	0.0045
VGLL3	0.87 (0.78-0.97)	0.0093
HTR1F	1.9 (1.2-3.1)	0.007
DHFR2	0.66 (0.5-0.89)	0.0057
OR5K3	4.7e+11 (3300000-6.6e+16)	9e-06
COL8A1	1.4 (1.2-1.6)	0.00022
C3orf85	7.5 (1.7-33)	0.0071
DPPA2	4.8 (1.8-13)	0.0016
COX17	1.7 (1.2-2.5)	0.0051
POLQ	2 (1.4-2.8)	7.7e-05
SLC15A2	0.79 (0.68-0.9)	0.00067
CCDC58	2.1 (1.3-3.2)	0.0014
SEMA5B	2.2 (1.5-3.2)	6.5e-05
CHST13	4.9 (2.7-8.8)	1.8e-07
PLXNA1	1.6 (1.2-2.3)	0.002
ABTB1	2.1 (1.5-3)	3.9e-05
H1_10	2.2 (1.4-3.4)	0.00037
PLXND1	1.5 (1.2-2)	0.0014
ACP3	0.79 (0.7-0.89)	9.3e-05
NPHP3	1.8 (1.2-2.6)	0.0043
RAB6B	1.6 (1.2-2)	0.00022
KY	0.33 (0.16-0.7)	0.0037
SERPINI1	1.3 (1.1-1.5)	0.0048
KCNMB3	2.5 (1.3-5)	0.0086
MCCC1	1.5 (1.1-2.1)	0.0051
MCF2L2	2.5 (1.4-4.7)	0.0031
MAP6D1	1.4 (1.1-1.7)	0.0023
ABCC5	1.9 (1.5-2.5)	1.7e-06
DVL3	2.2 (1.3-3.7)	0.0041
VWA5B2	2.8 (2.1-3.7)	1.9e-11
CAMK2N2	1.6 (1.3-2)	3.8e-05
FAM131A	2.2 (1.3-3.5)	0.0013
CLCN2	2.2 (1.5-3.2)	5.4e-05
POLR2H	2.2 (1.5-3.4)	0.00024
EHHADH	0.73 (0.6-0.88)	0.0013
LIPH	0.66 (0.55-0.79)	5.8e-06
CRYGS	1.7 (1.2-2.4)	0.0018
AHSG	1.6 (1.1-2.3)	0.0064
FETUB	26 (2.2-310)	0.0093
RFC4	1.9 (1.3-2.7)	0.00046
CCDC50	1.5 (1.2-2)	0.003
LRRC15	1.5 (1.1-1.9)	0.0024
TNK2	2.1 (1.5-3.1)	4.9e-05
TCTEX1D2	1.8 (1.3-2.4)	0.00023
TM4SF19_TCTEX1D2	9.8 (2.7-37)	0.00063
ZNF732	2.7 (1.4-5.2)	0.0038
CPLX1	2 (1.6-2.6)	8.9e-08
DGKQ	1.8 (1.3-2.6)	0.00019
IDUA	1.7 (1.2-2.2)	0.00063
UVSSA	1.7 (1.3-2.3)	0.00072
TACC3	1.8 (1.5-2.2)	2.2e-08
TMEM129	2 (1.2-3.4)	0.008
NSD2	1.7 (1.2-2.5)	0.0035
C4orf48	1.4 (1.1-1.6)	0.00073
ZFYVE28	2.3 (1.3-4)	0.0055
SH3BP2	2.1 (1.5-3.1)	9.6e-05
MFSD10	1.8 (1.2-2.7)	0.0036
MSANTD1	6.4 (1.7-25)	0.007
HGFAC	2.2 (1.5-3.1)	1.8e-05
CRMP1	1.7 (1.2-2.4)	0.0023
MAN2B2	0.65 (0.48-0.89)	0.0074
NKX3_2	1.3 (1.1-1.5)	0.0091
BST1	1.7 (1.2-2.4)	0.0022
CD38	0.78 (0.71-0.87)	5.9e-06
NCAPG	1.5 (1.2-1.8)	0.00041
SHISA3	1.4 (1.1-1.8)	0.0032
SPATA18	0.76 (0.61-0.93)	0.0092
NMU	1.7 (1.3-2.2)	0.00043
HOPX	1.7 (1.3-2.2)	1.2e-05
IGFBP7	1.6 (1.2-2)	0.0004
SULT1E1	1.8 (1.3-2.4)	0.00046
AMBN	1.6 (1.2-2.1)	0.0015
AFP	1.8 (1.3-2.4)	0.00043
PARM1	0.77 (0.64-0.92)	0.0033
NAAA	0.7 (0.54-0.9)	0.0052
ANXA3	0.77 (0.65-0.92)	0.0028
NKX6_1	1.4 (1.2-1.7)	0.00018
SPP1	1.2 (1.1-1.4)	0.007
NAP1L5	0.73 (0.57-0.92)	0.0077
ADH5	0.55 (0.4-0.74)	0.00011
H2AZ1	2 (1.4-3)	0.00022
SLC9B1	0.24 (0.11-0.55)	0.00068
CENPE	1.7 (1.3-2.3)	9.6e-05
GIMD1	13 (1.9-91)	0.0094
DKK2	1.3 (1.1-1.7)	0.0085
EGF	0.69 (0.58-0.83)	8.7e-05
TIFA	0.65 (0.5-0.85)	0.0019
ZGRF1	2.1 (1.3-3.3)	0.0037
MAD2L1	1.5 (1.1-2)	0.0073
CCNA2	1.5 (1.2-1.8)	4.4e-05
SLC25A31	4.3 (1.7-11)	0.0024
PLK4	1.6 (1.2-2.3)	0.0028
DCLK2	1.8 (1.3-2.6)	0.00066
MND1	1.7 (1.3-2.1)	1.2e-05
SFRP2	1.3 (1.1-1.5)	0.005
TMEM144	0.65 (0.48-0.87)	0.0041
CPE	0.74 (0.63-0.87)	0.00032
HMGB2	1.6 (1.2-2.1)	0.00076
SPCS3	0.65 (0.47-0.88)	0.005
NEIL3	1.7 (1.3-2.4)	0.00073
AGA	0.63 (0.47-0.84)	0.0016
CENPU	1.4 (1.1-1.7)	0.0022
CCDC127	0.35 (0.2-0.6)	0.00016
AHRR	2.8 (1.8-4.5)	1e-05
SLC9A3	1.3 (1.1-1.5)	0.00029
ZDHHC11B	1.8 (1.4-2.3)	2.3e-05
TRIP13	1.5 (1.2-1.9)	0.0007
SLC12A7	2 (1.4-2.9)	0.00019
LPCAT1	1.6 (1.1-2.2)	0.005
TENT4A	2 (1.2-3.2)	0.0042
OTULINL	1.3 (1.1-1.6)	0.0097
ADAMTS12	1.7 (1.2-2.4)	0.0041
LIFR	0.72 (0.59-0.88)	0.0014
C7	0.83 (0.73-0.94)	0.0039
MOCS2	0.55 (0.37-0.82)	0.0032
ESM1	1.3 (1.2-1.5)	2.4e-05
DDX4	1.9 (1.3-2.8)	0.0012
RAB3C	3.4 (1.9-5.9)	3.5e-05
PDE4D	0.6 (0.46-0.78)	0.00015
DEPDC1B	1.5 (1.2-1.9)	0.00029
SMIM15	0.6 (0.44-0.82)	0.0013
RNF180	0.68 (0.51-0.91)	0.0093
SREK1IP1	0.45 (0.3-0.67)	0.0001
CENPK	1.6 (1.1-2.2)	0.0061
CCNB1	1.4 (1.1-1.8)	0.0046
F2RL1	0.77 (0.66-0.9)	0.001
DMGDH	0.49 (0.29-0.82)	0.0072
CKMT2	0.68 (0.52-0.88)	0.003
VCAN	1.3 (1.1-1.5)	0.00094
MCTP1	1.7 (1.3-2.2)	0.00041
LIX1	0.52 (0.37-0.73)	0.00019
NUDT12	0.73 (0.59-0.91)	0.0047
TMEM232	0.26 (0.13-0.54)	0.00024
FAM170A	3.6 (1.5-8.5)	0.0032
ALDH7A1	0.7 (0.56-0.89)	0.0031
LMNB1	1.4 (1.2-1.8)	0.0006
CSF2	2.5 (1.4-4.5)	0.0014
GDF9	1.8 (1.3-2.5)	0.00065
LEAP2	1.8 (1.4-2.4)	5.6e-05
AC104109.3	3.7 (1.5-8.8)	0.0037
CDKL3	3 (1.5-6)	0.0028
CAMLG	2 (1.2-3.4)	0.0091
CATSPER3	2.5 (1.4-4.4)	0.0021
MACROH2A1	1.9 (1.2-3)	0.0081
CXCL14	1.2 (1.1-1.4)	0.0015
KIF20A	1.6 (1.3-1.9)	3.4e-06
CDC25C	1.9 (1.5-2.5)	4.8e-07
EGR1	0.83 (0.74-0.94)	0.0024
SLC23A1	0.75 (0.63-0.91)	0.0028
ECSCR	1.5 (1.1-1.9)	0.0042
UBE2D2	2.6 (1.4-4.9)	0.0037
NRG2	0.63 (0.44-0.88)	0.0072
ANKHD1	2.3 (1.3-4.1)	0.0058
EIF4EBP3	0.73 (0.57-0.93)	0.0099
APBB3	2 (1.4-2.8)	9.5e-05
PCDHGB2	1.3 (1.1-1.5)	0.0086
PCDHGA5	1.2 (1.1-1.4)	0.006
RELL2	2.1 (1.5-2.7)	5.5e-07
ARAP3	1.5 (1.1-2)	0.0044
PCDH12	1.8 (1.3-2.4)	0.00031
GRXCR2	0.26 (0.12-0.55)	0.00043
SH3RF2	0.61 (0.49-0.77)	1.5e-05
C5orf46	1.4 (1.1-1.6)	0.00094
TIGD6	0.56 (0.37-0.84)	0.0053
CDX1	2.7 (1.4-5.5)	0.005
ARSI	1.5 (1.1-2.1)	0.0084
TCOF1	2.3 (1.3-4.1)	0.0043
IRGM	2.3 (1.3-4.1)	0.0052
SPARC	1.5 (1.2-1.8)	0.00033
MRPL22	3.4 (1.9-6.3)	7.4e-05
TIMD4	0.6 (0.41-0.85)	0.005
HAVCR2	1.5 (1.2-2)	0.0015
PTTG1	1.6 (1.4-2)	1.7e-07
CCNG1	0.65 (0.48-0.86)	0.003
HMMR	1.4 (1.2-1.7)	0.00037
SPDL1	1.8 (1.3-2.5)	0.00089
KCNIP1	0.5 (0.31-0.82)	0.0059
RANBP17	2.6 (1.6-4.2)	0.00012
FGF18	1.7 (1.3-2.2)	0.00016
SMIM23	2.4 (1.5-3.9)	0.00017
RPL26L1	2.8 (1.7-4.7)	5.3e-05
STC2	1.4 (1.1-1.7)	0.00089
BOD1	2.3 (1.4-3.7)	0.0014
NSG2	2 (1.4-2.8)	6.8e-05
CPLX2	1.6 (1.3-1.9)	1.9e-05
NOP16	1.7 (1.2-2.5)	0.0025
CDHR2	2.1 (1.3-3.5)	0.0043
GPRIN1	1.9 (1.4-2.6)	2.3e-05
SNCB	3.3 (2-5.4)	3.8e-06
TSPAN17	2.4 (1.5-4)	0.00038
HK3	1.5 (1.1-2.1)	0.0055
UIMC1	2.5 (1.5-4.3)	0.00081
ZNF346	2.4 (1.3-4.5)	0.0052
RAB24	1.9 (1.4-2.7)	0.00011
MXD3	2.2 (1.7-2.8)	9.8e-09
PRELID1	2.1 (1.2-3.8)	0.0099
F12	1.5 (1.2-1.8)	0.00031
GRK6	2.8 (1.6-4.8)	0.00037
PRR7	1.7 (1.4-2.1)	1.1e-06
DBN1	1.9 (1.4-2.6)	3.6e-05
DOK3	2 (1.5-2.7)	6.8e-06
FAM193B	2.7 (1.8-3.9)	2.1e-07
HNRNPAB	2.4 (1.4-4)	0.00089
PHYKPL	1.9 (1.2-3)	0.0042
ZNF354A	2.5 (1.6-3.9)	3.3e-05
ZNF354B	1.9 (1.4-2.7)	0.0002
ADAMTS2	1.6 (1.3-1.9)	6.4e-06
HNRNPH1	1.8 (1.3-2.6)	0.00079
LTC4S	5.8 (2.2-15)	0.00033
MGAT4B	3.2 (2-4.9)	3.3e-07
MRNIP	2.3 (1.6-3.3)	2.4e-05
FLT4	1.6 (1.2-2.2)	0.0013
BTNL9	1.5 (1.1-1.9)	0.0077
TRIM41	2.2 (1.2-3.8)	0.0072
TRIM52	2 (1.3-2.9)	0.00064
LY86	1.5 (1.2-1.9)	0.0013
SSR1	0.59 (0.43-0.82)	0.0016
BMP6	1.4 (1.2-1.6)	2.1e-05
BLOC1S5_TXNDC5	1.6 (1.3-2.1)	9.3e-06
GCNT2	0.77 (0.64-0.91)	0.0032
NRSN1	2.7 (1.8-4.2)	5.1e-06
GMNN	1.4 (1.2-1.8)	0.00028
H2BC17	1.4 (1.1-1.7)	0.0052
OR2B6	1.6 (1.2-2.2)	0.00059
GABBR1	1.6 (1.2-2.1)	0.00046
TRIM40	1.1e-08 (1.1e-14-0.011)	0.0094
RPP21	2 (1.2-3.2)	0.0039
PRR3	2.4 (1.4-4)	0.00088
C6orf136	2.3 (1.3-4.1)	0.003
FLOT1	2.4 (1.3-4.4)	0.0033
GTF2H4	3.1 (1.9-5.1)	6.9e-06
VARS2	2.3 (1.5-3.7)	0.00043
CDSN	1800 (21-150000)	0.00099
TCF19	1.6 (1.2-2.2)	0.0044
DDX39B	1.6 (1.2-2)	0.00065
LST1	1.4 (1.1-1.8)	0.0045
AIF1	1.5 (1.2-1.8)	0.0012
LY6G5B	1.8 (1.3-2.4)	0.00038
AL662899.1	67000 (350-1.3e+07)	3.3e-05
LY6G6F	3.4 (1.4-8.3)	0.0062
LY6G6E	7.2 (2.2-24)	0.0012
LY6G6D	0.62 (0.44-0.86)	0.0051
C2	0.64 (0.52-0.79)	1.9e-05
DXO	2 (1.2-3.2)	0.0078
PPT2_EGFL8	4.3 (2.1-8.8)	8e-05
EGFL8	2.1 (1.5-3)	6.4e-06
AGER	1.7 (1.3-2.3)	3.4e-05
NOTCH4	1.7 (1.3-2.3)	0.00051
HLA_DRB5	1.3 (1.1-1.5)	0.0053
HLA_DRB1	1.3 (1.1-1.6)	0.0071
HLA_DQA1	1.3 (1.1-1.6)	0.004
COL11A2	2.2 (1.7-3)	5.5e-08
PFDN6	1.9 (1.3-2.9)	0.0015
RGL2	1.8 (1.3-2.4)	0.00055
KIFC1	1.6 (1.3-2)	6.5e-06
IP6K3	0.67 (0.54-0.85)	0.00068
LEMD2	4.2 (2.2-7.9)	1.1e-05
MLN	3.1 (1.4-6.8)	0.0059
GRM4	4.6 (1.8-12)	0.0012
SMIM29	1.8 (1.3-2.6)	0.0012
PACSIN1	1.6 (1.2-2.1)	0.0018
TAF11	2.5 (1.3-4.7)	0.004
ZNF76	2.2 (1.2-4.1)	0.0091
FKBP5	0.76 (0.62-0.94)	0.0094
LHFPL5	24 (3.5-170)	0.0013
SLC26A8	3.4 (1.4-8.5)	0.0073
PNPLA1	41 (3-560)	0.0056
FGD2	1.6 (1.1-2.2)	0.0051
MDGA1	1.7 (1.2-2.4)	0.001
DNAH8	1.2 (1.1-1.3)	0.0036
KCNK17	1.6 (1.2-2.2)	0.0017
UNC5CL	1.7 (1.2-2.7)	0.0087
TREML1	2.3 (1.4-3.8)	0.0007
TREM2	1.7 (1.4-2.2)	1.7e-07
FRS3	2.1 (1.3-3.4)	0.0034
AL365205.1	1.6 (1.2-2.1)	0.0024
PRICKLE4	2 (1.3-3.1)	0.0033
C6orf132	0.64 (0.47-0.88)	0.006
GUCA1B	1.6 (1.1-2.3)	0.0072
TJAP1	2.1 (1.2-3.8)	0.0084
LRRC73	1.4 (1.1-1.8)	0.0066
GTPBP2	2 (1.3-3.2)	0.0029
C6orf223	9.6 (4.4-21)	1.8e-08
CAPN11	3.5 (1.7-7.1)	0.00063
TMEM151B	15 (5.6-38)	3.1e-08
SLC25A27	1.4 (1.1-1.7)	0.0012
SH3BGRL2	0.72 (0.59-0.88)	0.0011
TTK	1.4 (1.2-1.8)	0.0011
UBE2J1	0.66 (0.49-0.88)	0.0047
RRAGD	0.71 (0.54-0.92)	0.0095
KLHL32	0.4 (0.21-0.76)	0.0055
FBXL4	0.7 (0.53-0.91)	0.0086
BVES	0.7 (0.56-0.87)	0.0011
FYN	1.5 (1.1-2)	0.0061
COL10A1	1.3 (1.2-1.5)	1.7e-05
SMPDL3A	0.71 (0.56-0.91)	0.0059
TPD52L1	0.64 (0.46-0.88)	0.007
CENPW	1.6 (1.2-2.2)	0.0015
AKAP7	0.58 (0.45-0.76)	5.4e-05
SLC2A12	0.81 (0.7-0.95)	0.009
MTFR2	1.9 (1.3-2.6)	0.00024
FUCA2	0.57 (0.41-0.8)	0.00091
ULBP1	1.7 (1.2-2.5)	0.0076
MTHFD1L	1.6 (1.2-2)	0.00045
TMEM242	0.52 (0.31-0.85)	0.0092
FNDC1	1.5 (1.2-1.9)	6.2e-05
ACAT2	0.68 (0.53-0.88)	0.0034
SLC22A3	0.85 (0.76-0.95)	0.0035
PRKN	0.5 (0.34-0.72)	0.00022
CEP43	2.1 (1.2-3.7)	0.0095
THBS2	1.4 (1.2-1.6)	2.2e-06
WDR27	1.7 (1.2-2.4)	0.001
FAM20C	1.7 (1.2-2.4)	0.0052
SUN1	1.7 (1.2-2.5)	0.0042
GET4	2.5 (1.6-4.1)	0.00016
ADAP1	1.9 (1.4-2.6)	1.2e-05
COX19	2.1 (1.2-3.6)	0.0067
MICALL2	1.7 (1.3-2.3)	0.00042
PSMG3	1.8 (1.2-2.5)	0.0013
NUDT1	1.5 (1.1-2.1)	0.0079
TTYH3	1.6 (1.2-2.2)	0.0012
AMZ1	3 (1.8-5.1)	2e-05
AP5Z1	1.9 (1.2-3.1)	0.0063
RADIL	2.1 (1.5-3.1)	7.8e-05
FSCN1	1.7 (1.3-2.2)	9.3e-05
RSPH10B	320 (32-3300)	1e-06
C7orf26	2.5 (1.3-4.7)	0.0044
ZNF316	2.5 (1.5-4.1)	0.00031
RSPH10B2	1300 (12-140000)	0.0028
ETV1	1.2 (1-1.3)	0.0039
TWIST1	1.2 (1.1-1.4)	0.0026
NUP42	2.1 (1.4-3.3)	0.00067
MALSU1	2.2 (1.3-3.8)	0.0039
HNRNPA2B1	2.1 (1.3-3.5)	0.0048
CBX3	1.7 (1.2-2.4)	0.0035
HOXA2	2.1 (1.3-3.2)	0.001
GARS1	1.9 (1.2-2.9)	0.0048
CRHR2	2.1 (1.4-3.2)	0.00045
MINDY4	1.8 (1.2-2.8)	0.0067
LSM5	2.1 (1.3-3.4)	0.003
RP9	2.4 (1.5-3.8)	0.00039
BMPER	0.67 (0.52-0.88)	0.0035
ANLN	1.5 (1.2-1.8)	7.5e-05
NME8	2.9 (1.6-5.3)	0.00027
SFRP4	1.3 (1.2-1.5)	3.6e-05
STARD3NL	1.4 (1.1-1.8)	0.0077
INHBA	1.4 (1.2-1.6)	6.9e-05
DBNL	4.2 (2.1-8.4)	4.3e-05
POLM	3.4 (2.1-5.7)	1.8e-06
AEBP1	1.5 (1.2-1.9)	6.6e-05
YKT6	2.2 (1.3-3.9)	0.0046
DDX56	2.9 (1.7-5)	0.00016
ZMIZ2	2.5 (1.5-4.1)	0.00056
CCM2	2 (1.3-3.1)	0.0016
TBRG4	2.2 (1.3-3.7)	0.0037
IGFBP3	1.6 (1.3-1.9)	3.4e-05
UPP1	1.6 (1.2-2)	0.00043
ZPBP	0.02 (0.0016-0.25)	0.0024
DDC	1.2 (1.1-1.3)	0.00067
ZNF117	1.8 (1.3-2.6)	0.0013
TRIM74	3 (1.7-5.3)	0.00016
MLXIPL	1.6 (1.2-2.1)	0.00042
BUD23	2.4 (1.4-4.2)	0.0024
STX1A	2.8 (1.9-4)	1.2e-07
ELN	1.4 (1.1-1.7)	0.0011
LIMK1	2.2 (1.4-3.5)	0.00043
RFC2	2.4 (1.6-3.6)	4.4e-05
CLIP2	1.6 (1.2-2.1)	0.0036
NCF1	1.7 (1.3-2.4)	0.00047
RCC1L	2.4 (1.2-4.5)	0.0097
TRIM73	7.2 (2.5-21)	0.00026
SPDYE5	2.6 (1.4-5.1)	0.0039
CCL24	1.3 (1.1-1.5)	0.0086
SEMA3A	0.59 (0.39-0.87)	0.0084
DMTF1	1.8 (1.2-2.6)	0.002
SRI	1.9 (1.2-3.1)	0.0053
CDK6	0.75 (0.62-0.91)	0.0037
COL1A2	1.3 (1.1-1.6)	0.0019
SEM1	2 (1.4-2.7)	4.5e-05
TAC1	1.3 (1.1-1.6)	0.00088
ASNS	2 (1.4-2.8)	0.00012
BAIAP2L1	1.8 (1.2-2.6)	0.0037
TMEM130	1.5 (1.2-1.8)	2.3e-05
ARPC1B	1.7 (1.2-2.3)	0.0013
PDAP1	3.3 (2-5.5)	3.9e-06
BUD31	2.2 (1.3-3.6)	0.0045
ATP5MF_PTCD1	5.6 (1.6-19)	0.0072
CPSF4	2.3 (1.3-4)	0.0027
ATP5MF	2 (1.4-3)	0.00061
ZNF394	2.8 (1.4-5.5)	0.0024
ZNF655	0.76 (0.64-0.9)	0.0018
CYP3A4	2 (1.4-2.9)	0.00011
GJC3	0.72 (0.6-0.86)	0.00041
AZGP1	0.85 (0.77-0.93)	0.00072
ZNF3	2 (1.3-3.2)	0.0027
MCM7	2.4 (1.7-3.4)	2.6e-06
AP4M1	2.1 (1.3-3.3)	0.0011
CNPY4	2 (1.3-2.9)	0.00068
MAP11	2.5 (1.5-4)	0.00035
GAL3ST4	1.8 (1.3-2.4)	0.00022
GPC2	1.9 (1.4-2.5)	6e-06
PILRB	1.4 (1.1-1.7)	0.00063
PILRA	2 (1.5-2.6)	2.7e-06
PPP1R35	2.1 (1.5-2.9)	4.3e-06
C7orf61	2 (1.3-3.3)	0.0031
SAP25	3.1 (1.8-5.4)	5.7e-05
MOSPD3	2.3 (1.4-3.9)	0.00095
TFR2	3.8 (1.9-7.5)	0.0001
ACTL6B	1.8 (1.3-2.6)	0.00049
GIGYF1	2.7 (1.8-4.1)	3.8e-06
POP7	2 (1.3-3)	0.0014
SRRT	3.3 (1.8-5.9)	5.7e-05
UFSP1	1.5 (1.1-2)	0.0078
AP1S1	2 (1.3-3.1)	0.0024
VGF	1.6 (1.4-1.9)	5.2e-09
NAT16	4 (2-7.9)	5.8e-05
PLOD3	2.1 (1.4-3.3)	0.00088
CLDN15	2.7 (1.9-3.9)	7.7e-09
SH2B2	1.9 (1.3-2.7)	0.0003
SPDYE6	2.2 (1.3-3.6)	0.0035
PRKRIP1	2.5 (1.6-3.9)	3e-05
ORAI2	1.6 (1.1-2.1)	0.0068
LRWD1	2.6 (1.6-4.3)	0.00015
DNAJC2	1.9 (1.2-3)	0.008
IFRD1	1.9 (1.4-2.7)	0.00017
LSMEM1	2.2 (1.5-3.1)	1.6e-05
LSM8	2.6 (1.6-4.4)	0.00017
ANKRD7	0.15 (0.041-0.53)	0.0034
GRM8	1.6 (1.2-2.3)	0.0055
ARF5	2 (1.3-3.2)	0.0029
FSCN3	24 (4.2-130)	0.00032
KCP	2.5 (1.3-4.8)	0.0071
ATP6V1F	2.1 (1.2-3.6)	0.0081
ATP6V1FNB	2 (1.4-2.8)	4.9e-05
IRF5	2.1 (1.5-3)	1e-05
SMKR1	1.4 (1.1-1.7)	0.0038
NRF1	2.7 (1.4-5.2)	0.004
LRGUK	1.7 (1.2-2.5)	0.0052
BPGM	1.8 (1.2-2.7)	0.0085
PTN	0.84 (0.74-0.95)	0.0043
LUC7L2	2.8 (1.7-4.6)	4.9e-05
NDUFB2	1.8 (1.2-2.7)	0.0051
SSBP1	2.2 (1.3-3.5)	0.0025
CLEC5A	1.9 (1.2-3)	0.0035
FAM131B	1.8 (1.4-2.3)	4.3e-06
EPHA1	1.7 (1.2-2.5)	0.0059
CTAGE4	2.8 (1.4-5.8)	0.0037
EZH2	1.8 (1.4-2.5)	2.2e-05
ZNF282	2.3 (1.3-4.1)	0.0052
ZNF212	2.3 (1.3-4.1)	0.0052
ZNF783	2.3 (1.6-3.3)	2.2e-05
KRBA1	1.9 (1.4-2.5)	6.2e-05
ZNF467	1.8 (1.5-2.3)	8.2e-09
ZNF862	1.9 (1.4-2.6)	3.7e-05
ATP6V0E2	1.5 (1.1-2.1)	0.0064
REPIN1	1.8 (1.2-2.7)	0.0057
NOS3	1.5 (1.1-1.9)	0.0029
ATG9B	1.6 (1.2-2)	0.0011
ASIC3	1.7 (1.4-2.2)	3e-06
CDK5	2.1 (1.3-3.2)	0.00089
FASTK	2.2 (1.4-3.3)	0.00026
AGAP3	5.4 (3.2-9.1)	1.3e-10
RHEB	2.3 (1.3-3.9)	0.0024
PRKAG2	2.1 (1.5-3)	3.8e-05
XRCC2	2 (1.5-2.8)	1.6e-05
DNAJB6	2.2 (1.3-3.8)	0.0043
PTPRN2	0.81 (0.71-0.94)	0.004
NCAPG2	1.6 (1.2-2.1)	0.003
PPP2R3B	1.9 (1.4-2.6)	0.00013
CSF2RA	1.5 (1.2-2)	0.001
IL3RA	1.9 (1.4-2.8)	0.00024
AKAP17A	1.8 (1.2-2.6)	0.0051
ARSF	0.082 (0.015-0.45)	0.0039
GPR143	1.6 (1.1-2.2)	0.0068
MSL3	1.8 (1.2-2.9)	0.0084
GEMIN8	2.1 (1.3-3.6)	0.0036
FANCB	2.2 (1.2-3.9)	0.0081
PIR	1.6 (1.1-2.2)	0.0065
ZRSR2	2.6 (1.6-4.4)	0.0002
AP1S2	1.7 (1.2-2.5)	0.0042
MAGEB17	1.4 (1.1-1.8)	0.0077
SCML1	1.6 (1.2-2.2)	0.0012
PRDX4	0.72 (0.56-0.91)	0.007
SYTL5	0.65 (0.48-0.88)	0.0057
SRPX	0.77 (0.65-0.92)	0.0041
RBM10	3 (1.6-5.5)	0.00041
CDK16	4.6 (2.3-9)	9.5e-06
SYN1	2.1 (1.4-3)	7.6e-05
ELK1	1.8 (1.2-2.8)	0.0083
SLC38A5	0.66 (0.48-0.9)	0.0096
PORCN	2.1 (1.3-3.6)	0.0047
WAS	1.4 (1.1-1.8)	0.0045
SUV39H1	3.7 (2-6.7)	2.4e-05
ERAS	1.6 (1.1-2.4)	0.0075
PCSK1N	1.3 (1.1-1.5)	0.00016
PQBP1	1.9 (1.3-3)	0.0029
KCND1	1.8 (1.2-2.8)	0.0057
GRIPAP1	2.4 (1.3-4.2)	0.0032
TFE3	2 (1.2-3.5)	0.0088
PRAF2	2 (1.4-2.8)	7.2e-05
SYP	1.3 (1.1-1.6)	0.0041
PPP1R3F	2 (1.3-3)	0.0016
PAGE4	0.81 (0.72-0.92)	0.00093
FGD1	1.9 (1.3-2.9)	0.001
VSIG4	1.4 (1.1-1.8)	0.0023
EDA2R	0.66 (0.51-0.85)	0.0013
ARR3	1.8 (1.2-2.8)	0.0069
KIF4A	1.6 (1.3-1.9)	2.4e-06
OGT	1.5 (1.2-2)	0.0014
GCNA	2.2 (1.3-3.7)	0.0038
ERCC6L	1.6 (1.1-2.1)	0.0062
FAM236A	1.2e+08 (490-2.8e+13)	0.0033
MAGEE2	0.19 (0.059-0.59)	0.0042
TENT5D	0.054 (0.0085-0.34)	0.0018
HMGN5	0.68 (0.54-0.85)	0.00072
TSPAN6	0.62 (0.47-0.82)	0.00083
SRPX2	1.4 (1.1-1.8)	0.0031
TMEM35A	0.78 (0.67-0.9)	0.00059
CENPI	1.9 (1.4-2.7)	8.2e-05
NXF5	32 (2.4-440)	0.0091
TMEM31	1.8 (1.2-2.7)	0.0019
RAB9B	0.71 (0.56-0.91)	0.0067
COL4A6	0.73 (0.6-0.9)	0.0022
CHRDL1	0.84 (0.74-0.95)	0.0054
SLC6A14	0.78 (0.66-0.91)	0.002
SEPTIN6	0.61 (0.42-0.89)	0.0094
SOWAHD	2.1 (1.4-3.1)	0.00055
APLN	1.3 (1.1-1.6)	0.0013
SLC25A14	2.4 (1.3-4.2)	0.003
IGSF1	0.49 (0.33-0.74)	0.00054
HPRT1	1.7 (1.2-2.6)	0.0089
INTS6L	1.5 (1.1-1.9)	0.0048
CT45A1	4.8 (2.2-11)	0.00013
CT45A3	300 (26-3300)	4.3e-06
CT45A10	2 (1.5-2.8)	2.7e-05
BRS3	76 (15-370)	1.1e-07
CXorf66	16 (2.6-110)	0.0032
PNMA3	1.7 (1.3-2.3)	0.00013
PNMA6A	1.4 (1.2-1.8)	0.00039
PNMA6F	410 (4.8-36000)	0.008
HAUS7	1.6 (1.1-2.1)	0.0068
BGN	1.7 (1.4-2.1)	2.7e-07
SLC6A8	2.3 (1.4-3.7)	0.00062
ABCD1	2 (1.2-3.3)	0.005
PDZD4	1.8 (1.3-2.5)	0.00023
ARHGAP4	1.8 (1.4-2.3)	4.9e-06
IRAK1	1.6 (1.1-2.3)	0.0097
OPN1MW	1e+09 (1300-8.2e+14)	0.0028
EMD	4.1 (2.1-8.2)	5.1e-05
TAZ	2.7 (1.8-3.9)	1.3e-06
GDI1	2.9 (1.8-4.8)	2.2e-05
FAM50A	1.8 (1.2-2.6)	0.0026
PLXNA3	1.6 (1.2-2.3)	0.0028
SPRY3	0.4 (0.21-0.75)	0.0043
FBXO25	0.63 (0.48-0.83)	0.001
KBTBD11	0.68 (0.54-0.85)	0.00061
MCPH1	0.6 (0.41-0.88)	0.0095
ANGPT2	1.5 (1.2-1.8)	0.00036
DEFB106B	25000 (23-2.8e+07)	0.0046
MSR1	1.5 (1.2-1.9)	0.00039
FGF20	1.6 (1.2-2.4)	0.0061
NAT1	0.77 (0.65-0.9)	0.0011
LPL	1.3 (1.1-1.5)	0.0021
SLC18A1	1.5 (1.1-2)	0.0053
LZTS1	1.8 (1.3-2.4)	0.0001
FGF17	1.8 (1.3-2.5)	0.00062
PDLIM2	1.8 (1.2-2.8)	0.0092
EGR3	0.83 (0.72-0.95)	0.0081
PEBP4	0.81 (0.74-0.9)	4.3e-05
LOXL2	1.6 (1.2-2.1)	0.00067
CDCA2	1.5 (1.1-2.1)	0.0044
STMN4	3.2 (2-5.2)	1.1e-06
CHRNA2	0.77 (0.68-0.87)	2.3e-05
EPHX2	0.59 (0.47-0.74)	3.8e-06
CCDC25	0.58 (0.39-0.87)	0.0079
PBK	1.4 (1.1-1.7)	0.0006
FBXO16	0.54 (0.34-0.86)	0.0098
KIF13B	0.72 (0.57-0.92)	0.0085
SARAF	0.67 (0.5-0.9)	0.0075
FUT10	0.57 (0.38-0.84)	0.0043
HTRA4	1.8 (1.2-2.6)	0.0021
IKBKB	1.5 (1.2-2.1)	0.003
COPS5	1.7 (1.1-2.6)	0.009
SULF1	1.3 (1.1-1.5)	0.006
MSC	1.4 (1.1-1.7)	0.0061
ELOC	2.6 (1.7-3.8)	3.5e-06
LY96	1.4 (1.1-1.8)	0.004
STMN2	1.3 (1.1-1.4)	0.0012
HEY1	1.8 (1.3-2.5)	0.00031
RBIS	2 (1.4-2.8)	6.2e-05
CA2	1.3 (1.1-1.6)	0.0015
INTS8	1.5 (1.1-2.1)	0.0099
CCNE2	1.7 (1.3-2.2)	0.00036
NDUFAF6	1.8 (1.3-2.7)	0.0016
MTERF3	1.8 (1.2-2.5)	0.0017
COX6C	1.7 (1.3-2.4)	0.0005
FBXO43	2.4 (1.4-4)	0.0015
SPAG1	1.5 (1.2-1.9)	0.0019
ZNF706	2 (1.4-2.9)	0.00023
CTHRC1	1.4 (1.2-1.7)	5.3e-07
RSPO2	0.75 (0.61-0.93)	0.0081
ENY2	2.3 (1.5-3.6)	0.00024
MED30	1.8 (1.2-2.8)	0.0069
DSCC1	1.5 (1.1-2)	0.0097
TBC1D31	1.7 (1.2-2.4)	0.0044
C8orf76	2.5 (1.6-3.8)	5.4e-05
ZHX1_C8orf76	2.4 (1.6-3.6)	4.1e-05
TMEM65	1.6 (1.2-2.1)	0.0027
KCNK9	170 (33-830)	6.5e-10
TSNARE1	1.8 (1.2-2.6)	0.0023
ADGRB1	1.6 (1.3-1.9)	5.6e-05
ZFP41	1.9 (1.2-2.7)	0.0022
GLI4	1.5 (1.1-2.1)	0.0073
RHPN1	1.7 (1.3-2.1)	4.8e-06
MROH6	1.8 (1.3-2.4)	0.00016
TIGD5	2 (1.4-2.8)	0.00034
ZNF707	2 (1.3-2.9)	0.0012
CCDC166	7.2 (1.7-30)	0.0069
MAPK15	1.4 (1.2-1.7)	9.9e-06
FAM83H	1.5 (1.1-2.1)	0.0056
SCRIB	1.6 (1.2-2.3)	0.0032
NRBP2	1.5 (1.1-2)	0.0039
SPATC1	2.3 (1.5-3.6)	0.00012
WDR97	1.7 (1.3-2.2)	0.00018
SCX	1.5 (1.2-1.8)	2.7e-05
HSF1	2 (1.3-3.2)	0.0021
DGAT1	1.8 (1.2-2.6)	0.0029
SCRT1	2.3 (1.6-3.3)	2.6e-06
TMEM249	4.5 (2.3-9)	1.4e-05
AC233992.2	3.4 (1.9-6.3)	5.6e-05
FBXL6	1.9 (1.4-2.6)	2.3e-05
ADCK5	1.8 (1.4-2.5)	2.6e-05
CPSF1	1.7 (1.2-2.4)	0.005
TONSL	1.9 (1.4-2.6)	0.00013
CYHR1	1.6 (1.1-2.3)	0.0093
KIFC2	1.7 (1.4-2.1)	1.4e-07
FOXH1	3.2 (1.7-6)	0.00043
RECQL4	1.4 (1.1-1.7)	0.0021
ARHGAP39	1.6 (1.2-2.2)	0.0024
ZNF251	1.8 (1.3-2.4)	0.0005
ZNF517	1.7 (1.2-2.6)	0.0067
ZNF7	1.9 (1.3-2.9)	0.00094
ZNF250	1.7 (1.2-2.6)	0.0079
SLC24A2	1.7 (1.2-2.3)	0.00066
CDKN2B	1.4 (1.1-1.8)	0.0039
DMRTA1	0.7 (0.57-0.86)	0.00058
FAM219A	2.8 (1.8-4.2)	1.6e-06
CCL27	6200000 (310-1.2e+11)	0.0019
FANCG	2.1 (1.4-3.3)	0.00042
FAM214B	1.6 (1.1-2.4)	0.0095
CD72	1.5 (1.2-2)	0.0021
ARHGEF39	2.5 (1.8-3.6)	1.9e-07
OR13J1	5 (2.5-10)	7.1e-06
SPAAR	1.8 (1.2-2.9)	0.0077
GNE	0.73 (0.61-0.86)	0.00017
MELK	1.5 (1.2-1.8)	5.2e-05
CBWD6	5.9 (2.7-13)	7.6e-06
CBWD5	3 (1.5-5.9)	0.0016
CBWD3	8 (1.9-33)	0.0045
PGM5	0.82 (0.72-0.93)	0.0022
TMEM252	0.72 (0.6-0.87)	0.00047
ALDH1A1	1.2 (1-1.3)	0.006
SPATA31D4	62 (4.5-840)	0.002
GOLM1	0.78 (0.66-0.94)	0.007
C9orf153	6.3 (2-21)	0.0021
CKS2	1.6 (1.3-2.1)	4.5e-05
DIRAS2	1.4 (1.2-1.6)	0.00031
CENPP	2.7 (1.6-4.6)	0.00017
ASPN	1.5 (1.3-1.8)	2.1e-07
CARD19	4.9 (2.9-8.3)	3.4e-09
BARX1	1.6 (1.3-2.1)	6.6e-05
ZNF169	1.8 (1.2-2.8)	0.0081
NUTM2F	2 (1.2-3.3)	0.0051
FANCC	1.9 (1.3-2.7)	0.0016
ZNF367	1.5 (1.2-2)	0.0013
HABP4	2 (1.3-3.1)	0.0033
CCDC180	2.9 (1.7-5.2)	0.00019
ANP32B	2.4 (1.4-4.2)	0.0023
NANS	0.6 (0.45-0.8)	0.00057
TRIM14	1.5 (1.1-2)	0.0072
GALNT12	0.81 (0.71-0.93)	0.0032
MSANTD3	2.5 (1.4-4.4)	0.0012
TMEFF1	8.1 (2.2-30)	0.0019
GRIN3A	1.1 (1-1.3)	0.0081
PPP3R2	2.1 (1.3-3.4)	0.0028
CTNNAL1	1.7 (1.2-2.4)	0.0011
C9orf152	0.71 (0.57-0.89)	0.0027
CDC26	1.9 (1.2-3.1)	0.0089
RGS3	1.7 (1.2-2.4)	0.0035
WHRN	1.7 (1.3-2.3)	6.6e-05
MRRF	1.9 (1.3-2.9)	0.0025
OR1Q1	6.1 (1.5-24)	0.0098
LHX2	2.2 (1.5-3.4)	0.00015
ARPC5L	2.5 (1.5-4.3)	0.00043
ANGPTL2	1.3 (1.1-1.6)	0.0015
SLC2A8	2 (1.2-3.2)	0.0051
LRSAM1	2.4 (1.4-4.1)	0.0017
PTRH1	9.4 (1.8-48)	0.007
SH2D3C	1.5 (1.1-2.1)	0.0055
CDK9	4.6 (2.6-8.2)	1.2e-07
FPGS	2.4 (1.4-4.1)	0.0008
ENG	1.8 (1.4-2.4)	2.5e-05
AL157935.2	2.3 (1.6-3.4)	1.8e-05
ST6GALNAC6	2 (1.3-3.2)	0.0029
PIP5KL1	1.7 (1.2-2.5)	0.0072
FAM102A	1.6 (1.2-2.3)	0.0059
PTGES2	2.4 (1.5-3.8)	0.00017
LCN2	0.88 (0.8-0.95)	0.002
DNM1	1.7 (1.2-2.4)	0.0011
URM1	2.6 (1.4-5)	0.0029
ODF2	1.8 (1.2-2.7)	0.0027
WDR34	1.8 (1.3-2.6)	0.001
PKN3	2.1 (1.4-3)	0.0003
PHYHD1	0.81 (0.72-0.91)	0.00043
SH3GLB2	2.1 (1.5-2.9)	3.6e-05
MIGA2	3.2 (1.9-5.2)	4.4e-06
IER5L	1.4 (1.2-1.8)	0.00095
ASB6	4 (1.9-8.5)	0.00028
USP20	2.1 (1.2-3.5)	0.0086
PRDM12	2.9 (1.5-5.5)	0.0013
LAMC3	1.4 (1.1-1.6)	0.0024
FAM78A	1.5 (1.1-2)	0.0055
UCK1	2.8 (1.5-5.1)	0.00072
MED27	2.5 (1.4-4.4)	0.0027
BARHL1	2.2 (1.5-3.4)	0.00019
GTF3C5	3.7 (1.9-7)	6.9e-05
RALGDS	2.1 (1.5-3)	1.7e-05
SURF2	1.6 (1.1-2.1)	0.0052
REXO4	2.6 (1.5-4.4)	0.00054
ADAMTS13	1.9 (1.4-2.6)	6.5e-05
SLC2A6	1.9 (1.5-2.4)	1.7e-07
ADAMTSL2	1.7 (1.3-2.1)	1.8e-05
SARDH	0.79 (0.67-0.94)	0.0081
VAV2	2.1 (1.4-3.2)	0.00014
BRD3OS	1.8 (1.1-2.7)	0.0095
WDR5	3.1 (1.9-5)	8.1e-06
COL5A1	1.4 (1.2-1.8)	0.00044
PPP1R26	1.6 (1.1-2.3)	0.0064
C9orf116	1.5 (1.1-2)	0.0042
KCNT1	3.9 (1.8-8.3)	0.00054
UBAC1	2.6 (1.4-4.8)	0.0025
TMEM250	2.5 (1.4-4.3)	0.0014
LHX3	9.5 (3.4-27)	2.2e-05
QSOX2	1.6 (1.1-2.3)	0.0099
GPSM1	2.3 (1.6-3.2)	2.1e-06
DNLZ	4.4 (1.9-10)	0.00057
CARD9	2.6 (1.7-4)	1.4e-05
SNAPC4	1.9 (1.3-2.8)	0.00047
ENTR1	2 (1.3-3.2)	0.0022
PMPCA	2.3 (1.4-3.9)	0.0018
INPP5E	2.6 (1.8-3.9)	7.8e-07
EGFL7	1.4 (1.1-1.8)	0.0015
AGPAT2	1.7 (1.2-2.3)	0.0033
DIPK1B	2.1 (1.5-2.9)	1.5e-05
AJM1	2 (1.5-2.7)	7.3e-06
MAMDC4	1.7 (1.3-2.1)	2.9e-06
TRAF2	2.6 (1.6-4.2)	8e-05
C8G	2.2 (1.5-3.1)	2.6e-05
LCN12	1.8 (1.3-2.3)	6.7e-05
PAXX	1.7 (1.2-2.3)	0.0011
ABCA2	1.8 (1.3-2.4)	0.00058
UAP1L1	1.6 (1.2-2.1)	0.0033
GRIN1	1.5 (1.2-1.9)	0.0023
ANAPC2	2.1 (1.3-3.5)	0.0021
TPRN	1.5 (1.1-2.1)	0.0043
NDOR1	2.3 (1.4-3.7)	0.00052
RNF208	1.8 (1.4-2.4)	1.5e-05
CYSRT1	1.6 (1.3-2)	1.9e-05
RNF224	1.6 (1.2-2)	0.0013
SLC34A3	1.7 (1.2-2.2)	0.00053
FAM166A	2.6 (1.5-4.4)	0.0005
STPG3	1.5 (1.1-2)	0.0076
NELFB	2.6 (1.5-4.6)	0.00089
TOR4A	1.6 (1.2-2.1)	0.0027
EXD3	1.7 (1.2-2.4)	0.0011
NOXA1	1.6 (1.3-2)	5.5e-05
NSMF	2.1 (1.5-2.9)	8e-06
DPH7	2.6 (1.9-3.7)	5.1e-08
ZMYND19	2.7 (1.8-4.1)	6.5e-06
PGGHG	1.6 (1.3-2)	1.3e-06
IFITM3	1.4 (1.1-1.8)	0.0044
B4GALNT4	1.7 (1.4-2)	4.4e-08
PKP3	2 (1.4-3)	0.00055
SIGIRR	1.7 (1.2-2.6)	0.0075
HRAS	1.7 (1.2-2.4)	0.0012
LRRC56	1.6 (1.2-2.2)	0.0016
LMNTD2	1.8 (1.4-2.4)	1e-05
IRF7	1.8 (1.3-2.4)	5.5e-05
DRD4	1.7 (1.2-2.5)	0.0043
EPS8L2	2.3 (1.6-3.4)	1.4e-05
GATD1	2.2 (1.3-3.7)	0.0053
SLC25A22	1.7 (1.2-2.4)	0.0026
PIDD1	2 (1.4-2.7)	4.6e-05
POLR2L	1.7 (1.2-2.4)	0.0043
TSPAN4	1.7 (1.2-2.3)	0.00082
MUC2	0.58 (0.42-0.8)	0.001
DUSP8	1.5 (1.2-2)	0.0008
KRTAP5_1	2 (1.6-2.7)	1.8e-07
KRTAP5_2	78 (11-580)	2e-05
TSPAN32	2.2 (1.4-3.4)	0.0006
TRPM5	2 (1.4-3.1)	0.00072
CHRNA10	2.1 (1.3-3.2)	0.00089
OR51E2	0.88 (0.81-0.95)	0.0009
MMP26	0.75 (0.64-0.89)	0.00074
OR51F2	0.098 (0.027-0.36)	0.0005
OR51S1	0.3 (0.14-0.63)	0.0017
OR51T1	0.37 (0.19-0.68)	0.0017
HPX	1.6 (1.3-2.1)	0.00013
DNHD1	2 (1.4-2.9)	0.00012
CALCB	3.4 (1.4-8.1)	0.0051
USH1C	1.8 (1.2-2.6)	0.0016
OTOG	7.8 (1.8-34)	0.0062
SPTY2D1OS	1.9 (1.2-3.1)	0.0063
E2F8	1.6 (1.2-2.2)	0.004
FIBIN	1.3 (1.1-1.5)	0.0097
KIF18A	1.9 (1.3-2.7)	0.0014
PRRG4	0.72 (0.59-0.88)	0.0012
FJX1	1.7 (1.3-2.2)	0.00042
ALX4	1.4 (1.1-1.7)	0.0046
CHST1	2.9 (2-4.1)	6.7e-09
MAPK8IP1	1.7 (1.2-2.5)	0.0035
CREB3L1	0.69 (0.55-0.85)	0.00061
DGKZ	2.5 (1.4-4.2)	0.00088
MDK	1.3 (1.1-1.6)	0.0031
SPI1	1.6 (1.2-2)	0.00027
SLC39A13	3.1 (1.8-5.2)	2.7e-05
FNBP4	1.6 (1.2-2.3)	0.0051
APLNR	1.4 (1.2-1.7)	0.00014
SLC43A1	0.75 (0.63-0.91)	0.0026
TIMM10	1.7 (1.2-2.5)	0.0036
YPEL4	2.2 (1.3-3.9)	0.0043
STX3	1.7 (1.2-2.5)	0.0054
MS4A6A	1.5 (1.2-1.9)	0.0011
MS4A4A	1.5 (1.2-1.9)	0.00062
MS4A4E	2 (1.4-3)	0.00022
MS4A7	1.6 (1.3-2)	0.00011
MS4A14	2.7 (1.7-4.4)	4.2e-05
PTGDR2	2.5 (1.4-4.5)	0.0012
TMEM132A	1.5 (1.2-1.9)	0.00013
SLC15A3	1.7 (1.3-2.2)	0.00028
PPP1R32	1.8 (1.4-2.4)	1.4e-05
FADS3	2.6 (1.8-4)	2e-06
RAB3IL1	2 (1.4-2.7)	0.00011
EML3	2.3 (1.4-3.9)	0.00087
ROM1	1.9 (1.3-2.9)	0.0016
HNRNPUL2_BSCL2	2.2 (1.3-3.6)	0.0027
GNG3	1.9 (1.2-3.1)	0.0066
WDR74	2.4 (1.5-4)	0.00068
CHRM1	0.69 (0.58-0.81)	1.1e-05
SLC22A10	1.3 (1.1-1.5)	0.0066
PLAAT5	0.5 (0.32-0.79)	0.0026
PLAAT3	1.4 (1.1-1.7)	0.0031
C11orf95	1.9 (1.2-2.9)	0.0037
SPINDOC	3.9 (2.2-6.6)	1.1e-06
NAA40	2.4 (1.6-3.7)	6e-05
FERMT3	1.4 (1.1-1.8)	0.0024
PPP1R14B	1.6 (1.2-2.1)	0.0022
PLCB3	3.2 (2-5.2)	1.3e-06
GPR137	3.1 (1.9-5.2)	1.4e-05
KCNK4	830 (33-21000)	4.1e-05
TRMT112	2.3 (1.4-4)	0.0017
PYGM	0.75 (0.62-0.89)	0.0013
MEN1	2.8 (1.7-4.7)	0.00012
PPP2R5B	3.5 (2.1-5.9)	3.9e-06
SNX15	3.7 (1.8-7.6)	0.00045
SAC3D1	1.8 (1.3-2.5)	0.00046
CDCA5	1.7 (1.4-2)	1.1e-06
TMEM262	2.8 (1.6-4.9)	0.00046
POLA2	2.1 (1.3-3.5)	0.0033
TIGD3	2.5 (1.7-3.6)	1.2e-06
SLC25A45	1.6 (1.1-2.1)	0.0059
SCYL1	2.3 (1.2-4.2)	0.0095
LTBP3	1.8 (1.3-2.5)	0.00023
FAM89B	1.8 (1.2-2.8)	0.0064
KCNK7	2.3 (1.4-3.6)	0.00061
MAP3K11	3.1 (1.7-5.5)	0.00014
PCNX3	1.8 (1.2-2.6)	0.0043
SIPA1	1.7 (1.2-2.4)	0.0033
RNASEH2C	2 (1.4-2.9)	9.9e-05
AP5B1	1.9 (1.3-2.7)	0.0018
OVOL1	1.6 (1.2-2)	0.00017
CFL1	2.3 (1.3-4.1)	0.0058
MUS81	4.2 (2.5-7.1)	8e-08
FIBP	2.4 (1.4-4.1)	0.0012
CCDC85B	1.4 (1.1-1.7)	0.0016
DRAP1	2.9 (1.9-4.4)	1e-06
SART1	3.2 (1.7-5.9)	0.00022
BANF1	2.2 (1.3-3.7)	0.0037
CST6	1.2 (1.1-1.4)	0.0024
SF3B2	2.3 (1.2-4.3)	0.0084
KLC2	1.9 (1.2-3)	0.0037
CNIH2	2.7 (2-3.5)	2.6e-12
TMEM151A	2.4 (1.7-3.4)	9.7e-07
SLC29A2	1.9 (1.3-2.6)	0.00031
PELI3	1.9 (1.2-3.1)	0.0073
C11orf80	1.7 (1.2-2.4)	0.0043
RCE1	2.2 (1.3-3.6)	0.0026
LRFN4	2 (1.5-2.5)	4.3e-08
ANKRD13D	3.1 (2.2-4.3)	2.7e-11
RAD9A	2.3 (1.5-3.5)	9.2e-05
TBC1D10C	1.4 (1.1-1.8)	0.0017
PITPNM1	1.6 (1.1-2.2)	0.0081
NDUFV1	2 (1.3-3)	0.00085
LTO1	3 (1.9-4.6)	1.6e-06
FGF19	1.6 (1.2-2.3)	0.0036
NADSYN1	2.3 (1.3-3.8)	0.0023
KRTAP5_7	9.3 (2.8-30)	0.00022
KRTAP5_9	2.5 (1.4-4.3)	0.0017
KRTAP5_10	3.5 (1.7-7.2)	0.00062
ZNF705E	20 (2.4-180)	0.006
FOLR2	1.4 (1.1-1.7)	0.0033
ATG16L2	1.9 (1.4-2.5)	1.1e-05
P2RY6	1.6 (1.2-2.2)	0.0044
RELT	2 (1.4-2.8)	6.3e-05
UCP3	1.8 (1.2-2.8)	0.009
SLCO2B1	1.4 (1.1-1.8)	0.0029
SERPINH1	1.8 (1.3-2.7)	0.0013
DGAT2	1.4 (1.1-1.8)	0.0085
LRRC32	1.4 (1.1-1.8)	0.0044
KCTD14	0.69 (0.55-0.86)	0.00086
USP35	3 (1.9-4.8)	2.7e-06
FAM181B	0.42 (0.24-0.73)	0.0022
DDIAS	1.8 (1.3-2.5)	0.00043
CREBZF	1.5 (1.1-2.1)	0.0084
EED	2.3 (1.3-4)	0.0024
HIKESHI	3 (1.9-4.8)	5.4e-06
GRM5	5e+08 (890-2.8e+14)	0.003
NOX4	1.8 (1.4-2.3)	3.6e-06
TAF1D	1.7 (1.2-2.5)	0.0037
C11orf54	0.59 (0.43-0.82)	0.0017
GPR83	2.2 (1.4-3.5)	0.0005
PIWIL4	3.3 (1.9-6)	5.9e-05
CWC15	2.5 (1.4-4.6)	0.0032
MMP3	1.4 (1.1-1.8)	0.0045
GRIA4	1.7 (1.3-2.3)	0.00033
C11orf1	0.47 (0.32-0.7)	0.00018
C11orf52	0.22 (0.077-0.65)	0.0062
TMPRSS5	3.6 (2-6.4)	1.4e-05
AP002373.1	4.2 (1.9-9.4)	0.00049
REXO2	1.4 (1.1-1.8)	0.0025
CEP164	2.2 (1.4-3.5)	0.0012
CCDC84	2.1 (1.5-2.7)	1.1e-06
H2AX	2 (1.4-2.7)	3.1e-05
HINFP	2.4 (1.4-4.1)	0.0023
THY1	1.6 (1.3-2)	1.3e-05
OAF	1.6 (1.2-2.2)	0.0022
SIAE	0.7 (0.53-0.91)	0.0089
NRGN	1.4 (1.1-1.8)	0.0077
VSIG2	0.87 (0.8-0.95)	0.003
ESAM	1.5 (1.2-2)	0.0018
MSANTD2	1.9 (1.3-2.8)	0.00042
CDON	1.4 (1.1-1.8)	0.0026
NTM	1.3 (1.1-1.5)	0.0025
NCAPD3	0.82 (0.73-0.93)	0.0015
GLB1L3	0.76 (0.67-0.87)	4e-05
GLB1L2	0.61 (0.48-0.78)	4.9e-05
AKR1C1	1.4 (1.1-1.7)	0.0072
AKR1C3	1.4 (1.2-1.6)	0.00019
CALML5	1.5 (1.3-1.8)	7.1e-08
IL2RA	1.4 (1.1-1.8)	0.0051
RBM17	3.3 (1.7-6.2)	0.00032
CELF2	0.76 (0.62-0.93)	0.0089
PROSER2	0.63 (0.49-0.81)	0.00037
SEC61A2	3.6 (2.3-5.6)	2.5e-08
MCM10	1.6 (1.2-2.2)	0.00073
CDNF	0.49 (0.33-0.71)	0.00015
PTER	0.56 (0.44-0.71)	1.9e-06
C1QL3	0.59 (0.43-0.8)	0.00064
DNAJC1	0.6 (0.42-0.86)	0.005
ANKRD30A	1.3 (1.1-1.5)	0.0046
RASSF4	1.5 (1.1-2.1)	0.006
AGAP4	1.8 (1.2-2.6)	0.0032
MSMB	0.89 (0.82-0.97)	0.009
RBP3	11 (1.9-59)	0.0071
AGAP9	1.5 (1.1-2)	0.0085
DRGX	2.1 (1.5-2.8)	9.2e-06
AGAP6	1.9 (1.4-2.5)	5.1e-05
ASAH2B	0.51 (0.31-0.82)	0.0056
FAM13C	0.73 (0.61-0.87)	0.00042
SLC16A9	0.7 (0.55-0.9)	0.005
CDK1	1.4 (1.2-1.7)	6.9e-05
SUPV3L1	2.2 (1.2-3.8)	0.0071
HKDC1	0.14 (0.032-0.57)	0.0067
TACR2	0.63 (0.48-0.83)	0.00096
FAM241B	2.6 (1.6-4.2)	6.1e-05
AIFM2	2 (1.4-2.8)	0.00021
PALD1	1.4 (1.1-1.8)	0.0021
ADAMTS14	2.7 (1.7-4.3)	4.5e-05
SPOCK2	1.2 (1-1.3)	0.0094
MSS51	1.8 (1.2-2.7)	0.0048
NDST2	2.6 (1.3-5.2)	0.0087
SFTPA2	0.84 (0.75-0.94)	0.0028
PRXL2A	0.69 (0.55-0.87)	0.0014
LDB3	0.77 (0.65-0.91)	0.0024
GLUD1	0.61 (0.46-0.82)	0.0011
MINPP1	0.69 (0.55-0.88)	0.0026
LIPF	1.2 (1.1-1.4)	0.0048
ANKRD22	0.79 (0.67-0.94)	0.006
CPEB3	0.66 (0.51-0.87)	0.003
KIF11	1.4 (1.1-1.7)	0.0064
HHEX	1.5 (1.1-2)	0.0073
CEP55	1.5 (1.2-1.9)	7.3e-05
HELLS	1.6 (1.1-2.2)	0.006
GOLGA7B	1.7 (1.4-2.1)	9.5e-08
SEC31B	1.7 (1.3-2.2)	9.7e-05
AL133352.1	3.5 (1.5-8.2)	0.0041
LZTS2	2.1 (1.2-3.7)	0.0081
PDZD7	4.2 (1.9-9)	0.00025
TLX1	3.5 (2-6.3)	2.1e-05
KCNIP2	2.4 (1.6-3.7)	2.7e-05
PSD	2.1 (1.4-3.1)	0.00053
CYP17A1	2 (1.2-3.1)	0.0037
PLPP4	1.3 (1.1-1.5)	0.00053
CUZD1	2.4 (1.2-4.5)	0.0087
FAM24B	1.9 (1.3-2.9)	0.0015
CPXM2	1.4 (1.1-1.6)	0.0013
ADAM12	1.7 (1.2-2.5)	0.0026
C10orf90	2.5 (1.3-4.8)	0.0073
MKI67	1.5 (1.3-1.8)	1.3e-05
VENTX	2.7 (1.7-4.3)	1.2e-05
ADAM8	1.6 (1.2-2.1)	0.0013
CALY	2.1 (1.4-3.4)	0.001
PRAP1	1.8 (1.3-2.6)	0.0015
MTG1	1.5 (1.1-2.1)	0.0074
SPRN	1.4 (1.1-1.9)	0.007
SCART1	1.7 (1.2-2.5)	0.0037
LRTM2	3.3 (2.1-5.2)	3.9e-07
FOXM1	1.5 (1.3-1.9)	1.3e-05
CRACR2A	0.77 (0.65-0.92)	0.0042
PARP11	0.69 (0.52-0.91)	0.0097
AKAP3	0.52 (0.35-0.76)	0.0009
VWF	1.4 (1.1-1.7)	0.0081
ACRBP	1.7 (1.1-2.5)	0.0095
COPS7A	0.59 (0.39-0.88)	0.0096
GNB3	1.7 (1.2-2.5)	0.0043
CDCA3	1.8 (1.4-2.3)	8.2e-06
ENO2	1.5 (1.2-2)	0.0028
GDF3	1.8 (1.2-2.6)	0.0033
C3AR1	1.4 (1.1-1.8)	0.0032
CLEC4A	1.6 (1.2-2.2)	0.0021
CLEC7A	1.5 (1.2-2)	0.0012
OLR1	1.3 (1.1-1.6)	0.0087
TMEM52B	3.2 (1.6-6.6)	0.0015
STYK1	0.71 (0.56-0.9)	0.0055
BCL2L14	0.48 (0.35-0.66)	5.7e-06
GPRC5D	0.65 (0.52-0.82)	0.00024
MGP	1.5 (1.2-1.8)	0.00013
PDE6H	2.3 (1.5-3.6)	0.00017
SMCO2	7 (1.8-27)	0.0047
MANSC4	2.8 (1.5-5.4)	0.0013
AMIGO2	1.3 (1.1-1.6)	0.0074
PCED1B	1.5 (1.2-1.9)	0.0012
HDAC7	2.9 (1.8-4.7)	2.1e-05
CCDC184	1.5 (1.1-1.9)	0.0042
CACNB3	2.1 (1.6-2.8)	9.3e-07
WNT10B	1.5 (1.1-2.1)	0.009
RHEBL1	2.6 (1.8-3.7)	2.6e-07
DHH	2.4 (1.4-4.1)	0.0012
LMBR1L	2.9 (1.8-4.5)	3.3e-06
TROAP	1.8 (1.5-2.2)	3.5e-09
FMNL3	1.6 (1.2-2.2)	0.00091
RACGAP1	1.6 (1.2-2)	0.00035
METTL7A	0.74 (0.59-0.92)	0.0083
SLC4A8	2.5 (1.4-4.4)	0.0012
SCN8A	2.2 (1.5-3)	9.9e-06
KRT75	1.4 (1.1-1.7)	0.00086
CSAD	1.5 (1.2-1.9)	0.00087
ESPL1	1.9 (1.5-2.5)	1.8e-06
AMHR2	2.3 (1.2-4.3)	0.0096
MAP3K12	2 (1.3-2.9)	0.00049
ATF7_NPFF	1.8 (1.3-2.4)	9.5e-05
HOXC4	1.4 (1.1-1.7)	0.00092
HOXC5	3.6 (1.6-8.4)	0.0026
PDE1B	2.5 (1.4-4.3)	0.00096
PPP1R1A	0.71 (0.55-0.92)	0.0093
NABP2	2.7 (1.5-5)	0.0014
SLC39A5	7.3 (2.9-18)	2.4e-05
APOF	0.82 (0.72-0.94)	0.0033
NDUFA4L2	1.8 (1.4-2.3)	3.2e-07
ARHGAP9	1.4 (1.1-1.8)	0.003
DDIT3	1.6 (1.2-2.2)	0.0023
MBD6	1.8 (1.2-2.7)	0.0088
KIF5A	1.7 (1.3-2.3)	0.00028
SLC26A10	2.6 (1.4-4.8)	0.0032
AGAP2	2 (1.4-2.9)	0.0001
MARCHF9	2.7 (1.5-4.9)	0.00066
AVIL	1.7 (1.2-2.5)	0.0041
NAP1L1	1.8 (1.3-2.6)	0.00069
PPFIA2	1.2 (1.1-1.4)	0.00015
SOCS2	0.71 (0.56-0.91)	0.0061
NR2C1	1.9 (1.2-3)	0.003
SNRPF	2.3 (1.6-3.4)	2.2e-05
HAL	5.9 (1.6-21)	0.0067
GAS2L3	2.1 (1.5-3.1)	2.6e-05
ANO4	0.71 (0.57-0.89)	0.0025
SLC5A8	0.6 (0.44-0.8)	0.00065
MYBPC1	0.82 (0.74-0.91)	0.00021
PARPBP	1.9 (1.4-2.5)	7.4e-05
PAH	0.64 (0.45-0.89)	0.0085
C12orf73	2 (1.3-3.1)	0.0016
MTERF2	2.4 (1.5-3.8)	0.00032
BTBD11	0.69 (0.56-0.85)	0.00045
CMKLR1	1.5 (1.1-1.9)	0.0068
SVOP	3.2 (1.7-6)	0.00042
MYO1H	1.8 (1.2-2.7)	0.0085
SH2B3	1.5 (1.1-1.9)	0.009
ALDH2	0.72 (0.59-0.88)	0.001
SDS	1.5 (1.2-1.8)	0.00014
RNFT2	2 (1.4-2.9)	0.00017
RFC5	1.8 (1.2-2.8)	0.0093
TAOK3	0.68 (0.55-0.84)	0.00035
CCDC60	0.69 (0.55-0.86)	0.00076
CIT	2.1 (1.6-2.9)	2.3e-06
BICDL1	1.5 (1.1-1.9)	0.0092
MSI1	1.7 (1.2-2.3)	0.002
DYNLL1	3 (1.8-5)	5.4e-05
OASL	1.4 (1.1-1.7)	0.0042
RHOF	2.4 (1.4-4.2)	0.0017
AC069503.2	2.8 (1.3-6.1)	0.0076
B3GNT4	2.8 (1.7-4.7)	6.6e-05
HCAR1	0.78 (0.68-0.91)	0.001
ARL6IP4	1.6 (1.2-2.4)	0.0064
SFSWAP	2.3 (1.3-4)	0.0045
ULK1	2 (1.3-3.3)	0.0033
PUS1	1.7 (1.2-2.5)	0.0075
FBRSL1	1.9 (1.2-3.1)	0.0094
LRCOL1	2.3 (1.3-4.2)	0.0057
ZNF26	2.1 (1.2-3.5)	0.0055
ZNF268	0.52 (0.33-0.83)	0.0061
SKA3	1.5 (1.2-1.9)	0.00012
SGCG	0.68 (0.52-0.9)	0.0074
CENPJ	1.8 (1.2-2.7)	0.0047
AMER2	8.2 (1.7-39)	0.0078
GSX1	44 (3.9-490)	0.0023
B3GLCT	0.53 (0.35-0.78)	0.0016
MAB21L1	0.67 (0.5-0.9)	0.0082
SPART	0.74 (0.61-0.91)	0.0044
CCNA1	2.3 (1.3-4.3)	0.0064
ALG5	0.65 (0.47-0.89)	0.0067
POSTN	1.4 (1.2-1.6)	0.00018
FREM2	0.63 (0.47-0.84)	0.0015
LHFPL6	1.4 (1.1-1.8)	0.0071
COG6	0.69 (0.53-0.89)	0.005
FOXO1	0.67 (0.5-0.88)	0.0044
CCDC122	0.52 (0.36-0.74)	0.00033
TPT1	0.57 (0.4-0.81)	0.0019
SIAH3	11 (3.9-33)	8.7e-06
NUDT15	0.52 (0.37-0.74)	0.00027
EBPL	0.61 (0.46-0.82)	0.001
VPS36	0.62 (0.47-0.81)	0.00046
DIAPH3	1.9 (1.3-2.7)	0.00097
LMO7	0.64 (0.5-0.82)	0.00032
CLN5	0.59 (0.42-0.84)	0.0032
DNAJC3	0.73 (0.58-0.92)	0.0089
PCCA	0.59 (0.45-0.77)	0.00013
NALCN	1.7 (1.2-2.6)	0.0058
ITGBL1	1.4 (1.2-1.6)	0.00022
ARGLU1	1.6 (1.2-2.1)	0.00093
ANKRD10	1.7 (1.2-2.3)	0.0027
PROZ	1.6 (1.2-2.1)	0.0033
ADPRHL1	0.73 (0.59-0.89)	0.0019
GRK1	20 (2.6-150)	0.0039
TMEM255B	2.4 (1.6-3.5)	6.4e-06
PARP2	2.3 (1.4-3.8)	0.0014
RNASE6	1.4 (1.1-1.8)	0.0025
RNASE1	1.5 (1.1-1.9)	0.0043
RNASE2	1.7 (1.2-2.4)	0.0054
METTL17	2.5 (1.6-3.9)	0.00013
ABHD4	1.7 (1.2-2.5)	0.0072
SLC7A7	1.5 (1.2-2)	0.0024
REM2	1.8 (1.3-2.7)	0.0018
CDH24	2.6 (1.8-3.8)	1.8e-07
SLC7A8	0.72 (0.59-0.88)	0.0012
BCL2L2_PABPN1	2 (1.2-3.4)	0.0091
PABPN1	2.7 (1.7-4.2)	2.1e-05
JPH4	0.75 (0.63-0.89)	0.00092
CARMIL3	2.3 (1.4-4)	0.0018
CPNE6	0.62 (0.46-0.84)	0.0019
PSME2	1.8 (1.2-2.6)	0.004
AL136295.5	2.6 (1.4-4.9)	0.004
IRF9	1.4 (1.1-1.8)	0.0041
LTB4R	1.7 (1.3-2.2)	0.0001
ADCY4	1.8 (1.3-2.4)	0.0004
CBLN3	1.8 (1.3-2.4)	0.00024
STXBP6	0.73 (0.61-0.88)	0.00099
PAX9	0.66 (0.52-0.84)	0.00066
SLC25A21	0.43 (0.26-0.71)	0.001
SSTR1	1.2 (1.1-1.4)	0.00072
CLEC14A	1.5 (1.1-1.9)	0.0052
PNN	1.7 (1.2-2.4)	0.0047
VCPKMT	1.9 (1.2-3)	0.0078
GPR137C	1.9 (1.4-2.6)	8.5e-05
GNPNAT1	0.66 (0.52-0.85)	0.0012
CDKN3	1.6 (1.3-1.9)	1.3e-05
DLGAP5	1.5 (1.2-1.8)	9.9e-05
SLC38A6	2.4 (1.3-4.4)	0.0048
MPP5	0.71 (0.55-0.92)	0.0097
PLEK2	0.54 (0.43-0.68)	2.8e-07
ARG2	0.77 (0.67-0.88)	0.00021
RDH11	0.68 (0.57-0.82)	2.3e-05
PLEKHD1	3.8 (2.2-6.3)	4.4e-07
DCAF4	2 (1.2-3.3)	0.0081
ENTPD5	0.81 (0.7-0.94)	0.0064
ALDH6A1	0.7 (0.55-0.9)	0.0051
RPS6KL1	1.7 (1.3-2.2)	5.6e-05
ACYP1	1.8 (1.3-2.6)	0.0011
FOS	0.86 (0.77-0.96)	0.0054
VASH1	1.9 (1.4-2.5)	4.4e-06
ZDHHC22	1.8 (1.2-2.6)	0.0018
POMT2	2.6 (1.5-4.4)	0.00058
GPR68	1.6 (1.2-2.2)	0.00075
TMEM251	0.64 (0.46-0.88)	0.0068
IFI27	1.3 (1.1-1.6)	0.0057
SERPINA10	19 (3.4-100)	0.00071
GSC	1.7 (1.4-2.2)	9.8e-06
CYP46A1	2.9 (1.6-5.4)	0.0004
SLC25A29	1.8 (1.3-2.4)	0.00022
BEGAIN	1.7 (1.1-2.4)	0.0099
MOK	2.4 (1.5-3.9)	0.00022
MARK3	3.5 (1.8-6.9)	0.00027
KLC1	3.3 (2-5.4)	1.4e-06
XRCC3	1.8 (1.2-2.8)	0.006
KIF26A	1.9 (1.3-2.7)	0.00088
TMEM179	1.9 (1.4-2.5)	5.5e-06
SIVA1	2 (1.3-3.2)	0.0021
CEP170B	2.3 (1.5-3.6)	0.00011
PLD4	1.5 (1.1-2)	0.0046
CLBA1	1.8 (1.2-2.8)	0.0039
CDCA4	2.1 (1.4-3)	0.00011
JAG2	1.6 (1.2-2.1)	0.0019
BRF1	4 (1.9-8.4)	0.00031
PACS2	3.5 (1.9-6.3)	4.5e-05
TEX22	1.7 (1.3-2.2)	5.8e-05
MTA1	2.6 (1.7-3.9)	8.2e-06
CRIP2	1.6 (1.4-2)	5.4e-07
CRIP1	1.6 (1.3-2)	7.3e-05
TEDC1	2.2 (1.5-3)	9.2e-06
TMEM121	1.5 (1.2-2)	0.00047
TRPM1	17000 (56-5e+06)	0.00081
ARHGAP11A	1.5 (1.1-1.9)	0.0027
GREM1	1.3 (1.1-1.5)	0.0022
GOLGA8A	1.3 (1.1-1.6)	0.00024
GOLGA8B	1.4 (1.1-1.7)	0.00058
ACTC1	0.8 (0.7-0.91)	0.00065
BUB1B	1.6 (1.3-2)	0.0001
PLCB2	1.6 (1.2-2.2)	0.00049
ANKRD63	3 (1.4-6.5)	0.0066
IVD	0.7 (0.53-0.91)	0.0082
KNL1	1.8 (1.3-2.4)	0.00055
RAD51	1.4 (1.1-1.8)	0.0047
DLL4	1.5 (1.2-1.9)	0.002
OIP5	1.9 (1.4-2.4)	2.8e-06
NUSAP1	1.5 (1.3-1.8)	4.2e-06
SPTBN5	1.9 (1.3-2.8)	0.0022
PLA2G4F	0.76 (0.62-0.93)	0.0086
CATSPER2	1.9 (1.3-2.8)	0.0023
SQOR	0.72 (0.57-0.92)	0.0081
DUT	1.9 (1.2-2.9)	0.0083
FAM227B	0.35 (0.2-0.61)	0.00022
ALDH1A2	0.73 (0.6-0.88)	0.0012
CCNB2	1.5 (1.2-1.9)	0.00027
SNX22	1.4 (1.2-1.8)	0.0011
PCLAF	1.4 (1.1-1.8)	0.0016
PIF1	2.1 (1.5-2.9)	1.7e-05
UBAP1L	1.9 (1.4-2.7)	0.0002
SKOR1	3.2 (1.5-7)	0.0027
ITGA11	1.6 (1.3-2)	1.7e-06
KIF23	1.7 (1.3-2.2)	2.6e-05
SENP8	0.49 (0.31-0.78)	0.0024
LOXL1	1.7 (1.3-2.3)	0.00035
ISLR2	2.3 (1.7-3.3)	9.7e-07
STRA6	1.5 (1.2-1.8)	0.00067
ULK3	1.8 (1.2-2.7)	0.0037
NEIL1	1.5 (1.2-1.9)	0.0022
PSTPIP1	1.5 (1.2-1.9)	0.0018
ADAMTS7	2.3 (1.5-3.7)	0.00026
ST20	2 (1.5-2.8)	8.7e-06
MEX3B	1.5 (1.2-2)	0.0029
HAPLN3	1.4 (1.1-1.7)	0.0024
MFGE8	1.4 (1.1-1.8)	0.0065
TICRR	2.2 (1.6-3.2)	4.6e-06
KIF7	1.7 (1.3-2.3)	6.9e-05
PLIN1	1.7 (1.3-2.3)	5.3e-05
ANPEP	0.88 (0.82-0.94)	0.00028
BLM	1.8 (1.2-2.5)	0.0021
FES	1.5 (1.1-2)	0.0035
PRC1	1.7 (1.3-2.1)	2.2e-05
SNRPA1	2.3 (1.5-3.8)	0.00048
RHBDF1	1.8 (1.2-2.8)	0.0073
NPRL3	2.4 (1.4-4.1)	0.0017
LUC7L	2.1 (1.5-2.9)	3.2e-06
RGS11	1.6 (1.4-2)	4.6e-08
ARHGDIG	1.3 (1.2-1.5)	0.00014
PDIA2	1.2 (1.1-1.3)	0.0028
AXIN1	2.9 (1.8-4.7)	2.2e-05
RAB11FIP3	2.8 (1.9-4.3)	9.9e-07
CAPN15	2 (1.4-2.9)	0.00044
WFIKKN1	1.8 (1.4-2.4)	4.6e-06
METTL26	1.7 (1.2-2.3)	0.00084
MCRIP2	1.4 (1.1-1.9)	0.0087
WDR90	2.2 (1.6-2.9)	3e-07
RHOT2	2.3 (1.5-3.5)	0.00019
RHBDL1	1.4 (1.1-1.8)	0.0034
FBXL16	1.2 (1.1-1.4)	0.0054
METRN	1.5 (1.1-1.9)	0.0031
CCDC78	1.4 (1.2-1.7)	1.1e-06
HAGHL	1.7 (1.4-2)	1.2e-08
RPUSD1	1.8 (1.2-2.6)	0.0023
CHTF18	2.1 (1.6-2.7)	8.9e-08
SOX8	1.6 (1.2-2.1)	0.00034
UBE2I	2.2 (1.2-3.8)	0.0074
C16orf91	1.8 (1.2-2.6)	0.0022
TELO2	2.2 (1.5-3.1)	3.9e-05
CRAMP1	1.7 (1.2-2.5)	0.0035
MAPK8IP3	1.9 (1.4-2.4)	2.4e-06
NME3	1.6 (1.2-2.1)	0.0015
EME2	1.8 (1.4-2.2)	7.6e-07
SPSB3	2.1 (1.3-3.3)	0.0019
IGFALS	1.9 (1.3-2.9)	0.0011
HAGH	2 (1.2-3.2)	0.0062
GFER	1.9 (1.2-3)	0.006
SYNGR3	2.2 (1.7-2.9)	1.2e-09
ZNF598	1.9 (1.3-3)	0.003
TSC2	1.7 (1.2-2.6)	0.0082
RAB26	1.5 (1.2-1.8)	0.00022
CASKIN1	1.5 (1.2-2)	0.0014
BRICD5	2 (1.5-2.5)	1.9e-07
PGP	1.9 (1.4-2.7)	0.00021
E4F1	2.2 (1.4-3.5)	0.00056
DNASE1L2	1.4 (1.1-1.8)	0.0051
TEDC2	1.8 (1.4-2.4)	1.5e-05
PRSS27	2.6 (2-3.4)	3e-11
ZG16B	0.65 (0.52-0.82)	0.00028
PKMYT1	1.7 (1.4-2.1)	2.7e-06
LINC00514	3.4 (1.7-6.8)	0.00057
CLDN9	2.1 (1.4-2.9)	7.2e-05
THOC6	1.9 (1.2-3)	0.0058
ZNF263	2.4 (1.4-4.1)	0.00098
DNASE1	2 (1.4-2.7)	5.9e-05
PAM16	2.2 (1.5-3.2)	4.6e-05
CORO7	2.2 (1.4-3.3)	0.00022
VASN	1.4 (1.1-1.9)	0.0064
ANKS3	1.9 (1.3-2.7)	0.00056
ZNF500	1.9 (1.2-3)	0.0063
SEC14L5	0.58 (0.42-0.79)	0.00067
METTL22	2.3 (1.2-4.3)	0.0093
ABAT	0.7 (0.58-0.85)	0.00038
EMP2	0.66 (0.48-0.89)	0.0074
RMI2	1.4 (1.1-1.9)	0.0082
NPIPA1	2.1 (1.4-3)	0.00024
MPV17L	0.74 (0.6-0.91)	0.0055
AC138969.1	3 (1.6-5.7)	0.0009
NPIPA9	10 (2-51)	0.0046
NPIPB3	2.5 (1.5-4.2)	0.00073
IGSF6	1.4 (1.1-1.8)	0.0053
NPIPB5	2 (1.3-3.1)	0.00072
PLK1	1.7 (1.4-2.1)	1.6e-07
SLC5A11	2.2 (1.2-3.9)	0.0081
XPO6	1.5 (1.1-2)	0.0036
SBK1	1.5 (1.1-2.1)	0.0062
SH2B1	3.2 (1.8-5.7)	6.8e-05
SPNS1	1.9 (1.2-3)	0.0071
LAT	3.1 (1.5-6.1)	0.0016
SLX1B	43 (3.7-500)	0.0026
PRRT2	1.7 (1.3-2.1)	3.4e-06
KCTD13	3.4 (2.1-5.6)	1.5e-06
TAOK2	2.1 (1.3-3.6)	0.0047
INO80E	2.2 (1.4-3.3)	0.00041
DOC2A	1.8 (1.4-2.3)	1.1e-05
C16orf92	22 (5.7-87)	7.8e-06
TLCD3B	2 (1.6-2.6)	7.9e-08
ALDOA	1.7 (1.1-2.6)	0.0085
PPP4C	2.4 (1.4-4)	0.0013
GDPD3	1.6 (1.2-2.1)	0.00046
TBC1D10B	4.5 (2.2-8.9)	2.6e-05
ZNF48	2.3 (1.3-4)	0.0026
ZNF771	1.9 (1.2-3.1)	0.0072
ZNF768	2.1 (1.2-3.5)	0.0067
ZNF764	2.5 (1.5-4)	0.00019
PRR14	5.8 (3.2-11)	6.8e-09
FBRS	2 (1.2-3.3)	0.0067
PHKG2	2 (1.2-3.3)	0.0065
CCDC189	2.2 (1.4-3.4)	0.00038
FBXL19	2.3 (1.5-3.6)	6.8e-05
STX1B	2.2 (1.3-3.8)	0.0054
STX4	3 (1.7-5)	5.5e-05
PRSS53	3.1 (1.9-4.9)	4.8e-06
FUS	2.5 (1.7-3.8)	1.1e-05
ITGAX	1.7 (1.3-2.1)	8.3e-06
SHCBP1	1.6 (1.3-2.1)	6.7e-05
ORC6	1.8 (1.4-2.3)	1.8e-06
MT1E	0.87 (0.79-0.96)	0.0047
MT1M	0.79 (0.71-0.89)	5.5e-05
MT1A	0.78 (0.67-0.9)	0.0007
MT1B	0.51 (0.35-0.75)	0.00054
MT1F	0.76 (0.67-0.87)	6.3e-05
MT1G	0.81 (0.74-0.88)	1.4e-06
MT1H	0.76 (0.65-0.87)	0.00016
MT1X	0.81 (0.69-0.95)	0.0095
HERPUD1	0.68 (0.54-0.85)	0.00084
CCL17	1.3 (1.1-1.6)	0.005
COQ9	0.56 (0.36-0.86)	0.0083
GOT2	0.64 (0.46-0.89)	0.0087
CMTM3	1.8 (1.3-2.4)	0.00024
C16orf70	0.68 (0.53-0.88)	0.0032
FHOD1	1.6 (1.1-2.3)	0.0092
SLC9A5	1.9 (1.3-2.8)	0.0013
CARMIL2	1.5 (1.2-2)	0.0031
CENPT	1.7 (1.2-2.4)	0.0035
AC040162.1	1.9 (1.2-2.9)	0.007
DPEP2	1.7 (1.2-2.4)	0.0018
CYB5B	0.57 (0.38-0.85)	0.0067
NQO1	0.78 (0.65-0.93)	0.0072
MARVELD3	0.6 (0.45-0.8)	0.00062
FA2H	0.59 (0.46-0.75)	1.4e-05
LDHD	0.77 (0.65-0.9)	0.0015
NUDT7	0.55 (0.4-0.78)	0.00059
MLYCD	0.54 (0.35-0.81)	0.0034
CDT1	1.5 (1.2-1.8)	0.00021
DPEP1	1.4 (1.2-1.6)	0.00018
FANCA	2 (1.4-2.9)	0.00028
SPIRE2	1.8 (1.3-2.4)	0.00037
MC1R	1.8 (1.4-2.4)	6.3e-06
TUBB3	2.3 (1.7-3)	9.3e-09
CENPBD1	0.68 (0.53-0.89)	0.005
SCARF1	2.1 (1.5-3)	1.4e-05
SGSM2	1.7 (1.1-2.4)	0.0076
ASPA	0.59 (0.41-0.85)	0.0044
HASPIN	1.6 (1.2-2.2)	0.0041
SPNS2	1.5 (1.1-2)	0.0039
ARRB2	2.1 (1.4-3.1)	0.00042
ZMYND15	1.9 (1.3-2.7)	0.00076
VMO1	1.6 (1.2-2.1)	0.00049
PIMREG	1.6 (1.3-2.1)	1.4e-05
RNASEK_C17orf49	2.4 (1.3-4.4)	0.0055
C17orf49	2 (1.2-3.4)	0.0065
ASGR1	1.9 (1.4-2.7)	8.8e-05
DLG4	1.5 (1.1-1.9)	0.0061
GABARAP	0.59 (0.41-0.85)	0.0045
SLC2A4	0.71 (0.6-0.86)	0.00026
YBX2	0.42 (0.23-0.76)	0.0039
GPS2	1.9 (1.3-2.7)	0.00031
AC026954.2	190 (5.9-5800)	0.0029
PLSCR3	4.2 (2-8.9)	0.00015
NLGN2	2.3 (1.5-3.3)	3.2e-05
EIF4A1	1.5 (1.1-2)	0.0065
CD68	1.8 (1.3-2.5)	0.00018
MPDU1	0.67 (0.53-0.84)	0.00053
TP53	0.71 (0.58-0.87)	0.001
KCNAB3	1.9 (1.3-2.6)	0.00032
ALOX15B	0.9 (0.84-0.96)	0.0013
HES7	5.7 (1.7-19)	0.005
AURKB	1.6 (1.3-1.9)	2.7e-06
ARHGEF15	1.5 (1.1-2.1)	0.0047
PIK3R5	1.6 (1.2-2.1)	0.0022
USP43	1.3 (1.1-1.6)	0.0072
MYOCD	0.74 (0.62-0.89)	0.0014
TVP23C_CDRT4	0.18 (0.053-0.64)	0.0075
TBC1D26	5700 (14-2400000)	0.005
PIGL	2 (1.4-3)	0.00046
LRRC75A	2.1 (1.5-2.9)	3.2e-06
GRAP	2.1 (1.2-3.6)	0.0069
DHRS7B	0.6 (0.41-0.87)	0.0079
WSB1	1.6 (1.2-2.2)	0.00053
LGALS9	1.4 (1.1-1.8)	0.0076
AC005726.1	2.6 (1.7-4)	4.7e-06
UNC119	2.7 (1.6-4.7)	0.00024
SPAG5	1.8 (1.5-2.3)	7e-08
RSKR	1.9 (1.3-2.7)	0.00089
PROCA1	2.4 (1.6-3.7)	2.9e-05
SEZ6	1.4 (1.2-1.8)	0.0012
TIAF1	2.4 (1.5-4)	0.00063
GIT1	2.9 (1.6-5.1)	0.00035
ANKRD13B	1.7 (1.3-2.2)	0.00011
ADAP2	1.7 (1.2-2.4)	0.0012
LRRC37B	1.9 (1.2-3)	0.0062
TMEM98	0.6 (0.44-0.81)	0.0008
ASIC2	1.3 (1.1-1.6)	0.0081
TMEM132E	2.2 (1.5-3.3)	0.0001
RDM1	2.2 (1.5-3.2)	1.8e-05
TBC1D3B	6 (1.6-22)	0.0085
MYO19	1.8 (1.2-2.7)	0.0028
TBC1D3L	1.9 (1.3-2.6)	0.00051
SRCIN1	1.7 (1.3-2.2)	4.2e-05
PCGF2	1.9 (1.2-3.1)	0.0067
PLXDC1	2.2 (1.6-2.9)	4e-07
PGAP3	0.62 (0.44-0.87)	0.0064
GSDMB	1.5 (1.2-1.8)	0.00013
TOP2A	1.3 (1.2-1.6)	0.00017
KRTAP1_5	2.5 (1.7-3.9)	1.8e-05
FKBP10	1.3 (1.1-1.5)	0.0065
KAT2A	1.9 (1.4-2.7)	0.0001
GHDC	0.6 (0.46-0.78)	0.00011
NAGLU	0.65 (0.5-0.84)	0.00089
PLEKHH3	1.6 (1.1-2.2)	0.0089
AARSD1	1.9 (1.2-3.1)	0.0077
MPP3	2.1 (1.5-3.1)	8e-05
HROB	2.3 (1.6-3.2)	1.4e-06
RUNDC3A	2.3 (1.8-2.8)	8.4e-14
ITGA2B	2.2 (1.3-3.7)	0.0031
ADAM11	1.9 (1.3-2.9)	0.0024
HIGD1B	1.7 (1.3-2.3)	0.00014
KIF18B	1.7 (1.4-2.1)	2.7e-06
FMNL1	1.7 (1.2-2.2)	0.00056
AC005670.2	2.5e+23 (1.1e+12-5.5e+34)	5.3e-05
TBKBP1	2.3 (1.5-3.6)	8.5e-05
CDK5RAP3	1.7 (1.2-2.5)	0.0024
TTLL6	2.1 (1.2-3.4)	0.005
ABI3	1.5 (1.1-2)	0.0041
PPP1R9B	2 (1.4-3)	0.00055
COL1A1	1.5 (1.3-1.8)	9.3e-07
EME1	1.9 (1.4-2.5)	6e-05
[truncated: 493 more rows]

## Sheet: Table S2
Supplementary Table 2: Univariate Cox regression analysis for screening prognostic genes in GSE116918
gene symbol	HR (95% CI for HR)	p.value
KLK3	0.17 (0.057-0.49)	0.001
COL1A1	5.6 (1.9-16)	0.0017
SRSF5	0.25 (0.09-0.71)	0.0094
ACPP	0.6 (0.46-0.78)	0.00011
SLC45A3	0.2 (0.085-0.46)	0.0002
MSMB	0.75 (0.63-0.9)	0.0024
AZGP1	0.66 (0.55-0.78)	2.1e-06
VPS26A	0.29 (0.12-0.72)	0.0075
MT1X	0.56 (0.38-0.85)	0.0059
LRRC26	0.38 (0.24-0.6)	3.1e-05
DDOST	0.52 (0.34-0.8)	0.0026
PPP2R2A	0.52 (0.32-0.85)	0.0093
STUB1	0.17 (0.068-0.42)	0.00012
HOXA10	0.59 (0.45-0.78)	0.00019
SMIM3	0.23 (0.08-0.65)	0.0056
AMD1	0.49 (0.31-0.77)	0.0018
MT_TT	0.52 (0.33-0.84)	0.0068
CADM4	0.55 (0.37-0.81)	0.0028
RAB13	0.56 (0.38-0.82)	0.0032
RDH11	0.68 (0.51-0.91)	0.0083
THUMPD1	0.46 (0.27-0.77)	0.0032
POTEG	0.64 (0.51-0.79)	2.6e-05
MGST1	0.75 (0.6-0.93)	0.0093
KLK4	0.57 (0.42-0.76)	0.00018
UQCRQ	0.55 (0.37-0.82)	0.0033
CPE	0.53 (0.37-0.78)	0.001
PRPF8	0.77 (0.65-0.93)	0.0052
ARHGAP6	0.38 (0.25-0.57)	3.7e-06
HLA_DRA	1.7 (1.2-2.4)	0.0057
HMGN2P46	0.77 (0.65-0.92)	0.0039
SPARC	1.9 (1.2-2.8)	0.0029
SLC30A4	0.62 (0.46-0.83)	0.0011
TIMP1	2.2 (1.2-3.8)	0.0075
IFI30	1.9 (1.3-2.7)	0.00053
ECHDC2	0.56 (0.38-0.82)	0.0033
TBX3	0.53 (0.34-0.82)	0.0041
POTEI	0.64 (0.52-0.8)	6e-05
SLC9A3R2	0.63 (0.45-0.88)	0.0064
CXCL14	1.4 (1.1-1.7)	0.0015
SORBS2	0.65 (0.51-0.83)	0.00059
SLC25A45	0.62 (0.45-0.86)	0.0041
MBTPS1	0.42 (0.23-0.77)	0.0048
SS18	0.55 (0.36-0.84)	0.0055
GLIPR2	0.64 (0.47-0.87)	0.0051
SH3BP4	0.48 (0.33-0.7)	0.0001
CNDP2	0.48 (0.28-0.83)	0.009
SYTL1	0.49 (0.32-0.76)	0.0014
FAM13C	0.69 (0.56-0.85)	0.00039
SLC11A2	0.59 (0.42-0.83)	0.0027
POSTN	1.9 (1.3-2.7)	0.00093
LRP6	3.3 (1.6-6.4)	0.00068
MMP2	1.9 (1.2-3)	0.0077
BGN	1.8 (1.2-2.6)	0.0018
COL3A1	2.1 (1.4-3.1)	0.00049
MT1F	0.72 (0.57-0.91)	0.0065
DMXL1	0.6 (0.44-0.82)	0.0013
COL6A3	1.9 (1.2-2.9)	0.003
BCAS1	0.75 (0.62-0.9)	0.0027
AFF4	0.37 (0.18-0.75)	0.0062
HOXA11_AS	0.8 (0.68-0.95)	0.0094
POTEM	0.73 (0.62-0.86)	0.00017
NAA40	0.57 (0.42-0.77)	0.00025
LMO7	0.61 (0.43-0.88)	0.0078
ASB16_AS1	0.55 (0.37-0.81)	0.0027
LPHN2	0.63 (0.46-0.86)	0.0042
PODXL	0.73 (0.59-0.92)	0.0065
ELK4	0.49 (0.36-0.67)	1e-05
EIF3A	0.71 (0.57-0.89)	0.0027
SULF1	1.9 (1.3-2.7)	0.00037
FAR2P1	0.74 (0.62-0.89)	0.0013
ANO7	0.74 (0.61-0.91)	0.0041
EPHX1	0.51 (0.31-0.82)	0.0056
RPS6KC1	0.54 (0.38-0.76)	0.00055
BEND4	0.76 (0.63-0.93)	0.007
KRT15	0.74 (0.63-0.88)	0.00057
ACAD8	0.59 (0.41-0.85)	0.0049
LTBP2	2.3 (1.5-3.5)	0.0001
KDM4A	0.47 (0.29-0.77)	0.0025
RRP7B	0.62 (0.43-0.88)	0.0069
CCDC125	0.7 (0.55-0.9)	0.0053
ACACA	0.59 (0.41-0.87)	0.0067
PPAPDC1B	0.6 (0.43-0.83)	0.0021
RBCK1	0.47 (0.27-0.81)	0.0063
BET1L	0.54 (0.34-0.85)	0.0087
PARP6	0.74 (0.6-0.92)	0.007
MESP1	0.71 (0.61-0.83)	1.5e-05
TMEM198B	0.51 (0.31-0.83)	0.0062
TMED5	0.49 (0.31-0.79)	0.0031
OTUD7B	0.57 (0.39-0.84)	0.0042
RANBP3	0.68 (0.51-0.9)	0.0082
LAPTM5	1.8 (1.2-2.6)	0.0053
PI15	0.74 (0.65-0.85)	2e-05
SLC4A4	0.73 (0.6-0.89)	0.0022
RN7SL674P	0.68 (0.56-0.81)	3.5e-05
MT1G	0.85 (0.76-0.96)	0.0082
SLC15A2	0.66 (0.51-0.84)	0.00079
KANK1	0.63 (0.46-0.85)	0.0026
EBPL	0.77 (0.64-0.92)	0.005
FBXL19	0.8 (0.69-0.93)	0.0048
WBP11	0.41 (0.25-0.65)	0.00016
VMP1	1.7 (1.2-2.6)	0.0062
FCGR2C	1.6 (1.2-2.3)	0.0024
FAAH	0.49 (0.31-0.78)	0.0022
FZD5	0.64 (0.48-0.87)	0.0045
ADPGK	0.6 (0.44-0.81)	0.0011
SPHAR	0.55 (0.37-0.8)	0.0017
GLB1L2	0.63 (0.45-0.89)	0.0078
DDX24	0.62 (0.44-0.88)	0.007
IGSF8	0.57 (0.39-0.84)	0.0049
POTEH_AS1	0.72 (0.61-0.86)	0.00016
IRX4	0.8 (0.68-0.94)	0.0081
GRAMD3	0.46 (0.32-0.68)	6.8e-05
ARHGAP30	1.6 (1.1-2.2)	0.0073
GSTM1	0.57 (0.41-0.79)	0.00061
UBE2C	1.4 (1.1-1.8)	0.0068
PPP2CB	0.56 (0.39-0.82)	0.0031
GCNT2	0.65 (0.51-0.83)	0.00052
C22ORF26	0.6 (0.42-0.87)	0.0065
SFRP2	1.5 (1.1-2)	0.0064
DCUN1D3	0.7 (0.55-0.88)	0.0024
FAM135A	0.69 (0.53-0.89)	0.0051
PSMB4	1.9 (1.2-2.9)	0.0067
ALDH2	0.57 (0.42-0.79)	0.00057
FN1	1.5 (1.1-1.9)	0.0079
GK5	0.51 (0.34-0.76)	0.001
PRR4	0.69 (0.54-0.89)	0.0036
FAM189A2	0.67 (0.53-0.85)	0.00075
PLOD2	1.8 (1.3-2.5)	0.0011
ERLEC1	0.64 (0.47-0.87)	0.0041
ANGEL2	0.38 (0.23-0.65)	0.00042
CHRNA2	0.71 (0.57-0.9)	0.0037
STRA6	2 (1.3-3.2)	0.0032
EFCAB12	0.55 (0.37-0.82)	0.003
MTOR	0.53 (0.37-0.75)	0.00036
ELL2	0.52 (0.36-0.75)	0.00053
RUNDC1	0.62 (0.46-0.85)	0.0025
POMGNT1	0.34 (0.16-0.72)	0.005
SYNM	0.61 (0.45-0.82)	0.0012
PLXDC2	1.7 (1.1-2.4)	0.0089
TPRXL	0.83 (0.75-0.93)	0.00097
THBS1	1.7 (1.2-2.5)	0.0021
PNKD	0.65 (0.49-0.88)	0.0045
THBS4	1.4 (1.2-1.8)	0.0012
CD38	0.8 (0.68-0.93)	0.0046
VAV2	0.74 (0.59-0.93)	0.0089
KAT2A	0.52 (0.32-0.83)	0.0066
LINC00893	0.74 (0.59-0.92)	0.0059
THBS2	1.7 (1.3-2.3)	0.00017
DSE	0.54 (0.36-0.81)	0.003
LDB3	0.62 (0.43-0.89)	0.0096
LSS	0.49 (0.29-0.82)	0.0065
RBFOX3	0.76 (0.64-0.9)	0.0014
OSBPL9	0.69 (0.54-0.89)	0.005
SCMH1	0.41 (0.22-0.75)	0.0039
COL9A2	1.5 (1.2-2)	0.0021
VPS36	0.63 (0.44-0.89)	0.0086
PHYHIPL	0.72 (0.6-0.86)	0.00024
MCFD2	0.64 (0.48-0.86)	0.0029
PMS1	0.6 (0.41-0.88)	0.0081
VCP	0.61 (0.42-0.89)	0.0095
SNX25	0.57 (0.38-0.86)	0.0072
KLHL23	0.64 (0.47-0.88)	0.0051
C10ORF118	0.62 (0.45-0.87)	0.0049
FGFR3	0.56 (0.39-0.81)	0.0018
C3	1.6 (1.2-2.3)	0.0032
COL8A1	1.4 (1.1-1.9)	0.0079
RAB3A	1.7 (1.3-2.4)	0.00083
LILRB4	1.4 (1.1-1.7)	0.0071
PHYHD1	0.69 (0.59-0.81)	7.3e-06
HOXA13	0.71 (0.57-0.88)	0.0021
TMEM9B	0.56 (0.37-0.85)	0.007
TMEM220	0.66 (0.51-0.87)	0.0024
DPY19L2	0.61 (0.43-0.87)	0.0056
CDC20	2.6 (1.6-4.2)	0.00015
ITPRIPL2	2 (1.2-3.2)	0.0049
KRT5	0.74 (0.6-0.92)	0.0056
STEAP1	0.69 (0.54-0.88)	0.0033
RAB11B_AS1	0.65 (0.48-0.87)	0.0039
SLC2A12	0.73 (0.6-0.9)	0.0035
AFF3	0.6 (0.46-0.77)	6.5e-05
TMEM138	2.3 (1.4-3.7)	0.0006
ACTN4	3.4 (1.5-7.9)	0.0041
AUH	0.59 (0.41-0.87)	0.0069
APOE	2.3 (1.4-3.6)	0.00046
FAM193B	3.5 (1.5-8.1)	0.0032
ADIRF	0.63 (0.44-0.89)	0.0098
SYT15	0.72 (0.57-0.92)	0.0074
NDUFAF1	0.65 (0.49-0.86)	0.0021
VSTM2L	1.8 (1.3-2.4)	0.00047
PAK1IP1	0.54 (0.39-0.74)	0.00017
GLB1L3	0.79 (0.69-0.92)	0.0021
GSTT1	0.82 (0.72-0.94)	0.0047
BACE1	0.67 (0.5-0.89)	0.0064
CAPN2	1.8 (1.2-2.8)	0.0032
NCAPD3	0.75 (0.64-0.88)	0.0004
FAP	2.4 (1.7-3.3)	1.1e-07
RSL24D1	1.9 (1.2-2.9)	0.0044
TMEM158	0.7 (0.57-0.87)	0.0012
MIR210HG	2.2 (1.2-4)	0.0074
KLHL5	0.66 (0.49-0.89)	0.0061
IGF1	0.79 (0.69-0.9)	0.00045
ITFG2	0.56 (0.42-0.75)	8.3e-05
PIK3CA	2.1 (1.3-3.5)	0.0027
IGFBP3	2.2 (1.4-3.4)	0.00078
CTGF	1.4 (1.1-1.8)	0.0088
EMID1	0.43 (0.26-0.7)	0.00081
AP2A2	3.6 (1.9-6.7)	7.5e-05
RALBP1	0.76 (0.61-0.93)	0.0088
ARL6IP6	1.9 (1.3-2.8)	0.0021
PCDH18	0.65 (0.51-0.83)	0.00048
KIAA1841	0.72 (0.6-0.87)	0.00078
MIER3	0.63 (0.46-0.87)	0.0053
JAM3	0.75 (0.62-0.9)	0.0024
ASPN	1.6 (1.2-2.1)	0.0025
SNAPC2	0.5 (0.3-0.83)	0.0076
HIST1H2BF	1.9 (1.2-3.1)	0.0054
FCER1G	1.6 (1.2-2.1)	0.00032
TFCP2L1	0.69 (0.55-0.87)	0.0015
MYO5C	0.64 (0.47-0.86)	0.003
SH3BGRL2	0.72 (0.61-0.87)	0.00045
LPAR3	0.74 (0.62-0.88)	0.00063
UBE2SP1	2.2 (1.3-3.9)	0.0051
ADRA2C	0.51 (0.31-0.85)	0.0096
TIMM8AP1	0.54 (0.36-0.81)	0.0026
GNE	0.71 (0.56-0.91)	0.0055
GSPT2	0.7 (0.54-0.91)	0.0073
PTN	0.8 (0.69-0.93)	0.0033
UQCC2	1.7 (1.2-2.5)	0.004
SELPLG	2.6 (1.3-5.2)	0.0059
TYW1	0.61 (0.43-0.86)	0.0056
MIR141	0.57 (0.39-0.85)	0.0052
CMTR2	0.58 (0.39-0.86)	0.0077
SORD	0.73 (0.59-0.9)	0.0033
TMEM170A	3.6 (1.7-7.4)	0.00071
SRPX	0.71 (0.56-0.89)	0.0026
RCN3	2.2 (1.5-3.3)	8.3e-05
NAPRT1	2.2 (1.3-3.6)	0.0021
ZNF782	0.64 (0.47-0.88)	0.0059
EDA	0.72 (0.57-0.91)	0.0065
DPEP1	2 (1.2-3.3)	0.0066
FIBP	3 (1.3-6.5)	0.0073
CPEB3	0.56 (0.41-0.75)	0.00015
TMEM106C	1.8 (1.2-2.9)	0.009
TNFRSF1B	2.3 (1.2-4.2)	0.0078
EBNA1BP2	0.67 (0.51-0.88)	0.0041
CCNH	1.4 (1.1-1.8)	0.0079
TREM2	2.2 (1.2-4)	0.0085
CCL5	1.9 (1.3-2.6)	0.0003
FGFR2	0.66 (0.52-0.82)	0.00027
LAMC3	2.5 (1.3-4.7)	0.0039
CTNNBIP1	0.3 (0.14-0.62)	0.0013
SRD5A2	0.51 (0.36-0.73)	0.00018
SPOCD1	2.4 (1.5-4)	0.00032
FAM92A1	0.54 (0.36-0.81)	0.0027
UTP3	1.6 (1.2-2.1)	0.0036
CDKN2B	2.8 (1.5-5.3)	0.0017
FAM95B1	0.77 (0.64-0.93)	0.0061
ALOX12P2	0.7 (0.54-0.9)	0.0066
SH3RF2	0.73 (0.58-0.93)	0.0095
HCST	3 (1.7-5.5)	0.00022
RHPN1	1.9 (1.3-2.7)	0.0005
DOK2	2.4 (1.2-4.5)	0.0086
DMPK	2.1 (1.3-3.1)	0.00082
KCNK1	1.6 (1.2-2.1)	0.0039
ZNF232	0.67 (0.51-0.89)	0.0052
FAM120AOS	2 (1.2-3.2)	0.0059
TUB	0.57 (0.41-0.78)	0.00045
CES4A	0.6 (0.45-0.81)	0.00085
ACSS2	0.35 (0.16-0.77)	0.0087
DOCK1	0.78 (0.65-0.94)	0.0071
UACA	2.4 (1.4-4.1)	0.002
HOXB3	4.2 (1.7-10)	0.0016
TRMT6	0.54 (0.36-0.81)	0.0031
GLI1	3 (1.4-6.6)	0.0061
SLC6A6	2.1 (1.5-2.8)	2e-06
PGM2L1	1.4 (1.1-1.9)	0.0093
PPP4C	1.5 (1.1-2.1)	0.0091
ACHE	2.7 (1.3-5.6)	0.0068
WDR43	2.9 (1.4-5.7)	0.0026
LRRC32	3.2 (1.7-6)	0.00042
CEP290	0.62 (0.45-0.85)	0.0032
H2BFS	1.9 (1.2-3)	0.0088
EMC3_AS1	2.4 (1.7-3.5)	4.7e-06
LYZ	1.4 (1.1-1.9)	0.0035
FCGR3A	1.6 (1.2-2.1)	0.00054
RASD2	0.49 (0.3-0.81)	0.0053
UTP11L	0.71 (0.55-0.91)	0.0061
IL17RB	1.8 (1.2-2.6)	0.0022
PRIM2	0.73 (0.58-0.92)	0.007
CMAS	0.66 (0.5-0.87)	0.0032
TMED8	0.64 (0.47-0.89)	0.0068
VCAN	2.6 (1.3-4.9)	0.0046
HIF1AN	0.34 (0.16-0.75)	0.0074
NKPD1	2.6 (1.3-5.3)	0.0097
PGM5_AS1	0.73 (0.58-0.91)	0.0053
IL3RA	2.2 (1.4-3.5)	0.0012
ALYREF	2.8 (1.6-5)	0.00029
CTSD	1.6 (1.2-2.1)	0.0038
EXOC3L1	2.3 (1.4-4)	0.0022
TREML1	2.2 (1.5-3.3)	0.00014
UHRF1BP1L	2.4 (1.3-4.8)	0.009
OSCAR	2.8 (1.7-4.7)	5.8e-05
RNF112	0.63 (0.45-0.89)	0.0092
NRBP2	0.48 (0.28-0.81)	0.0066
DFNA5	2.3 (1.2-4.3)	0.0084
GJC3	0.66 (0.51-0.87)	0.0024
RYR3	0.67 (0.52-0.87)	0.0026
POTEKP	0.57 (0.41-0.78)	0.0005
EPPK1	1.4 (1.1-1.7)	0.003
HOPX	1.3 (1.1-1.6)	0.0058
MERTK	0.44 (0.27-0.72)	0.001
NRG2	0.32 (0.14-0.72)	0.0057
TMEM5	0.57 (0.38-0.85)	0.0064
ANLN	1.4 (1.1-1.7)	0.0096
ENTPD1	2.4 (1.6-3.8)	0.0001
FAM126A	1.7 (1.2-2.3)	0.00085
MPL	3.5 (1.7-7.1)	0.0007
HLF	0.66 (0.51-0.85)	0.0015
TMEM200A	1.6 (1.2-2)	0.00098
TFIP11	1.9 (1.2-2.8)	0.0028
GAS2L3	2.8 (1.6-4.8)	0.00019
MIR4435_1HG	1.8 (1.2-2.6)	0.0062
CDC42EP2	0.42 (0.23-0.76)	0.0045
SUPT3H	0.67 (0.5-0.9)	0.0082
ALOX5AP	1.7 (1.2-2.6)	0.0076
TTC27	2.4 (1.3-4.2)	0.0031
AKAP7	0.62 (0.45-0.85)	0.0031
PPIP5K1	3.2 (1.4-7.1)	0.006
CEP250	1.8 (1.2-2.7)	0.0075
PAK1	1.4 (1.1-1.8)	0.0017
LONRF1	2 (1.2-3.2)	0.0056
EPHX2	0.4 (0.22-0.71)	0.0017
ANO4	0.73 (0.59-0.9)	0.0037
ACADL	0.66 (0.52-0.85)	0.0013
RETN	4.1 (1.8-9.7)	0.0012
PKNOX2	0.69 (0.53-0.9)	0.0055
SASH3	1.8 (1.2-2.8)	0.0095
NTM	1.6 (1.1-2.2)	0.0078
LRRC8C	2.4 (1.5-3.9)	0.00038
VGLL3	0.77 (0.66-0.9)	0.00095
CCDC68	0.66 (0.52-0.83)	0.00057
TMEM120A	2.7 (1.4-5.2)	0.0039
FCGR2B	1.6 (1.2-2.1)	0.00059
SYNJ1	0.55 (0.38-0.81)	0.0023
IQGAP3	1.5 (1.2-1.9)	0.0013
SLAMF7	2.5 (1.3-4.9)	0.0072
FAM131B	2.1 (1.4-3.4)	0.00087
PRRG4	0.55 (0.39-0.77)	0.00044
APOC3	3 (1.4-6.4)	0.0054
FAM114A1	2.3 (1.3-4)	0.0046
CHTF18	1.8 (1.2-2.9)	0.0085
PTPN4	0.64 (0.47-0.87)	0.0051
HIST1H3D	1.7 (1.1-2.6)	0.0092
LY6K	2.8 (1.4-5.6)	0.0044
C6ORF25	3.5 (1.5-8.4)	0.0043
PARP11	0.37 (0.19-0.71)	0.0027
SFXN3	1.5 (1.2-1.9)	0.00063
SRRD	1.7 (1.2-2.6)	0.0085
LOX	3 (1.6-5.7)	0.001
SRGAP2	1.7 (1.2-2.4)	0.0015
COMP	1.8 (1.4-2.3)	4.5e-06
M1AP	2.6 (1.4-4.8)	0.0034
VDR	1.5 (1.1-2)	0.0061
MSR1	1.4 (1.1-1.8)	0.0048
KCNB1	0.45 (0.26-0.77)	0.0035
KIAA1210	0.64 (0.5-0.84)	0.001
BVES	0.65 (0.49-0.85)	0.0017
IL21R	1.5 (1.1-1.9)	0.0088
ADC	2.9 (1.6-5)	0.00019
FRY	1.9 (1.3-2.8)	0.0016
CD97	2.8 (1.5-5.3)	0.002
SKAP1	1.7 (1.2-2.3)	0.0048
TMEM117	1.6 (1.1-2.3)	0.0069
SLC52A3	0.59 (0.4-0.86)	0.0068
SFI1	3.1 (1.7-5.6)	0.00013
ELAC1	0.5 (0.32-0.77)	0.0015
PLEKHM2	1.8 (1.2-2.7)	0.0092
ARG1	0.38 (0.18-0.77)	0.0078
ITGB6	2.9 (1.5-5.6)	0.0017
RLN1	0.8 (0.67-0.94)	0.0078
NPL	1.7 (1.2-2.3)	0.0037
CACNG4	0.74 (0.59-0.92)	0.0072
RBM41	1.9 (1.2-3.1)	0.0094
NOX4	1.5 (1.2-1.9)	0.00011
MFSD8	0.55 (0.36-0.84)	0.0061
RIC3	0.69 (0.53-0.89)	0.0041
TMEM86B	2.2 (1.3-3.5)	0.0018
AANAT	3.3 (1.4-7.7)	0.0048
LIX1	0.59 (0.4-0.86)	0.0069
LYPD1	1.7 (1.2-2.6)	0.0048
TMSB4Y	2.4 (1.4-3.9)	0.00079
C16ORF92	2.3 (1.2-4.3)	0.0081
SLCO4A1	2.6 (1.3-5)	0.005
KCTD14	0.51 (0.36-0.72)	0.00013
CTHRC1	1.4 (1.1-1.8)	0.0026
HES6	1.5 (1.1-1.9)	0.0054
PMP22	2.2 (1.3-3.6)	0.0035
GPRIN3	1.5 (1.1-2.1)	0.0046
TSPAN12	1.4 (1.1-1.8)	0.0027
ZNF815P	2.1 (1.2-3.6)	0.0094
NARS2	0.68 (0.52-0.9)	0.0069
NRG3	2.2 (1.2-3.9)	0.008
FAM200A	0.74 (0.59-0.92)	0.0073
ADORA3	2 (1.2-3.5)	0.0083
KIF20A	1.5 (1.2-1.8)	0.0014
PLLP	0.53 (0.33-0.85)	0.0077
IPMKP1	0.78 (0.66-0.91)	0.0023
LRAT	0.35 (0.19-0.66)	0.0012
LHX1	2.4 (1.4-3.9)	0.00097
SLC41A2	1.5 (1.2-2)	0.0023
ANGPTL6	1.8 (1.2-2.7)	0.0032
SFRP4	1.4 (1.1-1.7)	0.0011
COL4A6	0.69 (0.53-0.91)	0.0089
RN7SKP88	1.4 (1.1-1.8)	0.0088
ZNF382	1.6 (1.2-2.3)	0.0022
KEL	2.4 (1.3-4.4)	0.0052
OLR1	1.5 (1.2-1.8)	2.1e-05
RRM2	1.7 (1.2-2.3)	0.0016
HCAR2	1.7 (1.2-2.6)	0.0065
RDH8	2.6 (1.3-5)	0.0056
IGLV1_47	3 (1.4-6.5)	0.0045
SLC26A4	0.66 (0.49-0.89)	0.0073
TBR1	2.4 (1.3-4.7)	0.0066
ETV1	1.5 (1.3-1.8)	3.6e-07
CPXM2	1.7 (1.1-2.4)	0.0084
ZNF154	1.3 (1.1-1.7)	0.0081
CENPF	1.4 (1.1-1.7)	0.0034
FAM47E	0.56 (0.36-0.87)	0.0097
MPP6	2.2 (1.4-3.3)	0.00022
ZFP37	2.2 (1.3-4)	0.0051
TEX264	1.8 (1.2-2.6)	0.002
LINC01087	0.46 (0.29-0.75)	0.0017
ADAMTS6	3.8 (1.7-8.4)	0.0014
ASPM	2.1 (1.4-3.3)	0.00097
ATP7A	0.36 (0.19-0.66)	0.001
MYH3	1.6 (1.2-2.3)	0.0063
DOK5	1.6 (1.2-2.3)	0.0052
FUT4	1.5 (1.1-2)	0.0047
DCSTAMP	1.8 (1.2-2.7)	0.002
TRNAU1AP	1.6 (1.1-2.1)	0.0044
NRG1_IT1	1.6 (1.2-2.2)	0.0043
NPY6R	2.5 (1.6-4)	4.6e-05
MS4A2	1.7 (1.2-2.4)	0.002
EXO1	2.3 (1.5-3.6)	0.0002
SV2C	1.7 (1.2-2.4)	0.0024
OR2H4P	1.9 (1.3-2.8)	0.00095
ARHGAP22_IT1	2.7 (1.5-4.9)	0.00091
ZBED2	2.2 (1.4-3.4)	0.00036
TSPAN2	2.2 (1.2-4)	0.0088
GRID1	0.28 (0.11-0.7)	0.0068
DYNLRB2	0.51 (0.31-0.84)	0.0086
CEP55	1.4 (1.1-1.8)	0.0029
TM4SF20	2.1 (1.4-3.2)	0.00052
LINC00605	1.6 (1.1-2.2)	0.0063
OLIG1	2.5 (1.3-4.9)	0.0076
VSTM2A	0.29 (0.11-0.74)	0.0097
APOBEC3A	1.9 (1.4-2.5)	1.6e-05
ZCCHC12	0.18 (0.053-0.64)	0.0079
ARL14	2.6 (1.3-5)	0.0047
IRG1	3.8 (1.5-9.9)	0.0065
TAS2R8	3.8 (1.5-9.8)	0.0049
S100Z	4.2 (2-8.6)	0.00013

## Sheet: Table S3
Supplementary Table 3: Univariate Cox regression analysis for screening prognostic genes in GSE46602
gene symbol	HR (95% CI for HR)	p.value
OPHN1	0.051 (0.011-0.24)	0.00015
COLCA1	0.084 (0.023-0.31)	0.00022
SFPQ	0.21 (0.092-0.49)	0.00032
EIF1	14 (2.4-84)	0.0032
FKSG49	0.092 (0.028-0.3)	8.8e-05
HNRNPM	27 (3.7-200)	0.0012
DDX17	0.3 (0.15-0.64)	0.0017
HNRNPH1	0.13 (0.033-0.51)	0.0036
ZCCHC6	0.34 (0.16-0.72)	0.0049
YWHAZ	10 (1.9-56)	0.0067
LOC101930075	0.27 (0.13-0.55)	0.00034
NGRN	6.2 (1.8-22)	0.0046
NPIPA1	0.29 (0.14-0.58)	0.00057
CTBP1	0.19 (0.056-0.66)	0.0087
WDR6	0.3 (0.13-0.69)	0.0045
TMSB10	2.5 (1.3-5)	0.0066
BOLA2	0.2 (0.075-0.55)	0.0018
ATP5E	39 (4.5-330)	0.00086
AAMDC	5.3 (1.8-15)	0.0024
CD46	0.26 (0.1-0.67)	0.0055
PNO1	0.08 (0.014-0.45)	0.0043
ATP5G3	3.9 (1.4-11)	0.0084
EHF	0.31 (0.15-0.61)	0.00084
RASEF	0.32 (0.15-0.67)	0.0026
OCIAD1	0.16 (0.055-0.48)	0.00095
DPP4	0.61 (0.44-0.84)	0.0025
ARGLU1	0.32 (0.16-0.66)	0.002
SERINC5	2.7 (1.3-5.5)	0.0068
LOC399491	0.26 (0.12-0.56)	0.00057
RBM39	0.17 (0.057-0.52)	0.0017
OGT	0.17 (0.061-0.45)	0.00045
MGP	2 (1.2-3.4)	0.0098
NBPF10	0.14 (0.034-0.55)	0.0052
RP11_403P17.4	0.11 (0.033-0.39)	0.00049
PHF3	0.12 (0.029-0.49)	0.0034
POMP	3.7 (1.4-9.9)	0.0093
FAM21A	0.38 (0.19-0.76)	0.0064
CNOT2	0.074 (0.014-0.38)	0.0017
TMEM241	0.18 (0.062-0.55)	0.0023
FKBP5	0.42 (0.25-0.73)	0.0021
SPARC	2.9 (1.7-4.9)	6.3e-05
NDUFB2	4.2 (1.5-12)	0.0052
SCAF11	0.13 (0.03-0.6)	0.009
WAC	0.32 (0.14-0.71)	0.0049
CAMK2N1	1.9 (1.2-3)	0.0047
ARSD	0.33 (0.14-0.76)	0.0093
LUC7L3	0.3 (0.13-0.69)	0.0046
NDUFC2	3.4 (1.4-8.1)	0.0052
TBCA	3.6 (1.5-8.4)	0.0039
CDV3	3.8 (1.4-9.8)	0.0065
CDK13	0.22 (0.08-0.58)	0.0024
ANKRD10	0.38 (0.19-0.76)	0.0062
SLC25A37	0.29 (0.13-0.68)	0.0045
C14ORF2	3.8 (1.4-10)	0.0082
SF3B1	0.28 (0.11-0.72)	0.0081
TRIM4	0.1 (0.03-0.33)	0.00019
UQCR11	5 (1.8-14)	0.0026
FBXO9	4.3 (1.6-12)	0.0049
CDC5L	0.07 (0.017-0.29)	0.00028
TXLNGY	0.45 (0.31-0.64)	9.6e-06
ZRANB2	0.29 (0.12-0.71)	0.007
SLC25A16	0.23 (0.11-0.5)	0.00018
MRPL36	3.7 (1.5-9.6)	0.0061
SELT	3 (1.5-6)	0.0014
BGN	1.9 (1.3-2.7)	0.00095
MAPK8	0.45 (0.25-0.81)	0.0076
TCTN2	0.14 (0.047-0.39)	0.00022
H2AFZ	3.1 (1.4-7.2)	0.0078
COL1A1	2.1 (1.3-3.1)	0.00099
EPB41L2	2.9 (1.3-6.3)	0.0093
LOC729966	0.18 (0.063-0.5)	0.001
ST6GAL1	0.43 (0.27-0.71)	0.00075
ATF7IP	0.22 (0.077-0.64)	0.0054
SLC35E2	0.31 (0.16-0.6)	0.0006
COL3A1	2.5 (1.5-4)	0.0002
PRICKLE1	0.066 (0.011-0.4)	0.0032
C6ORF48	2.2 (1.2-3.8)	0.0083
DEGS1	2 (1.2-3.5)	0.0083
ZFHX3	0.36 (0.17-0.74)	0.0058
ANAPC4	0.21 (0.096-0.47)	0.00013
COL1A2	2.3 (1.5-3.4)	0.00017
C9ORF64	0.11 (0.027-0.43)	0.0017
CELF1	0.38 (0.19-0.79)	0.0089
ANAPC11	3.3 (1.3-8.4)	0.0098
FBXW12	0.12 (0.029-0.48)	0.0028
ZNF160	0.3 (0.12-0.74)	0.009
FN1	1.9 (1.2-2.9)	0.0039
SMIM7	9.2 (1.7-49)	0.0099
GDE1	3.9 (1.6-9.4)	0.0025
OFD1	0.2 (0.08-0.49)	0.00043
GOLGA8A	0.55 (0.36-0.84)	0.0051
TMEM161B_AS1	0.36 (0.17-0.77)	0.0085
KMT2C	0.52 (0.32-0.84)	0.0084
DBT	0.12 (0.029-0.46)	0.0022
BIRC2	3.7 (1.5-9.4)	0.0055
ROMO1	2.7 (1.4-5.5)	0.0049
PSMA7	2.6 (1.3-5.3)	0.0084
SRRM1	0.27 (0.1-0.7)	0.0071
PRR11	0.18 (0.067-0.49)	0.00072
ZNF665	0.3 (0.13-0.69)	0.0045
DDX59	0.13 (0.043-0.42)	0.00058
AES	2.9 (1.3-6.3)	0.0088
CPSF2	0.23 (0.095-0.54)	0.00082
NENF	3.4 (1.6-7.5)	0.0019
NKTR	0.32 (0.17-0.63)	0.00085
M6PR	0.21 (0.076-0.6)	0.0034
CISD2	3.3 (1.3-8.2)	0.0092
HOOK3	0.45 (0.27-0.77)	0.0031
ANKRD11	0.25 (0.11-0.58)	0.0014
HOXB13	4.1 (1.6-11)	0.0039
NEDD8	3.5 (1.5-8.1)	0.0045
LOC101928189	0.29 (0.12-0.7)	0.0056
ERBB3	0.35 (0.17-0.73)	0.0046
LAMTOR4	3.6 (1.5-8.5)	0.004
SLC25A36	0.32 (0.16-0.66)	0.0019
LOC100134822	0.3 (0.13-0.68)	0.004
FAM63A	0.099 (0.028-0.35)	0.00037
CTBP2	0.37 (0.18-0.78)	0.0081
SRSF6	0.25 (0.099-0.62)	0.0029
SEC14L1	2.6 (1.4-5)	0.0023
CCNL2	0.29 (0.13-0.63)	0.0018
AHSA2	0.27 (0.14-0.55)	0.00028
BOD1L1	0.31 (0.15-0.64)	0.0014
APBB2	0.18 (0.059-0.58)	0.0036
OSBPL9	0.4 (0.24-0.69)	0.0008
FGFR1OP	0.064 (0.018-0.22)	1.6e-05
HSD17B12	2.5 (1.2-4.8)	0.0098
MYC	0.51 (0.32-0.82)	0.0053
LOC101060604	0.28 (0.13-0.62)	0.0016
TWSG1	7.1 (1.9-26)	0.0032
GUK1	3.8 (1.5-9.7)	0.0046
KLHL24	0.039 (0.0067-0.22)	0.00027
UBXN2A	0.14 (0.041-0.5)	0.0024
NPTN	6 (1.7-21)	0.0051
LTBP1	2.2 (1.3-3.8)	0.004
SSRP1	0.11 (0.029-0.39)	0.00068
TRIM65	0.059 (0.0085-0.41)	0.0044
DEK	3.8 (1.4-10)	0.0085
IFT57	2.2 (1.2-4)	0.0083
PSMC3IP	3.6 (1.5-8.7)	0.0035
LOC440434	0.23 (0.085-0.62)	0.0038
POLR2L	6.8 (2.6-18)	0.00012
MYBPC1	0.72 (0.61-0.85)	0.00013
PRKAR2A	0.11 (0.029-0.45)	0.0019
LEO1	0.21 (0.069-0.63)	0.0053
CHD2	0.33 (0.15-0.77)	0.0096
SUMO3	8.6 (2.4-30)	0.00081
IPW	0.25 (0.11-0.56)	0.00076
SNRPD1	2.8 (1.3-6)	0.0066
POLR2F	3.5 (1.5-8.1)	0.003
AK4	0.4 (0.23-0.67)	0.00061
WDR61	3.4 (1.4-8.3)	0.0077
APOPT1	0.15 (0.043-0.52)	0.0027
LRIG2	0.46 (0.27-0.78)	0.004
NDUFC1	6.6 (2.1-20)	0.00099
D2HGDH	0.2 (0.07-0.56)	0.0022
CPNE4	0.6 (0.41-0.88)	0.0086
LINC00342	0.39 (0.21-0.72)	0.0029
ANAPC16	0.18 (0.061-0.54)	0.0021
MRPL33	3.8 (1.8-8)	0.00051
STAT6	0.44 (0.24-0.82)	0.0097
TTC14	0.32 (0.15-0.66)	0.0021
LARS	0.25 (0.091-0.7)	0.0083
UQCRFS1	3.3 (1.5-7.5)	0.0037
CYB5R3	6.4 (2.2-19)	0.00072
ZNF577	0.64 (0.5-0.83)	0.00054
FAM172A	0.31 (0.15-0.68)	0.0033
MYSM1	0.45 (0.28-0.71)	0.00061
EBLN3	0.29 (0.12-0.71)	0.0065
DYNLL1	4 (1.5-11)	0.0073
METAP1	0.22 (0.077-0.61)	0.0037
DNAH3	0.19 (0.07-0.52)	0.0012
SLC30A5	0.14 (0.032-0.62)	0.0096
OR7E47P	0.36 (0.2-0.63)	0.00043
AC009120.6	0.33 (0.15-0.71)	0.0046
NEFH	1.2 (1.1-1.4)	0.0098
RECK	0.14 (0.048-0.41)	0.00034
AGAP6	0.61 (0.46-0.8)	0.00048
MYO1C	0.17 (0.046-0.6)	0.006
NSUN5P1	0.37 (0.18-0.77)	0.0074
ANKRD10_IT1	0.36 (0.2-0.67)	0.0013
LSM7	2.4 (1.3-4.7)	0.0074
GMPS	3.5 (1.4-8.8)	0.0088
CCDC186	0.42 (0.22-0.8)	0.0091
PDE4D	0.37 (0.22-0.63)	0.00021
GORASP2	3.8 (1.6-9.5)	0.0036
FDX1	4.1 (1.4-11)	0.0081
MALSU1	12 (2.8-48)	0.00067
TMX1	0.42 (0.23-0.77)	0.0051
NDUFA13	3.7 (1.4-9.9)	0.0083
OR7E37P	0.34 (0.17-0.65)	0.0014
RREB1	0.33 (0.17-0.66)	0.0016
BUD31	4.4 (1.5-13)	0.0082
CCDC152	0.25 (0.092-0.65)	0.005
DLGAP4	0.17 (0.054-0.55)	0.0029
BICD2	3.8 (1.5-9.8)	0.0061
SLC15A2	0.64 (0.48-0.85)	0.0024
CDC42SE1	0.52 (0.32-0.85)	0.0087
THOC2	0.13 (0.04-0.43)	0.00076
GPR89A	0.17 (0.058-0.48)	0.00094
TIA1	0.4 (0.21-0.78)	0.0066
ALDH7A1	0.43 (0.24-0.76)	0.0037
SPTAN1	5.7 (1.8-19)	0.0036
MTHFD2L	3.2 (1.4-7.1)	0.0055
TRAFD1	2.5 (1.4-4.6)	0.0027
PRDM2	0.5 (0.3-0.83)	0.0073
HAUS2	0.21 (0.067-0.66)	0.0075
PI15	0.76 (0.62-0.92)	0.0056
GNA12	3.3 (1.5-7.4)	0.0032
ATP8B1	0.13 (0.037-0.43)	0.001
OSBPL1A	4.1 (1.6-11)	0.0041
METTL3	0.13 (0.043-0.39)	0.00025
RHOC	2.9 (1.5-5.8)	0.0025
MIR7110	0.4 (0.21-0.74)	0.004
PURA	0.35 (0.17-0.72)	0.004
MDM4	0.33 (0.15-0.73)	0.0062
LOC101929889	0.16 (0.044-0.6)	0.0065
HNRNPU_AS1	0.42 (0.23-0.78)	0.0055
LOC91548	0.14 (0.047-0.41)	0.00037
TTC6	0.51 (0.34-0.77)	0.0012
FNBP4	0.26 (0.1-0.65)	0.0041
LOC100190986	0.36 (0.22-0.62)	0.00016
NLN	0.28 (0.12-0.68)	0.005
ZNF490	0.16 (0.045-0.55)	0.0037
POLR2J4	0.39 (0.26-0.6)	1.2e-05
AKAP2	2.5 (1.4-4.4)	0.0013
OST4	3.7 (1.4-9.6)	0.0064
ZNF814	0.45 (0.27-0.77)	0.0035
HERC2P2	0.26 (0.12-0.58)	0.00093
MRPL32	3.1 (1.3-7.1)	0.0091
STARD3NL	2 (1.2-3.3)	0.0095
MKLN1	0.48 (0.32-0.73)	0.00063
GYG2	0.4 (0.22-0.73)	0.003
PAWR	0.2 (0.069-0.59)	0.0033
PGF	0.11 (0.026-0.42)	0.0014
CDK10	0.39 (0.21-0.71)	0.0024
MAN2B2	0.27 (0.12-0.61)	0.0015
LOC102724884	0.42 (0.22-0.79)	0.0073
MLX	4.6 (1.9-11)	0.00087
ALMS1	0.14 (0.037-0.53)	0.0037
CNIH4	4 (1.7-9.5)	0.0014
TTC17	0.15 (0.062-0.36)	2.1e-05
STX16	0.41 (0.23-0.73)	0.0023
TMEM9	2.2 (1.2-3.9)	0.0085
ZNF432	0.41 (0.22-0.76)	0.0043
USP22	3.8 (1.4-10)	0.0077
RP3_368A4.6	0.3 (0.16-0.55)	8.7e-05
NFIL3	1.6 (1.2-2.1)	0.0022
CTTNBP2NL	2.9 (1.7-5.1)	0.00017
DOPEY1	0.41 (0.21-0.79)	0.0077
ANKRD36B	0.43 (0.26-0.72)	0.0013
PDCD6	0.44 (0.26-0.73)	0.0018
MKRN4P	0.088 (0.017-0.46)	0.0042
LAPTM4B	2.3 (1.2-4.3)	0.0086
MDK	2.1 (1.3-3.4)	0.0012
MALL	1.8 (1.2-2.8)	0.0048
ZNF611	0.12 (0.032-0.46)	0.0019
PIGY	3.5 (1.6-7.8)	0.002
MLLT10	0.2 (0.075-0.55)	0.0017
BMS1P5	0.33 (0.19-0.56)	3.4e-05
LBH	2.1 (1.5-2.9)	4.6e-05
NUMA1	0.55 (0.35-0.86)	0.0087
BAG2	1.9 (1.2-2.9)	0.0048
LINC01184	0.26 (0.12-0.59)	0.0012
NDUFA3	3.6 (1.4-9.4)	0.0081
ASH2L	0.47 (0.27-0.8)	0.0058
NDUFA6	3.4 (1.4-8.6)	0.008
COL6A3	1.9 (1.2-3.1)	0.0063
PRPF3	0.34 (0.15-0.75)	0.0077
ZNF528	0.054 (0.012-0.25)	0.00018
DQ597730	0.4 (0.21-0.75)	0.0044
BBS2	0.36 (0.18-0.73)	0.0044
COG5	0.29 (0.12-0.69)	0.0049
LOC100134445	0.49 (0.32-0.75)	0.001
ZNF83	0.24 (0.093-0.63)	0.0038
PCCA	0.24 (0.089-0.66)	0.0055
MED23	0.35 (0.19-0.65)	0.0011
TSN	3 (1.4-6.4)	0.0056
TCERG1	0.12 (0.036-0.42)	0.0008
RRAS2	0.28 (0.14-0.55)	0.00026
WBP5	3.1 (1.4-6.8)	0.0047
NEK3	0.51 (0.33-0.79)	0.0024
TXNDC16	0.28 (0.14-0.54)	0.00018
DIP2A	0.27 (0.12-0.6)	0.0014
ZMYM6	0.24 (0.096-0.6)	0.0024
CDC26	3 (1.4-6.6)	0.0059
EIF4A3	2.9 (1.4-6)	0.0052
FNDC3A	0.45 (0.25-0.82)	0.0088
FAM21C	0.46 (0.27-0.79)	0.0045
SEPTIN10	0.41 (0.22-0.79)	0.0071
FRMD4A	0.35 (0.19-0.64)	0.00063
LOC101060181	0.081 (0.02-0.32)	0.00037
ADAMTS1	1.6 (1.2-2.2)	0.0016
ABCA5	0.41 (0.24-0.71)	0.0016
KIF1B	0.59 (0.41-0.86)	0.0064
OSTC	4.4 (1.6-12)	0.0038
UBN2	0.33 (0.16-0.68)	0.0027
FAM66B	0.48 (0.3-0.79)	0.0035
POLR1D	4.1 (1.4-12)	0.0095
COL8A1	1.5 (1.1-2)	0.0067
NXF1	0.53 (0.35-0.8)	0.0023
PLEKHA5	0.36 (0.17-0.74)	0.0053
AKAP17A	0.26 (0.11-0.66)	0.0046
MYCBP2	0.36 (0.18-0.74)	0.0051
ZC3H7B	0.29 (0.12-0.69)	0.0057
TRMT11	0.4 (0.2-0.8)	0.0096
CYTH3	2 (1.2-3.3)	0.005
REPS2	0.44 (0.27-0.7)	0.00072
KIAA1109	0.35 (0.17-0.72)	0.0045
WDR45B	4.1 (1.7-9.8)	0.0017
SKA2	2.9 (1.4-5.9)	0.004
KLF10	1.8 (1.2-2.5)	0.0024
RNPC3	0.34 (0.18-0.66)	0.0015
INPP5A	3.4 (1.5-7.5)	0.0031
FAN1	0.27 (0.13-0.53)	0.00017
FURIN	2.4 (1.3-4.3)	0.0053
SPDYE1	0.24 (0.12-0.51)	0.00016
UBE2A	6 (2.1-18)	0.001
LOC202181	0.47 (0.31-0.71)	0.00031
SUZ12	0.34 (0.17-0.67)	0.0019
FAM118A	0.54 (0.36-0.8)	0.0023
AF198444	0.71 (0.57-0.89)	0.0032
ARL17A	0.31 (0.14-0.68)	0.0035
ETS1	2.5 (1.4-4.5)	0.0019
PRSS23	2.2 (1.2-3.8)	0.0091
ANKHD1	0.38 (0.18-0.79)	0.0093
RAB11FIP3	0.5 (0.3-0.83)	0.0068
RAB22A	4.2 (1.5-12)	0.007
SRSF4	0.46 (0.26-0.81)	0.0067
FLJ11292	0.17 (0.075-0.4)	4.1e-05
SETD4	0.18 (0.071-0.46)	0.00033
DOCK5	0.43 (0.25-0.75)	0.0027
GABPB1_AS1	0.56 (0.37-0.85)	0.0067
RAB23	2.5 (1.5-4.1)	0.00041
NOL3	0.38 (0.21-0.69)	0.0012
MFN2	5.4 (1.7-17)	0.0042
TAF11	3.4 (1.5-7.7)	0.0029
LOC101930112	0.47 (0.28-0.79)	0.0043
RALY	3.5 (1.4-9.2)	0.0097
PAXBP1	0.27 (0.13-0.56)	0.00037
PRMT2	3.1 (1.5-6.5)	0.0023
HIST3H2A	6.7 (1.6-28)	0.0092
ZXDC	0.26 (0.13-0.53)	0.00021
FTX	0.51 (0.35-0.74)	0.00033
GID8	4.3 (1.8-11)	0.0014
KDM5D	0.57 (0.4-0.81)	0.0015
SLC35F2	0.52 (0.35-0.79)	0.0017
MZT2B	0.16 (0.055-0.49)	0.0012
BHLHE40	1.5 (1.1-2)	0.0073
LOC285074	0.54 (0.35-0.84)	0.0059
AK024134	0.58 (0.42-0.81)	0.0011
SZRD1	5.8 (1.9-18)	0.0023
ISY1_RAB43	2.3 (1.3-4.2)	0.0063
CHKB_CPT1B	0.41 (0.22-0.78)	0.0061
TCEAL8	2.9 (1.3-6.1)	0.0067
SPICE1	0.36 (0.19-0.7)	0.0022
GATAD1	0.16 (0.051-0.53)	0.0024
MMD	2.8 (1.4-5.4)	0.0028
COL4A1	4.4 (2.2-9)	4.3e-05
WDR83OS	5.7 (2.2-15)	0.00036
RNF213	0.49 (0.29-0.83)	0.0086
KANSL1L	0.42 (0.25-0.71)	0.0011
AGAP11	0.34 (0.16-0.7)	0.0035
MSN	3.5 (1.5-8.4)	0.0041
GNA11	3.4 (1.4-7.8)	0.0048
OXR1	0.5 (0.36-0.7)	4.4e-05
QSOX1	2.8 (1.4-5.6)	0.0046
DCLRE1C	0.35 (0.17-0.72)	0.0046
LSM6	3.2 (1.6-6.6)	0.0015
LOC100505915	0.44 (0.29-0.68)	0.00022
ZNF518A	0.42 (0.23-0.74)	0.0029
XRCC2	0.28 (0.13-0.6)	0.0011
LAMTOR1	2.9 (1.3-6.4)	0.0094
SMAD1	3.6 (1.4-9)	0.0065
FGFR1	0.093 (0.021-0.41)	0.0018
ARHGEF10	0.46 (0.26-0.82)	0.0079
UBE2F	6 (1.7-21)	0.0053
DAPK1	0.67 (0.5-0.9)	0.0073
ZNF615	0.59 (0.43-0.82)	0.0014
ZNF626	0.36 (0.19-0.68)	0.0018
RASAL2	4 (1.9-8.6)	0.0003
C2ORF76	3.2 (1.7-6.2)	0.00057
LTBP2	1.7 (1.2-2.4)	0.0045
FAM32A	5.4 (1.7-17)	0.0042
TMEM234	0.37 (0.18-0.73)	0.0046
ACSM3	0.52 (0.33-0.83)	0.0064
SUPT20H	0.32 (0.16-0.61)	0.00068
NSUN6	0.51 (0.33-0.78)	0.0019
LOC100289333	0.17 (0.053-0.52)	0.002
PODXL	3.1 (1.3-7.1)	0.0093
GTF2A2	3 (1.3-6.9)	0.0077
KPNA1	0.48 (0.29-0.79)	0.0038
TBP	0.38 (0.21-0.68)	0.0011
DCTPP1	2.6 (1.3-5.4)	0.008
UBXN1	3.5 (1.4-8.8)	0.0088
THBS2	1.5 (1.1-1.9)	0.0066
VPS45	6 (2.2-17)	0.00058
NID1	2.2 (1.2-4)	0.0077
TTLL5	0.14 (0.048-0.4)	0.00026
POLR2C	3.9 (1.5-11)	0.0066
FAIM	4.1 (1.7-9.8)	0.0017
ZNF587	0.18 (0.064-0.49)	0.00084
TNRC6C_AS1	0.19 (0.052-0.65)	0.0088
ARHGAP8	0.4 (0.25-0.65)	0.00019
COX14	2.4 (1.4-4.1)	0.0019
WDR73	0.17 (0.068-0.43)	0.00017
LINC00265	0.45 (0.28-0.74)	0.0017
SMIM11	6.5 (1.7-24)	0.0054
CSGALNACT2	2.8 (1.4-5.9)	0.0054
AP5Z1	0.16 (0.055-0.47)	0.00086
UVSSA	0.3 (0.13-0.68)	0.0039
ATG2B	0.4 (0.22-0.75)	0.0037
ZNF552	0.07 (0.018-0.27)	0.00012
FLJ42627	0.45 (0.26-0.76)	0.0033
SOS2	3.2 (1.4-7.6)	0.0082
NAP1L2	2.6 (1.4-4.7)	0.0014
ANAPC1	0.39 (0.23-0.63)	0.00018
LHFP	2 (1.2-3.3)	0.0064
FCGR2A	1.8 (1.2-2.8)	0.0079
COL5A1	1.8 (1.2-2.8)	0.0057
ANKZF1	0.16 (0.055-0.47)	0.00077
STC1	1.9 (1.3-3)	0.0022
CYSTM1	3.1 (1.5-6.6)	0.0023
LOC101929177	0.29 (0.13-0.62)	0.0015
ADSS	6.5 (2-21)	0.0021
PAPD4	0.37 (0.23-0.59)	2.7e-05
ERVH_1	0.28 (0.14-0.56)	0.00028
CDC14B	10 (3.2-31)	6.3e-05
KRBOX4	0.48 (0.31-0.75)	0.0012
LOC102724316	0.53 (0.33-0.86)	0.0097
VIPR1	0.54 (0.35-0.84)	0.0056
SLC9A3R1	2.6 (1.3-5.5)	0.0095
HINT2	4.5 (1.8-11)	0.0015
ENTPD1	1.9 (1.2-2.9)	0.0037
SLC25A17	4.7 (1.5-15)	0.008
H2AFX	2.2 (1.2-3.9)	0.007
PLXDC1	2.1 (1.4-3.2)	0.00061
DPH6	0.54 (0.37-0.78)	0.00089
RANBP10	0.53 (0.33-0.84)	0.0066
UBE2Z	3 (1.4-6.6)	0.0064
FBLIM1	3.3 (1.7-6.5)	0.00068
EPM2A	2.9 (1.4-6.3)	0.006
MCUR1	4.5 (1.9-11)	0.00076
BRWD3	0.078 (0.011-0.53)	0.009
DNAJA2	1.9 (1.2-3.2)	0.009
EXOSC4	4.4 (1.6-12)	0.0045
AF520793	0.52 (0.35-0.78)	0.0014
APOE	3.1 (1.4-6.8)	0.0048
ANKRD36	0.44 (0.24-0.81)	0.0079
EHD4	2.5 (1.4-4.5)	0.0021
SLC25A27	0.45 (0.29-0.7)	0.00045
MFGE8	2.1 (1.3-3.4)	0.0033
C11ORF24	3.1 (1.3-7.2)	0.0094
CTDSPL2	0.45 (0.26-0.8)	0.0068
BAGE2	0.63 (0.45-0.89)	0.0082
LOC100287497	0.6 (0.43-0.83)	0.0019
GNG11	2.5 (1.5-4.3)	0.0009
RBM4B	0.39 (0.22-0.67)	0.00079
BAZ2B	0.43 (0.25-0.74)	0.0021
MDN1	0.45 (0.27-0.75)	0.0022
CDK6	0.74 (0.59-0.93)	0.0099
LYRM4	2.1 (1.2-3.7)	0.0095
KLHL15	2 (1.2-3.3)	0.0076
COL5A2	2.1 (1.3-3.4)	0.0015
SPATA5	0.24 (0.094-0.6)	0.0023
PLVAP	2.6 (1.6-4.2)	0.00014
JPX	0.43 (0.24-0.78)	0.0054
ANGPTL2	2.2 (1.4-3.4)	0.00038
HCG18	0.27 (0.12-0.58)	0.00099
FLJ38717	0.61 (0.42-0.87)	0.0073
C11ORF96	1.5 (1.1-1.9)	0.0047
LOC101060691	0.41 (0.23-0.72)	0.002
PI4KB	5 (1.9-13)	0.0013
CPM	1.5 (1.1-1.9)	0.0035
AGAP9	0.59 (0.42-0.84)	0.0032
AGAP10	0.39 (0.21-0.7)	0.0016
VCAN	1.5 (1.2-2)	0.003
SDC4	1.6 (1.2-2.3)	0.0024
NUDT2	3.1 (1.4-6.6)	0.0046
SLC50A1	2.9 (1.4-5.8)	0.0038
DENND5A	10 (2.2-47)	0.0027
LOC101929910	0.47 (0.27-0.81)	0.0064
GADD45G	1.7 (1.2-2.3)	0.0027
PPP2R5A	2.8 (1.3-5.9)	0.0063
SH2D4A	0.52 (0.32-0.85)	0.0097
EDEM1	3.4 (1.6-7.2)	0.0011
TIMM8A	0.25 (0.12-0.51)	0.00014
CSK	3.4 (1.6-7.5)	0.0019
NRBF2	0.53 (0.33-0.86)	0.0097
CDK16	13 (3.2-48)	0.00025
COQ2	2.1 (1.2-3.5)	0.0058
MIR1204	0.37 (0.21-0.65)	0.00052
MTCH2	3.7 (1.4-9.4)	0.0067
SLC3A1	0.52 (0.32-0.83)	0.0056
CCDC167	2.9 (1.4-6)	0.0036
TJP2	0.4 (0.2-0.79)	0.0085
AKAP10	0.23 (0.13-0.44)	5.2e-06
BMS1P6	0.6 (0.47-0.75)	1.3e-05
PAPPA	0.57 (0.4-0.8)	0.0013
AK1	2.2 (1.2-3.9)	0.0066
BC070363	7.6 (2.2-26)	0.0013
DQ570835	0.68 (0.52-0.88)	0.004
PCSK7	0.42 (0.23-0.76)	0.0038
RAD52	0.37 (0.25-0.55)	1.1e-06
RNH1	3.6 (1.5-9.1)	0.0056
APOBEC3C	0.014 (0.001-0.21)	0.0018
FAHD1	2.5 (1.3-5)	0.008
EPDR1	2.8 (1.6-4.9)	0.00035
LOC101060321	0.32 (0.16-0.65)	0.0014
COPS4	2.1 (1.2-3.5)	0.0054
LINC00152	1.7 (1.3-2.3)	0.00013
POLI	0.49 (0.3-0.81)	0.0055
PLXND1	3.3 (1.8-6.1)	9.9e-05
MTRF1	0.58 (0.39-0.87)	0.0078
EFNA4	2.2 (1.2-4.1)	0.0097
REPS1	0.33 (0.16-0.67)	0.0021
CCDC84	0.24 (0.11-0.52)	0.00031
ERICH1	0.23 (0.1-0.5)	0.00026
BC022892	0.39 (0.22-0.69)	0.0014
PPP1R9A	0.33 (0.15-0.69)	0.0033
GPKOW	3.3 (1.5-7.7)	0.0045
TMC6	2.8 (1.5-5.2)	0.0016
MRPS7	3.9 (1.7-8.9)	0.0015
LOC101928288	0.12 (0.024-0.55)	0.0068
ENG	2 (1.2-3.3)	0.0086
SLC4A7	0.51 (0.33-0.79)	0.003
ASPN	1.5 (1.1-2.1)	0.0095
C4ORF29	0.33 (0.15-0.74)	0.0066
HDGFRP2	5.8 (1.8-19)	0.0033
MEF2C	2.9 (1.6-5.1)	0.00039
GLYATL1	0.74 (0.6-0.91)	0.0052
LAMA2	2.4 (1.5-4)	0.00062
COG3	0.5 (0.31-0.81)	0.0052
WWOX	0.45 (0.26-0.8)	0.0065
MSH5	0.52 (0.33-0.82)	0.0046
PBOV1	0.51 (0.37-0.69)	1.8e-05
SMC5	0.48 (0.29-0.79)	0.0042
LOC101929112	0.46 (0.26-0.82)	0.0084
DAPP1	0.095 (0.02-0.46)	0.0036
ADH4	0.094 (0.023-0.38)	0.001
ACSF3	0.44 (0.3-0.66)	7.7e-05
UBQLN4	0.22 (0.069-0.69)	0.0096
SPR	3.7 (1.4-9.6)	0.0076
ECE1	1.9 (1.2-3.2)	0.0097
WDR27	0.17 (0.056-0.5)	0.0014
GPATCH2L	0.47 (0.28-0.77)	0.0032
HEMK1	0.39 (0.2-0.77)	0.0063
SLC4A2	2.4 (1.2-4.8)	0.0096
ARHGAP26	0.5 (0.33-0.76)	0.0011
LINC01061	0.37 (0.17-0.77)	0.0085
PARP6	0.6 (0.43-0.84)	0.0029
HEYL	2.7 (1.7-4.3)	5.6e-05
LOC440354	0.55 (0.39-0.77)	0.0005
KDM4A	0.23 (0.11-0.5)	0.00016
POLE4	2.6 (1.3-4.9)	0.0047
HSPG2	2.5 (1.4-4.4)	0.0018
SYTL4	2.5 (1.4-4.4)	0.0021
C8ORF33	2.7 (1.5-4.8)	0.0011
ZNF507	0.14 (0.045-0.44)	0.00075
TMEM212	0.18 (0.065-0.51)	0.0013
C8ORF76	2.8 (1.3-5.8)	0.0058
AK057978	0.55 (0.4-0.76)	0.00024
CES3	0.14 (0.053-0.36)	5.4e-05
ZNF862	0.53 (0.34-0.85)	0.0078
CACNB2	0.62 (0.43-0.89)	0.0091
ZFAND2A	1.6 (1.1-2.4)	0.0091
SH3GL1	6.9 (2.3-20)	0.00049
LOC100294341	0.31 (0.18-0.52)	8.4e-06
RAB11FIP5	5.8 (2.6-13)	1.8e-05
PHKA2	0.44 (0.25-0.76)	0.0035
EGLN2	4.2 (1.5-12)	0.0062
YWHAH	2.6 (1.6-4.1)	9.2e-05
OCLM	0.49 (0.28-0.83)	0.0085
MIDN	1.7 (1.2-2.3)	0.0027
TACO1	2.6 (1.3-5.4)	0.0094
RAD51_AS1	0.25 (0.1-0.6)	0.002
PRR34	0.54 (0.36-0.83)	0.0048
SYMPK	0.63 (0.48-0.82)	0.00076
LOC101928623	0.35 (0.19-0.63)	0.00052
RP11_214K3.19	0.61 (0.43-0.88)	0.0071
EHD2	2.6 (1.4-4.6)	0.0016
JAGN1	3.3 (1.6-7)	0.0015
WDR52	0.27 (0.13-0.55)	0.00039
NTMT1	3.2 (1.4-6.9)	0.004
LOH12CR1	0.59 (0.41-0.86)	0.0056
COL4A2	2.5 (1.5-4)	0.00023
ZC2HC1A	0.49 (0.3-0.81)	0.0053
GCFC2	0.36 (0.19-0.71)	0.003
SEC61A2	0.42 (0.24-0.76)	0.0038
TYROBP	2.1 (1.2-3.6)	0.0095
ELOVL1	2.3 (1.3-4)	0.006
IQCG	0.48 (0.31-0.73)	0.00059
MIR101_1	0.44 (0.29-0.67)	0.00015
LINC00115	0.4 (0.24-0.66)	0.00034
WDR59	0.46 (0.27-0.79)	0.0048
SHARPIN	4.1 (1.6-11)	0.0042
KDM1B	4.7 (1.8-12)	0.0016
ZNF141	0.34 (0.2-0.56)	2.4e-05
RBPMS2	3.7 (1.8-7.3)	0.00025
IGFBP3	1.9 (1.3-2.7)	0.00032
DNAH1	0.54 (0.37-0.8)	0.0018
ACCS	0.38 (0.18-0.79)	0.0095
TIGD1	0.65 (0.47-0.9)	0.0099
ENPP2	1.6 (1.1-2.1)	0.0061
PSMD6_AS2	0.48 (0.3-0.78)	0.003
AC007362.3	1.6 (1.2-2.2)	0.0022
C1ORF216	7.5 (2.6-21)	0.00016
ACKR3	2.8 (1.6-4.9)	0.00047
ZNF586	0.27 (0.14-0.52)	0.00013
GAS7	1.6 (1.2-2.2)	0.0027
GEM	1.4 (1.1-1.9)	0.0096
CSF1R	1.8 (1.2-2.7)	0.007
ZNF839	0.24 (0.082-0.68)	0.0072
ZNF585A	0.28 (0.13-0.6)	0.00098
FLJ45513	0.65 (0.48-0.89)	0.0076
PDXDC1	0.37 (0.22-0.64)	0.00036
C1QTNF5	5.4 (2-14)	0.00076
ZNF35	0.52 (0.33-0.83)	0.0061
PARP1	3 (1.5-6.1)	0.0025
TUBE1	0.45 (0.3-0.67)	0.00011
PCNA	2.2 (1.2-3.9)	0.0095
ASNA1	2.3 (1.2-4.4)	0.0093
MIR631	0.34 (0.17-0.65)	0.0013
MYO18A	2.8 (1.5-5.4)	0.0018
CHPF2	2.3 (1.2-4.3)	0.0077
SLC29A1	2.4 (1.4-4.1)	0.0015
AIF1	1.7 (1.2-2.5)	0.0068
PMP22	2.1 (1.4-3.2)	0.00072
RAI14	3.1 (1.7-5.5)	0.00013
WDR89	0.3 (0.13-0.73)	0.0077
RAB35	3.1 (1.3-7.4)	0.0099
METTL20	0.33 (0.17-0.66)	0.0015
LOC102724842	0.71 (0.54-0.92)	0.0094
CAMKMT	0.44 (0.24-0.8)	0.0077
PLG	0.62 (0.46-0.85)	0.0027
C1D	3 (1.6-5.7)	0.00058
SCYL1	9.9 (2.9-34)	0.00031
LPIN2	4.6 (1.6-13)	0.0039
LINC00216	0.63 (0.45-0.88)	0.0062
ACTG1P4	0.61 (0.43-0.87)	0.0069
C20ORF96	0.47 (0.3-0.73)	0.00085
TMEM203	2.6 (1.3-5.2)	0.0051
RBBP5	3.9 (1.5-9.8)	0.0042
SLC11A1	0.16 (0.053-0.49)	0.0013
MTHFSD	0.59 (0.44-0.8)	0.00066
ARL8A	9.1 (2.6-32)	0.00056
SLC2A14	1.4 (1.1-1.9)	0.0093
TM9SF1	2.4 (1.2-4.5)	0.009
ERN2	0.16 (0.049-0.49)	0.0014
PLGLB1	0.47 (0.29-0.76)	0.0022
DICER1_AS1	0.51 (0.3-0.84)	0.0087
DQ592442	0.52 (0.34-0.77)	0.0013
TAF1C	0.25 (0.11-0.57)	0.00091
MAD2L2	5.1 (1.9-13)	0.001
RMDN3	3.3 (1.5-7.1)	0.0025
EBLN2	0.25 (0.1-0.59)	0.0016
TMEM75	0.54 (0.36-0.79)	0.0018
CBL	4.7 (1.9-12)	0.0008
AVIL	0.021 (0.0019-0.23)	0.0016
CDH26	0.5 (0.3-0.84)	0.0079
NDUFV2_AS1	0.27 (0.12-0.58)	0.00081
CALCRL	2 (1.2-3.4)	0.007
IMPA2	2.7 (1.4-5.2)	0.0041
SNX30	2.4 (1.3-4.8)	0.0087
LIN7B	7.2 (2.4-21)	0.00035
RP11_69I8.2	0.089 (0.014-0.56)	0.0099
TTC18	0.56 (0.38-0.83)	0.0036
ZNF816	0.21 (0.071-0.61)	0.0043
CTHRC1	1.3 (1.1-1.7)	0.0072
TBX2	2.2 (1.3-3.8)	0.0034
GPR125	0.43 (0.26-0.71)	0.0012
TRIM13	0.64 (0.45-0.89)	0.0086
MAPKAPK2	1.9 (1.2-3)	0.0092
DBN1	2.3 (1.4-3.9)	0.0017
LOC101927157	0.2 (0.071-0.58)	0.003
ITGBL1	1.5 (1.1-1.9)	0.0036
SPTLC3	0.13 (0.03-0.55)	0.0057
CXCL12	1.7 (1.2-2.6)	0.0085
LINC00852	0.54 (0.36-0.8)	0.0025
SH2D3A	0.25 (0.095-0.65)	0.0044
AK025288	0.55 (0.37-0.8)	0.002
AMT	0.37 (0.21-0.65)	0.0005
TMEM115	3.2 (1.5-7.1)	0.0038
RELL1	2.1 (1.2-3.5)	0.0054
MAN1C1	2.3 (1.4-3.9)	0.0018
MCM6	2 (1.3-3.2)	0.002
ZNF835	0.065 (0.011-0.4)	0.003
DIS3L2	0.43 (0.27-0.7)	0.00057
RPL32P3	0.26 (0.15-0.48)	1.1e-05
CECR2	0.39 (0.23-0.68)	0.00075
MEGF6	0.6 (0.43-0.82)	0.0017
SMC4	2.7 (1.4-5.3)	0.0047
REV3L	0.42 (0.25-0.69)	0.00058
RMST	0.63 (0.46-0.85)	0.0027
FAR2	0.44 (0.25-0.8)	0.0065
HCCS	3.6 (1.5-8.6)	0.0036
KIRREL	1.7 (1.2-2.4)	0.001
XKR6	0.66 (0.49-0.88)	0.0049
ALPK1	0.048 (0.0081-0.28)	0.00078
FAM228B	9.7 (3-31)	0.00014
C1ORF54	1.7 (1.2-2.6)	0.0061
LOC401320	0.22 (0.1-0.48)	0.00013
TM7SF2	1.9 (1.2-3.1)	0.0081
PCA3	0.73 (0.6-0.88)	0.0013
KLF11	2.8 (1.4-5.5)	0.0034
KIAA0485	0.33 (0.16-0.67)	0.0019
MYO19	0.35 (0.18-0.7)	0.0027
TMEM262	2.9 (1.5-5.8)	0.0019
ASTE1	0.29 (0.14-0.59)	0.0007
PPP5D1	0.47 (0.3-0.75)	0.0013
SSNA1	2.6 (1.3-5.4)	0.0072
HIVEP1	2.3 (1.4-3.9)	0.002
PRKACA	5.9 (1.5-23)	0.0097
RAMP2	1.9 (1.3-2.8)	0.00071
C1ORF35	5.7 (1.9-17)	0.0016
COMMD4	2.4 (1.3-4.7)	0.0073
S1PR3	1.5 (1.1-2.1)	0.0075
LOC101928054	0.55 (0.39-0.78)	0.00088
LOC101927018	0.51 (0.31-0.84)	0.0082
IFI27L2	5.9 (1.6-22)	0.0081
WBSCR16	4.7 (1.5-15)	0.0087
POLR2D	2.7 (1.4-5.3)	0.0041
RASSF1	4.8 (2.1-11)	0.00027
KIAA0196	10 (2.5-41)	0.0011
EMD	4.1 (1.7-10)	0.0019
DLC1	1.9 (1.2-3)	0.0059
RAPGEF3	0.58 (0.39-0.85)	0.0057
RARS	50 (4.4-570)	0.0016
LRRN1	1.3 (1.1-1.6)	0.0039
LOC100131541	0.66 (0.49-0.9)	0.0076
GAS6	2.7 (1.4-5.4)	0.0042
RORB	1.5 (1.1-1.9)	0.0065
PDLIM2	7.4 (2.6-21)	0.00015
TMEM184B	7.4 (2.4-23)	0.00047
COMMD5	2.8 (1.4-5.3)	0.002
AP1M1	2.5 (1.3-4.6)	0.0038
LOC101930059	0.41 (0.23-0.75)	0.0037
MSR1	1.9 (1.3-2.8)	0.0011
SMG9	3.2 (1.3-7.7)	0.0092
JAG2	1.8 (1.2-2.9)	0.0098
SPRY4	1.4 (1.1-1.8)	0.006
SULF2	2 (1.2-3.4)	0.0065
TRADD	0.29 (0.12-0.71)	0.0066
FAM226A	0.59 (0.41-0.84)	0.0034
C15ORF37	1.8 (1.2-2.8)	0.0063
ZNF486	0.15 (0.039-0.59)	0.0066
PLBD2	2.1 (1.2-3.6)	0.0058
C16ORF87	1.7 (1.1-2.4)	0.0093
SGTB	4 (1.5-11)	0.0063
CSTF1	2.1 (1.3-3.4)	0.004
LRTOMT	3.6 (1.7-7.4)	0.0005
SCAMP4	2.9 (1.4-6.4)	0.006
C12ORF49	1.7 (1.2-2.4)	0.0067
PLEKHO2	3.2 (1.6-6.5)	0.0012
INHBA	1.5 (1.2-2)	0.0017
B3GALT2	0.45 (0.3-0.68)	0.00013
ZFAND4	0.16 (0.049-0.53)	0.0026
TRIM78P	0.58 (0.41-0.82)	0.0017
AK090844	0.14 (0.052-0.4)	0.00018
SSBP3_AS1	0.16 (0.059-0.45)	0.00048
FAM87A	0.57 (0.38-0.85)	0.0063
THY1	1.9 (1.4-2.6)	6.9e-05
CYYR1	2.4 (1.4-4.1)	0.0026
RP4_657D16.3	0.23 (0.12-0.48)	6.6e-05
AK096592	0.52 (0.35-0.78)	0.0014
ITGA2	0.24 (0.086-0.65)	0.0051
ZNF85	0.56 (0.39-0.81)	0.0019
SUV39H1	2.7 (1.5-4.6)	0.00041
FAM219A	5 (1.7-15)	0.004
CSRNP2	2.2 (1.2-4)	0.0096
LOC102724483	0.23 (0.11-0.47)	6.6e-05
ANKRD52	12 (2.2-62)	0.0038
TLE2	2.1 (1.3-3.6)	0.0041
PIGL	0.48 (0.32-0.72)	0.00032
FAM220A	3.8 (1.4-10)	0.0091
RPL7AP10	0.24 (0.081-0.7)	0.0088
TOPORS_AS1	2.3 (1.3-4.1)	0.0038
LMCD1	2.1 (1.4-3.1)	0.00014
AY940074	0.43 (0.22-0.81)	0.0097
GTSE1	0.12 (0.027-0.58)	0.008
FERMT1	0.64 (0.46-0.89)	0.0075
NBPF8	0.57 (0.37-0.87)	0.0099
GNB4	2.5 (1.3-4.5)	0.0035
GXYLT2	1.7 (1.1-2.5)	0.0092
AK055458	0.63 (0.46-0.87)	0.0047
CYHR1	3.2 (1.4-7.6)	0.0075
RGCC	1.6 (1.2-2.2)	0.0023
CDR2	1.9 (1.2-3.1)	0.008
RASSF2	2.2 (1.4-3.3)	0.0002
BC044596	0.079 (0.016-0.39)	0.0019
TSEN54	0.51 (0.31-0.85)	0.0092
DHODH	0.2 (0.061-0.64)	0.0069
ADCY10P1	0.41 (0.23-0.76)	0.0041
LOC439911	1.9 (1.2-3)	0.0079
C9ORF69	4.1 (1.5-11)	0.0061
IFFO2	8.2 (2.2-31)	0.0018
RNF126	4.1 (1.5-11)	0.0044
HOPX	1.7 (1.2-2.2)	0.00077
SSBP4	63 (3.7-1100)	0.0041
TMEM67	0.13 (0.047-0.37)	0.00013
RGPD1	0.53 (0.35-0.8)	0.0024
CLHC1	0.46 (0.28-0.75)	0.0022
TCF19	5.4 (2.3-13)	0.00012
LOC81691	0.49 (0.31-0.77)	0.0021
RABAC1	2.1 (1.3-3.4)	0.0029
GUCY1A2	1.8 (1.2-2.7)	0.0038
RPS16P5	0.31 (0.14-0.69)	0.0037
ADAT2	0.51 (0.31-0.83)	0.0067
CRY2	3.4 (1.5-7.7)	0.0034
TENM2	0.59 (0.41-0.86)	0.0062
OR7E12P	0.27 (0.12-0.6)	0.0012
TSPAN12	2 (1.3-3)	0.00073
LINC01001	0.36 (0.18-0.69)	0.0025
MED10	16 (5-50)	2.3e-06
PAQR3	2.8 (1.6-4.9)	0.00056
RP11_631N16.2	0.31 (0.13-0.7)	0.0054
ANKAR	0.39 (0.21-0.71)	0.0023
RAPGEF1	8.7 (2.4-32)	0.0011
FBLN7	2.1 (1.3-3.2)	0.0011
ISOC2	3.3 (1.5-7.2)	0.0025
SCARF1	5.5 (2.3-13)	0.00011
MGC12488	0.36 (0.17-0.78)	0.0095
YKT6	2.2 (1.2-4)	0.0085
LOC153684	0.46 (0.28-0.78)	0.0035
SCN4B	1.8 (1.1-2.7)	0.0095
HDAC11	9.3 (2.3-38)	0.0019
LINC01146	0.53 (0.36-0.78)	0.0015
TMEM176B	1.9 (1.2-2.9)	0.005
NOTCH4	3.1 (1.6-6)	0.0005
SRGAP2	2.6 (1.3-5.3)	0.0067
RP5_855D21.1	0.51 (0.32-0.81)	0.005
ARMC9	2.5 (1.3-4.9)	0.0056
LINC00894	0.34 (0.21-0.55)	1.2e-05
GGT5	1.9 (1.2-3)	0.0043
LOC101928524	0.36 (0.18-0.7)	0.0028
CDRT4	0.19 (0.08-0.43)	9.5e-05
MESDC1	1.9 (1.2-3)	0.0077
SEPTIN7P2	0.34 (0.17-0.68)	0.0024
DLEU2L	0.43 (0.25-0.74)	0.0024
USP39	4.5 (1.9-11)	0.00077
NRP2	1.9 (1.3-2.8)	0.0017
RAB6B	1.7 (1.2-2.3)	0.0038
BRPF1	4.4 (1.5-13)	0.0056
PTPN23	5.8 (1.9-17)	0.0017
TMEM198	2.2 (1.3-3.8)	0.0048
HLA_DOA	1.9 (1.2-2.8)	0.0029
RPS6KB2	4.4 (1.6-12)	0.0051
PRO1804	0.5 (0.33-0.77)	0.0016
HABP4	7.1 (2-25)	0.0021
PLEK	1.7 (1.1-2.4)	0.0084
SMTN	2.3 (1.2-4.3)	0.0086
LOC100133130	0.53 (0.35-0.81)	0.0033
STARD13_AS	0.61 (0.42-0.89)	0.0097
SMARCD1	2.6 (1.4-4.9)	0.0039
UNC119	2.6 (1.3-5.3)	0.0089
SIRPAP1	2.7 (1.4-5.1)	0.0024
CCDC3	1.7 (1.1-2.4)	0.0096
DCLK1	1.7 (1.3-2.4)	0.00036
GALT	4.2 (1.4-12)	0.0091
FAM89B	2.6 (1.3-5.3)	0.0092
GRINA	2.3 (1.2-4.2)	0.008
HEATR3	5.8 (1.7-19)	0.0044
C6ORF1	2.2 (1.3-3.9)	0.0057
SERTAD4_AS1	1.9 (1.2-2.9)	0.005
PRKG1	2.1 (1.3-3.4)	0.0032
SLC39A1	6.1 (1.7-22)	0.0058
RHOD	3.6 (1.4-9.3)	0.0077
EFHD1	1.8 (1.3-2.4)	0.00039
CLEC14A	2.4 (1.4-4.1)	0.0017
ITPA	5.5 (2.2-13)	0.00018
ELTD1	2.2 (1.4-3.6)	0.00086
XYLT1	2.1 (1.3-3.3)	0.0017
C9ORF40	2.6 (1.4-5.1)	0.0039
SENP1	3.4 (1.5-7.6)	0.0025
BLMH	2.2 (1.3-3.7)	0.002
LOC100289098	3.5 (1.6-7.7)	0.0017
C10ORF11	0.57 (0.38-0.84)	0.0042
FKBP15	2.5 (1.3-4.8)	0.0053
RNF25	2.9 (1.5-5.6)	0.0015
AC092192.1	0.48 (0.33-0.71)	0.00019
ESAM	2.1 (1.5-3.1)	0.00011
RP4_742J24.2	0.46 (0.29-0.74)	0.0012
SFRP4	1.3 (1.1-1.6)	0.0057
KCNJ13	0.46 (0.26-0.83)	0.009
GALK1	6.8 (2.4-20)	0.00039
IPO11	2.3 (1.3-4.3)	0.0056
TRAPPC9	4.3 (1.5-12)	0.0065
AX746968	0.29 (0.12-0.74)	0.0095
THRB_IT1	0.41 (0.26-0.64)	9.1e-05
PDGFRB	3.7 (1.5-9)	0.0034
ZNF273	0.16 (0.044-0.6)	0.0063
FBXO2	3.9 (1.5-10)	0.0056
ZNF597	2 (1.3-3)	0.0023
NFATC1	1.8 (1.2-2.8)	0.0091
PTPRB	2.5 (1.4-4.3)	0.0013
LONP1	12 (2.2-63)	0.0036
NANOG	0.48 (0.32-0.73)	0.00046
EML1	2.2 (1.2-3.8)	0.0064
BC045788	0.36 (0.2-0.63)	0.00034
MORN1	0.11 (0.027-0.46)	0.0025
ABCB1	2.4 (1.4-4.2)	0.0027
IFT172	0.11 (0.023-0.56)	0.0078
KLHDC1	0.43 (0.25-0.74)	0.0025
ZKSCAN7	0.52 (0.33-0.83)	0.0062
MORN2	2.8 (1.4-5.8)	0.0052
LPL	1.4 (1.1-1.8)	0.0042
NDUFA7	2.2 (1.4-3.4)	0.00058
IKBIP	3.7 (1.9-7.4)	0.00015
LOC647070	0.1 (0.025-0.42)	0.0016
CEP112	2.6 (1.3-5.3)	0.0058
MS4A7	1.8 (1.3-2.6)	0.00057
LMNB2	2.3 (1.3-4)	0.0035
RP11_687F6.1	0.57 (0.39-0.84)	0.0048
ACVR2B_AS1	0.17 (0.056-0.54)	0.0026
ACVR1	2.5 (1.3-4.9)	0.0051
LOC101060424	0.45 (0.26-0.8)	0.0061
SLC6A11	1.7 (1.1-2.5)	0.0093
AC005498.3	3.1 (1.3-7.2)	0.0099
ZNF137P	0.18 (0.067-0.5)	0.00089
ABCG2	2.2 (1.3-3.8)	0.0051
LAMP5	1.5 (1.2-1.9)	0.00099
RGS16	1.7 (1.2-2.4)	0.0012
PHF13	2.2 (1.3-3.8)	0.003
B4GALT3	2.4 (1.3-4.6)	0.0083
COX4I2	3.9 (1.5-10)	0.0051
CHCHD5	1.8 (1.2-2.6)	0.0054
APBA3	2.8 (1.3-6)	0.0096
UCHL1	1.4 (1.1-1.8)	0.0096
TSPAN7	3.9 (1.5-10)	0.0053
RMDN2	3.5 (1.5-8.1)	0.0044
LINC00641	0.5 (0.3-0.82)	0.0068
SLC5A2	2.4 (1.2-4.7)	0.0089
MSI1	3.1 (1.4-7.1)	0.0054
PPP3CB_AS1	0.32 (0.14-0.74)	0.0078
ZNF674_AS1	6 (1.8-20)	0.0035
IFT46	2.1 (1.3-3.4)	0.003
SLC2A8	3 (1.3-6.9)	0.0099
ZNF214	0.57 (0.38-0.86)	0.0074
RERG	2.2 (1.3-3.7)	0.0022
ADCY4	1.6 (1.1-2.3)	0.0063
ZNF428	4.3 (1.5-12)	0.0053
ZDHHC4	2.4 (1.4-3.9)	0.00089
KCNN3	2 (1.2-3.2)	0.0097
C15ORF49	0.56 (0.38-0.84)	0.0048
RYR3	0.46 (0.29-0.72)	0.00065
KIF1A	1.9 (1.3-2.7)	0.0016
WRAP73	17 (3.8-79)	0.00024
FUT5	0.18 (0.06-0.52)	0.0017
ZDHHC18	3.4 (1.4-8.5)	0.0092
TOM1	5.6 (2.2-15)	0.00042
KIAA0754	0.46 (0.29-0.74)	0.0014
PP14571	3.2 (1.6-6.3)	0.0011
SCRG1	2.1 (1.2-3.6)	0.0069
FCGR3A	1.8 (1.2-2.7)	0.009
AAR2	9 (2.9-28)	0.00015
ADSSL1	2.7 (1.5-4.7)	0.0009
C10ORF67	0.12 (0.03-0.49)	0.003
PRAF2	5.3 (2.5-11)	1.1e-05
KIAA1522	3.2 (1.6-6.1)	0.00055
DET1	0.38 (0.23-0.63)	0.00019
SLC4A3	0.14 (0.035-0.57)	0.0057
AAED1	2.2 (1.3-3.8)	0.0022
ADD3_AS1	3.8 (1.6-8.8)	0.0019
AGAP4	0.27 (0.12-0.61)	0.0016
CYGB	4.6 (1.7-12)	0.0023
LOC102724561	0.12 (0.027-0.49)	0.0034
ZNF317	3.5 (1.5-8.1)	0.0027
PRKAR2B	2 (1.2-3.3)	0.0061
PUSL1	2 (1.3-3.2)	0.0025
SLCO2B1	4.4 (1.8-10)	0.0008
PREX2	2.6 (1.4-4.8)	0.0022
BCKDK	2.7 (1.4-5.3)	0.0027
HENMT1	2.4 (1.3-4.5)	0.0072
CLDN5	3.2 (1.5-6.9)	0.0023
IL1B	1.4 (1.1-1.9)	0.0068
SMC5_AS1	0.49 (0.29-0.84)	0.0099
NRSN2	2.2 (1.4-3.6)	0.00079
ITGA7	1.8 (1.2-2.7)	0.0028
ZNF469	1.8 (1.2-2.7)	0.0088
SPECC1	1.9 (1.2-3)	0.0073
LOC101929988	0.5 (0.33-0.77)	0.0014
H1FX	5.9 (1.7-21)	0.0062
AMIGO2	1.5 (1.1-2)	0.0083
DOCK11	1.7 (1.2-2.5)	0.0044
ERI3	3.6 (1.6-7.9)	0.002
CTC_471J1.2	0.41 (0.21-0.79)	0.008
PTRH1	2.1 (1.2-3.6)	0.0095
LINC00930	0.35 (0.19-0.65)	0.00088
OLFML2A	1.8 (1.2-2.8)	0.0047
KIAA0101	2 (1.2-3.2)	0.0056
KDELC1	4.7 (2-11)	0.00035
PXN_AS1	3.2 (1.5-6.7)	0.0021
IL33	2.2 (1.2-3.9)	0.009
ORM1	1.6 (1.2-2)	0.00053
SELM	2 (1.4-2.9)	0.0004
C1ORF226	1.7 (1.2-2.5)	0.0053
RBL1	4 (1.9-8.4)	0.00028
AOX1	1.9 (1.2-3)	0.0087
HIGD1B	2.1 (1.3-3.2)	0.0011
KCNJ2	2.5 (1.7-3.7)	7.3e-06
RPP25	2.3 (1.4-3.7)	0.00047
THBD	1.6 (1.2-2.2)	0.0013
SULT2B1	2.4 (1.5-3.8)	0.00029
OCR1	0.41 (0.21-0.78)	0.0073
BMP8A	7.6 (2.8-21)	8.9e-05
LOC101927933	1.9 (1.3-2.7)	0.00072
RNASEH2A	3.1 (1.5-6.8)	0.0036
GPR4	4.1 (1.9-8.5)	0.00019
CASQ2	2.2 (1.5-3.2)	6.8e-05
FAM173A	4.1 (1.7-10)	0.0024
NAT14	3.6 (1.6-7.7)	0.0013
GPR176	1.7 (1.2-2.4)	0.0026
CLP1	4.6 (1.6-13)	0.0057
ARRB2	2.9 (1.5-5.5)	0.0017
RP11_319G9.3	0.32 (0.16-0.63)	0.0011
ASIC1	0.26 (0.11-0.63)	0.0026
FAM50B	3.1 (1.4-6.6)	0.0044
PA2G4P2	5.5 (1.7-17)	0.0043
ZFP41	3.1 (1.8-5.4)	8.5e-05
AC005606.14	1.9 (1.2-3.1)	0.0042
LOC100507654	0.24 (0.097-0.59)	0.002
LOXL2	1.6 (1.2-2.2)	0.0022
ZIC2	1.4 (1.1-1.6)	0.0025
PRDM1	2 (1.3-3.2)	0.0015
GFER	3.4 (1.5-7.6)	0.0027
ZNF385A	2.7 (1.3-5.6)	0.0063
B3GAT1	0.51 (0.32-0.8)	0.0034
EFCAB3	0.063 (0.013-0.29)	0.00042
CHST11	2.2 (1.3-3.9)	0.0045
LOC102723954	0.17 (0.056-0.5)	0.0015
UAP1L1	2.4 (1.3-4.3)	0.0033
KIAA0895	2.8 (1.4-5.6)	0.0039
ST3GAL1	3.6 (1.4-9.1)	0.0066
AGPAT1	5.3 (1.5-18)	0.009
P2RY8	1.7 (1.2-2.4)	0.0045
UFSP1	1.8 (1.2-2.8)	0.0065
SCGB3A1	0.14 (0.036-0.56)	0.0055
FLI1	3.2 (1.7-5.8)	0.00022
RIMS1	1.5 (1.2-1.9)	0.002
LOC440416	1.6 (1.2-2.2)	0.0019
LOC101929747	0.45 (0.25-0.81)	0.0075
PTK6	2 (1.4-2.9)	0.00015
DYSF	2 (1.4-2.9)	0.00018
LRRC32	1.8 (1.3-2.6)	0.00053
CFC1	2.1 (1.4-3.1)	0.00057
HSD17B14	2.6 (1.4-4.9)	0.0029
KL	1.4 (1.1-1.7)	0.0077
PDGFD	1.9 (1.3-2.8)	0.00055
FBXL19	4.2 (1.7-11)	0.0021
BDKRB2	3.2 (1.7-5.9)	0.00028
LOC100130950	0.23 (0.088-0.61)	0.003
ERVW_1	0.056 (0.0093-0.33)	0.0016
GIMAP6	2.8 (1.4-5.5)	0.0028
SLC31A2	3.8 (1.9-7.4)	0.00012
SV2B	2.9 (1.4-6.2)	0.0056
GRAP	2.9 (1.3-6.5)	0.0086
BCL7C	4.7 (2.2-9.9)	4.3e-05
MEOX1	1.6 (1.2-2.1)	0.00044
CRIP1	1.7 (1.2-2.4)	0.0032
RP11_10N23.4	4.9 (1.5-16)	0.0085
CYSLTR1	1.7 (1.1-2.7)	0.0098
SOX17	6.5 (1.7-25)	0.0065
LOC101928099	2.2 (1.3-3.5)	0.0015
MAP3K15	0.3 (0.14-0.66)	0.0029
RASGRP3	2.5 (1.6-3.9)	0.00012
PLK3	0.066 (0.011-0.41)	0.0034
PRKCDBP	1.9 (1.3-3)	0.0028
PCDH12	4.8 (2.2-10)	8e-05
FAM227B	0.2 (0.075-0.52)	0.00098
TSC22D4	0.21 (0.066-0.69)	0.0099
ADAMTSL3	1.6 (1.1-2.2)	0.0096
FILIP1	2.1 (1.3-3.4)	0.0013
SNHG9	2.1 (1.4-3.1)	0.0004
RFX1	5.3 (2.1-14)	0.00045
BC036308	0.25 (0.099-0.64)	0.004
SLC43A3	2.7 (1.5-5)	0.0011
SGK494	0.4 (0.21-0.76)	0.0057
ZBTB9	4.4 (1.9-10)	0.00057
MSL3	3.8 (1.5-9.4)	0.0039
C3ORF80	2 (1.2-3.2)	0.0046
CDK1	2 (1.2-3.3)	0.0096
ADAP2	2.6 (1.3-5.2)	0.0059
SPTY2D1_AS1	0.48 (0.28-0.83)	0.0091
PRDM7	0.2 (0.074-0.54)	0.0014
WDPCP	0.019 (0.002-0.17)	0.00048
C7ORF50	20 (3.7-100)	0.00048
AC018755.16	4.2 (1.6-11)	0.003
FADS2	1.7 (1.2-2.5)	0.0048
AF131215.3	0.24 (0.081-0.7)	0.0088
LOC100505727	0.052 (0.006-0.45)	0.0074
ELFN1	2.7 (1.5-5)	0.00096
C19ORF52	11 (2.2-56)	0.0033
MSANTD3_TMEFF1	2 (1.3-3.1)	0.0023
DOK2	3.3 (1.3-7.9)	0.0089
IL34	6.4 (2.1-20)	0.001
C2ORF15	2.9 (1.3-6.2)	0.0072
AKR1C2	1.7 (1.2-2.4)	0.0056
TMEM59L	2.7 (1.3-5.8)	0.0088
IGHD3_16	5.3 (1.7-17)	0.0047
FLG_AS1	2 (1.3-3.1)	0.0008
URB2	2.2 (1.3-3.9)	0.006
RFC2	2.2 (1.4-3.5)	0.0013
CYP3A4	0.028 (0.002-0.39)	0.0078
BAK1	59 (8.3-410)	4.4e-05
PDE7B	11 (1.8-62)	0.0086
RP11_203B7.2	1.8 (1.2-2.8)	0.0076
MMP26	0.42 (0.24-0.73)	0.0019
ZNF134	8.7 (2.7-28)	0.00033
TIE1	2.1 (1.3-3.6)	0.005
CDKN2B	2.2 (1.4-3.4)	0.00027
ZNF501	4.3 (1.5-12)	0.0083
SNTB1	3.7 (1.9-7.2)	0.00013
SSSCA1	24 (3.4-170)	0.0014
ESM1	1.7 (1.2-2.5)	0.0063
CPXM1	2.5 (1.3-4.6)	0.0042
LPP_AS2	5.1 (1.7-16)	0.0046
CD200	2.5 (1.6-4.1)	0.00019
ZFP69	2.4 (1.3-4.6)	0.0064
ZNRD1_AS1	0.35 (0.16-0.77)	0.0084
LZTS1	41 (5.7-290)	0.00021
PCSK1N	1.8 (1.4-2.5)	8.9e-05
PEG10	3.4 (1.4-8.2)	0.0057
CLCN5	2.5 (1.3-4.7)	0.006
PLCE1	1.8 (1.2-2.6)	0.005
NFYC_AS1	0.35 (0.16-0.77)	0.0091
PCDH17	1.7 (1.2-2.3)	0.0017
RGS4	1.7 (1.2-2.4)	0.0033
CDKN3	1.7 (1.2-2.5)	0.0071
NFAM1	0.098 (0.021-0.47)	0.0035
ARHGAP15	1.8 (1.3-2.5)	0.00061
CCDC112	10 (2.1-51)	0.0038
SNPH	2.5 (1.3-4.6)	0.0049
RP11_210M15.2	2.2 (1.3-3.9)	0.0043
GPR37	1.7 (1.1-2.4)	0.0078
TBCC	3.4 (1.4-8.4)	0.0087
RP1_170O19.14	6.3 (1.7-24)	0.0067
SMG8	1.8 (1.2-2.9)	0.0098
ARNT2	2.4 (1.3-4.2)	0.0027
MBOAT7	5 (2.3-11)	7.1e-05
VHL	1.9 (1.2-3)	0.0088
KIAA1211	2 (1.2-3.2)	0.0069
CAMK1D	1.7 (1.1-2.5)	0.0096
NUP62CL	2.2 (1.2-3.9)	0.0067
CA4	4.7 (1.7-13)	0.0033
APLNR	1.9 (1.4-2.7)	3.4e-05
CLIC1P1	43 (3-620)	0.0055
GRASP	2.1 (1.2-3.5)	0.009
SPAG5	1.9 (1.2-2.9)	0.0075
CCNO	1.7 (1.2-2.4)	0.0057
ST8SIA4	2.9 (1.4-6.3)	0.0055
CH25H	1.9 (1.2-2.8)	0.0027
TMEM17	2.9 (1.5-5.5)	0.0013
PDE1A	4 (1.5-11)	0.0059
TAL1	17 (2.8-100)	0.002
C15ORF39	7.8 (2.5-24)	0.0004
THSD7B	2.1 (1.2-3.4)	0.0059
SH3PXD2B	5 (1.6-15)	0.0045
LOC100129406	2.3 (1.3-4.2)	0.0054
LINC00475	13 (3.1-55)	0.00051
UPP1	2.4 (1.4-4)	0.0015
LOC221122	1.9 (1.2-3)	0.008
HSPA4L	5.3 (1.7-16)	0.0035
OLFML2B	2.3 (1.3-4.1)	0.0041
TAC1	1.8 (1.2-2.6)	0.0035
MEOX2	4 (2.1-7.6)	1.9e-05
ETV2	3.1 (1.4-6.8)	0.0055
KCNK5	3.8 (1.8-8)	0.00032
CCL8	2.2 (1.4-3.5)	0.00049
PLEKHG1	1.8 (1.2-2.8)	0.0069
KLK12	1.5 (1.2-2)	0.0018
CDK5R2	15 (3-77)	0.00099
RP11_389C8.2	2.2 (1.3-3.8)	0.0045
FAM95A	0.028 (0.0019-0.42)	0.0095
WDR76	12 (2.5-57)	0.002
DKFZP667F0711	10 (2.1-52)	0.0043
COL5A3	5 (2.4-10)	2.4e-05
IL1R2	2.2 (1.3-3.8)	0.0026
TNFRSF10C	1.5 (1.1-2)	0.0087
PLEC	6.7 (2.2-20)	0.0009
CDH6	3.1 (1.7-5.7)	0.00018
GAS2L3	2 (1.3-3)	0.0009
TANGO6	3.2 (1.5-6.7)	0.0017
OR4D1	11 (2.2-56)	0.0038
FAM26E	5.8 (1.6-20)	0.0063
CENPA	1.6 (1.1-2.4)	0.0068
CYP1A2	0.081 (0.019-0.34)	0.00062
CASC5	2 (1.4-3)	0.00039
LOC285628	2.3 (1.2-4.1)	0.007
PDE2A	5.4 (1.6-18)	0.006
CLEC3B	14 (3.2-64)	0.00053
LOC100507537	1.8 (1.2-2.8)	0.0086
LOC283484	7.4 (1.8-31)	0.0056
RP11_326I11.5	5.7 (1.7-19)	0.0051
MYT1	2.9 (1.5-5.7)	0.0019
SOWAHA	3.3 (1.6-6.8)	0.001
DSN1	55 (3-980)	0.0067
SYT4	1.8 (1.3-2.6)	0.00071
MZB1	2.7 (1.4-5)	0.0019
WNT11	1.9 (1.2-2.9)	0.0034
HECW2	7.6 (2.9-20)	3.9e-05
ZNF467	1.6 (1.1-2.2)	0.0095
SHISA2	1.7 (1.2-2.3)	0.0031
LINC01140	5.9 (1.7-20)	0.0051
LOC254896	4.3 (1.5-13)	0.0083
RASGEF1A	1.8 (1.2-2.7)	0.0063
SPHK2	3 (1.5-6.1)	0.0027
DBP	3.3 (1.6-7)	0.0015
RP3_525N10.2	42 (2.5-720)	0.0096
GJA4	5.7 (2.7-12)	6.4e-06
ST6GALNAC6	12 (4-37)	9.3e-06
KCNE4	3.5 (1.6-7.5)	0.0018
CD34	5.4 (2.1-14)	0.00045
BCL2L10	2.6 (1.4-4.9)	0.0025
PROX1	5.2 (1.9-15)	0.0018
RP3_334F4.1	7.7 (1.9-32)	0.0048
AL832163	5.7 (1.7-19)	0.0055
DCLRE1B	3.5 (1.4-8.5)	0.0054
EIF5A2	2.3 (1.2-4.2)	0.0078
FOXS1	12 (3.3-42)	0.00014
RP11_96H17.1	11 (2-62)	0.0062
DDB1	14 (2.5-75)	0.0024
SEPTIN4	3.9 (2-7.7)	8.6e-05
CXCR3	260 (6.5-10000)	0.0031
SKIDA1	14000 (10-2e+07)	0.0095
RP3_522P13.1	16 (1.9-130)	0.0099
SGCG	280 (5.6-14000)	0.0047
RAB36	2.2 (1.4-3.5)	0.0011
BUB1	1.7 (1.2-2.6)	0.0074
ACSL6	2.3 (1.3-4.1)	0.0052
SIRPB2	6.5 (1.6-26)	0.0081
FAM83D	1.8 (1.2-2.9)	0.007
HLX	6 (2.6-14)	2e-05
ZNF34	7.1 (1.8-28)	0.0045
CDH8	53 (4-690)	0.0025
SGSM1	5.2 (1.8-15)	0.0019
LOC100507459	2.4 (1.3-4.6)	0.0071
LOC729296	6.2 (1.5-25)	0.0099
FAM150B	120 (5-3000)	0.0032
ACE2	260 (14-4900)	0.0002
FAM110D	14 (2.3-81)	0.004
TMEM132B	2.7 (1.4-5.2)	0.0033
AKNAD1	29 (3.3-250)	0.0024
HSPB2	2.7 (1.5-5)	0.00098
SFRP5	82 (3.1-2200)	0.0086
LINC00485	8.3 (1.7-40)	0.0084
KIAA1524	5.5 (1.5-20)	0.0091
CCM2L	2 (1.2-3.2)	0.006
PRSS35	3.8 (1.6-9.1)	0.0026
MFAP5	10 (2.3-43)	0.0019
PITX2	2.9 (1.3-6.6)	0.0088
JPH3	14 (2.3-81)	0.0038
OR2M4	21 (2.3-190)	0.0068
FAM83F	4.5 (1.8-11)	0.0014
TFEC	11 (2-64)	0.0064
TCR_ALPHA	11 (1.8-63)	0.0085
ST3GAL4	46 (4.1-500)	0.0018
RP11_58O3.2	6.8 (1.7-28)	0.0079
NRG3	2.7 (1.5-4.8)	0.00083
TOX2	4.1 (1.8-9.4)	0.001
CCDC89	8.2 (1.7-40)	0.0095
NKAIN2	12 (2.7-56)	0.0012
UNC13A	6.2 (1.6-24)	0.0079
FAM131B	2.8 (1.4-5.5)	0.0036
CALHM2	19 (2.8-130)	0.0025
LOC285812	9 (2-41)	0.0045
ZNF853	230 (9.1-5900)	0.00099
FOXL1	3.2 (1.3-7.6)	0.0099
RP11_396F22.1	9.1 (2.1-39)	0.0031
FDPSP5	87 (7.1-1100)	0.00047
HOTAIR	11 (1.9-62)	0.0071
TDRD9	3.1 (1.5-6.3)	0.0025
S100B	3 (1.4-6.4)	0.0037
TMEM255B	5.8 (2-17)	0.0012
KLHL10	22 (3.2-150)	0.0017
DOK6	15 (3.3-66)	0.0004
NFIA_AS2	18 (2.1-160)	0.0089
PFKFB4	3.2 (1.5-7.2)	0.004
HIST1H2BB	4.8 (1.5-16)	0.0087
RP11_303E16.7	7.8 (2-30)	0.003
AGTR2	19 (2.8-130)	0.0025
AP006216.10	55000 (57-5.3e+07)	0.0019
C15ORF56	2.6 (1.4-4.6)	0.0014
NCR1	180 (4.7-6500)	0.0051
ETNK2	3.5 (1.4-8.6)	0.0077
RP11_85A1.3	32 (2.7-390)	0.0063
RP1_28C20.1	16 (2-130)	0.0094
CCNE1	49 (2.9-820)	0.0072
RGS9	2.7 (1.4-5.4)	0.0041
RPS6KA4	2.5 (1.3-4.7)	0.0046
CDC20B	16 (2.3-110)	0.0055
LINC00290	8.3 (1.8-40)	0.0076
LOC101928703	40 (2.8-570)	0.0066
OVOL1	3.5 (1.5-8.4)	0.0044
LINC00032	20 (2.5-160)	0.0045
VAX2	65 (3-1400)	0.008
PYHIN1	24 (2.6-230)	0.0053
CRIP2	2.4 (1.4-4.4)	0.0028
RBFADN	75 (4.3-1300)	0.0031
NMRK2	3.3 (1.4-8.2)	0.0087
FAM99B	56 (4.1-770)	0.0025
CALCR	32 (3.5-280)	0.002
CCDC13	3.2 (1.3-7.9)	0.0095
BRICD5	3 (1.3-6.9)	0.0085
LRRC73	13 (4.2-40)	7.6e-06
BTF3P13	490 (20-12000)	0.00016
RAD51	130 (6.7-2500)	0.0012
LOC646268	15 (2-110)	0.009
FGF1	24 (2.2-270)	0.0096
SHOX2	2.3 (1.4-3.9)	0.0014
HSD11B1L	1400 (6.5-3e+05)	0.0083
RTP1	14 (1.9-100)	0.0096
RP11_474D1.2	19 (2.1-170)	0.0084
RAMP3	5.3 (1.5-18)	0.0094
CSDC2	3.8 (1.6-9.1)	0.0032
IAPP	1.8 (1.2-2.6)	0.0061
PRSS33	7.4 (1.6-34)	0.0099
UGT2A3	18 (2-160)	0.0094
UNC93A	8.6 (1.8-41)	0.0067
CDT1	3.7 (1.8-7.4)	0.00031
MMRN1	280 (11-7000)	0.00066
LOC101927424	25 (2.4-260)	0.0072
CTD_2619J13.13	19 (3.3-110)	0.00099
PTOV1_AS1	15 (2.4-90)	0.0036
GTF2H4	5.3 (2.1-13)	0.00029
RP11_4M23.7	69 (3.1-1500)	0.0072
AIM1L	6.1 (1.6-24)	0.0085
LOC101927841	25 (2.4-250)	0.0072
RP11_461L18.1	40 (2.7-590)	0.0073
LOC101927044	2.9 (1.6-5.4)	0.00084
BC035400	24 (2.7-220)	0.0045
TCRDV2	98 (4.6-2100)	0.0034
SOX8	6.7 (2.1-21)	0.0013
BC041451	19 (2.5-150)	0.0044
KCNJ2_AS1	13 (2.2-79)	0.0046
SFTA3	210 (4.5-10000)	0.0066
C20ORF197	22 (3-170)	0.0026
GLI1	20 (3.5-120)	0.00077
NOVA1	16 (2-130)	0.0089
DLX5	4.4 (1.6-13)	0.0054
NKX2_3	2.3 (1.3-4)	0.0034
BCRP3	56 (3.5-890)	0.0043
AP001189.4	210000 (360-1.3e+08)	0.00016
CR1	45 (2.5-810)	0.0099
MMP11	5.2 (1.7-16)	0.0045
LINC01289	20 (2.3-170)	0.0068
USP27X_AS1	7200 (20-2700000)	0.0032
CCDC144CP	22 (2.6-190)	0.0047
DAZ1	11 (1.9-63)	0.0074
LY86_AS1	320 (5.3-20000)	0.0059
ATP6AP1L	8.1 (1.9-35)	0.0054
LCTL	27 (2.2-330)	0.0098
PTPN5	4.1 (1.7-9.5)	0.0013
C1ORF234	42 (2.7-660)	0.0076
TUSC7	4.7 (1.5-15)	0.0094
GABRD	4.8 (1.9-12)	0.00089
LINC01330	450 (5.6-37000)	0.0064
BC045805	12 (2-74)	0.0066
LINC01314	3.3 (1.4-7.8)	0.0054
PDGFB	98 (3.4-2800)	0.0075
HAL	1.9 (1.2-3.1)	0.0046
HMGB1P12	21000 (11-3.9e+07)	0.0097
TNP2	73 (2.9-1900)	0.0094
FLG2	16 (2-120)	0.0087
MROH2B	340 (5.4-22000)	0.0059
LINC00463	5e+05 (56-4.4e+09)	0.0047
PKHD1L1	1500 (12-180000)	0.003
DLL4	15 (2.6-92)	0.0028
LINC01097	9.1 (2-42)	0.0046
SH2B3	7.7 (1.6-36)	0.0096
TCRVA15	1.7e+09 (590-4.7e+15)	0.0051
VENTXP1	4400 (36-540000)	0.00061
NGF	50 (4.7-520)	0.0011
HES7	2.8e+10 (5600-1.4e+17)	0.0022
DSCAM_AS1	2.5 (1.5-4.3)	0.00083
ACOT4	4.5 (1.7-12)	0.0033
LANCL3	1500000 (130-1.7e+10)	0.0029
MOV10L1	12 (3.2-46)	0.00023
NKX3_2	6.1 (1.6-24)	0.0092
THAP7_AS1	10 (1.9-53)	0.0068
SLC22A16	12000 (15-9600000)	0.0057
LOC101927396	840 (5.1-140000)	0.0096
DQX1	98000 (55-1.7e+08)	0.0026
LINC01348	5200000 (57-4.7e+11)	0.0079
CTNNA2	42 (3.8-470)	0.0023
ELMOD3	11 (2.5-46)	0.0013
ZSWIM5	18 (2.1-150)	0.0084
GPR137C	180000 (34-8.9e+08)	0.0056
GS1_304P7.2	5.3e+08 (240-1.2e+15)	0.007
LHX9	1600000 (96-2.6e+10)	0.004
MIR424	6600000 (92-4.7e+11)	0.0059
CORO6	33 (3.3-320)	0.0027
VSIG4	190 (6-6200)	0.003
LINC00487	57 (3.4-960)	0.005
CKM	2.8 (1.3-6.2)	0.0095
ERVH_3	310 (7.1-13000)	0.0029
STEAP1B	94 (6-1500)	0.0013
SLC30A10	3.3e+15 (23000-4.6e+26)	0.0064
CRHBP	7.2 (1.7-30)	0.0068
RP4_561L24.3	4600 (18-1200000)	0.0028
LINC00304	6200000 (57-6.7e+11)	0.0082
RP11_116O18.1	250 (3.8-16000)	0.0097
RP11_29H23.4	1600 (11-230000)	0.0038
LOC100507670	3.6 (1.4-9.6)	0.0091
FTHL17	5300000 (66-4.3e+11)	0.0073
RP11_732A19.1	13 (2-92)	0.008
ZNF526	3.2e+25 (4.9e+07-2.1e+43)	0.005
FFAR2	17 (3.4-88)	0.00061
HIST1H2AL	35000 (78-1.6e+07)	0.00078
LOC100505564	21000 (25-1.8e+07)	0.0038
KCNC1	23 (2.7-190)	0.0043
TMEM257	320 (4.8-21000)	0.0072
DEFB124	350 (10-12000)	0.0011
GPR88	1300 (7.3-230000)	0.0067
SEMA5B	8.4 (1.9-37)	0.0046
PAQR5	1500000 (53-4.1e+10)	0.0066
OLIG1	8.2e+12 (150000-4.5e+20)	0.0011
GUCY2F	1.5e+13 (19000-1.2e+22)	0.0037
POLQ	9.8 (2.5-38)	0.001
LINC00559	2600 (6.9-950000)	0.0093
PPP1R36	9.2e+10 (5500-1.5e+18)	0.0029
PTCHD4	3.6 (1.4-9.4)	0.0092
LOC101927379	7.3e+13 (270000-2e+22)	0.0013
ELK2AP	45 (3.2-650)	0.0049
C3ORF22	49000 (44-5.5e+07)	0.0026
TUSC5	3.4e+13 (13000-8.9e+22)	0.0049
GPR132	2000 (11-380000)	0.0044
SLC24A2	8.6e+11 (1500-5.1e+20)	0.0076
RSPH6A	1.7e+08 (320-9.1e+13)	0.0048
LINC00452	240 (4.6-12000)	0.0065
KRT82	1.1e+11 (1100-9.9e+18)	0.0067
RP11_109D24.1	1.3e+07 (160-1e+12)	0.0045
TMEM145	280000 (23-3.5e+09)	0.0091
CFP	210000 (55-8e+08)	0.0036
RP6_24A23.7	13 (1.9-94)	0.0098
CPNE6	1700 (8.7-350000)	0.0057
RP11_513N24.1	200 (3.6-11000)	0.0095
DHX58	12 (1.8-79)	0.0094
WWC2_AS2	6.8e+08 (150-3e+15)	0.0093
CNTNAP5	1.8e+08 (280-1.1e+14)	0.0053
SNORA43	1.8e+21 (4.5e+07-7e+34)	0.0022
FAM132A	5.7e+14 (77000-4.3e+24)	0.0034
AX747135	860 (8.8-84000)	0.0038
LOC100507391	340 (4.1-28000)	0.0097
LOC101928162	1.8e+07 (110-2.9e+12)	0.0065
LOC100506797	3.8e+29 (3.8e+07-3.9e+51)	0.0084

## Sheet: Table S4
Supplementary Table 4: Univariate Cox regression analysis for screening prognostic genes in MSKCC
gene symbol	HR (95% CI for HR)	p.value
AACS	7.3 (2.3-23)	0.00082
AACSP1	8.4 (2.3-31)	0.0014
AASS	0.16 (0.073-0.35)	5e-06
ABCA5	0.33 (0.15-0.72)	0.0054
ABCA6	0.15 (0.042-0.51)	0.0026
ABCA8	0.2 (0.095-0.43)	3.8e-05
ABCB8	6.9 (1.7-28)	0.0068
ABCB9	9.7 (2.4-40)	0.0016
ABCC11	3 (2-4.6)	1.4e-07
ABCC12	6 (2.2-16)	0.00037
ABCC5	4.5 (2-10)	0.00029
ABCG5	4.5 (1.4-14)	0.0099
ABHD11	4.9 (1.6-15)	0.0061
ABHD12	2.5 (1.5-4.3)	0.0006
ABHD4	7.3 (1.9-28)	0.0039
ABI1	0.34 (0.15-0.77)	0.0095
ABI2	0.21 (0.063-0.69)	0.0099
ABT1	22 (3.2-150)	0.0017
ABTB1	8.1 (1.7-40)	0.0099
ABTB2	7.5 (2.2-26)	0.0014
ACAD8	0.5 (0.3-0.83)	0.0075
ACADL	0.55 (0.41-0.75)	0.00016
ACAN	4.5 (1.6-13)	0.0051
ACAP3	5.9 (1.6-22)	0.0076
ACAT2	0.33 (0.16-0.7)	0.004
ASIC1	5.4 (1.6-19)	0.0068
ACOT7	6.7 (1.8-24)	0.004
ACOT8	8 (1.7-38)	0.0085
ACOT9	0.12 (0.045-0.34)	4.6e-05
ACPP	0.61 (0.48-0.78)	4.8e-05
ACRV1	5.1 (1.6-16)	0.0069
ACSF2	0.14 (0.047-0.45)	0.00082
ACSL4	0.35 (0.16-0.76)	0.0079
ACSS3	0.21 (0.1-0.43)	2.2e-05
ACTA2	0.48 (0.36-0.63)	8.8e-08
ACTG2	0.54 (0.44-0.66)	1.7e-09
ACTN1	0.24 (0.13-0.42)	7.9e-07
ACTR3	0.46 (0.26-0.81)	0.0072
ACVR2A	0.32 (0.15-0.67)	0.0023
ADAM12	7.6 (2.9-20)	3.1e-05
ADAM15	5.1 (1.7-16)	0.0042
ADAM21	3.5 (1.4-8.6)	0.006
ADAM21P1	3.1 (1.4-7.1)	0.0059
ADAM22	0.31 (0.15-0.67)	0.0029
ADAMTS1	0.5 (0.33-0.76)	0.0011
ADAMTS12	5.4 (2-14)	0.00083
ADAMTS18	4.4 (2-9.7)	0.00028
ADAMTS19	4.1 (2-8.3)	9.3e-05
ADAMTS2	8.6 (2.3-33)	0.0016
ADAMTS6	4.6 (2.4-8.7)	2.9e-06
ADAMTS9	0.33 (0.18-0.59)	0.00023
ADAMTSL2	5.6 (1.7-19)	0.0053
ADAP1	6 (1.8-19)	0.0031
ADAP2	17 (3.7-73)	0.00023
ADCK5	4.7 (1.5-15)	0.0095
ADCY2	4.4 (1.8-11)	0.0013
ADH5	0.34 (0.21-0.57)	3.6e-05
ADHFE1	0.42 (0.28-0.64)	4.2e-05
ADK	0.18 (0.052-0.65)	0.0087
ADORA3	4.8 (1.7-13)	0.0023
ADRA1A	0.26 (0.11-0.6)	0.0017
AFAP1L1	8.7 (2.3-33)	0.0016
AFF1	0.27 (0.13-0.55)	0.0003
AFF3	0.24 (0.095-0.59)	0.002
AFF4	0.3 (0.13-0.72)	0.0068
AFP	3.2 (1.4-7.3)	0.0067
AGAP11	0.12 (0.044-0.3)	1e-05
AGAP4	0.14 (0.061-0.34)	9.6e-06
AGAP5	0.094 (0.032-0.28)	1.7e-05
AGAP6	0.14 (0.059-0.34)	1.1e-05
AGAP9	0.14 (0.058-0.34)	1.4e-05
AGL	0.27 (0.14-0.54)	0.00019
AGPAT2	9.2 (2-41)	0.004
AGPS	0.33 (0.15-0.73)	0.0064
AHI1	0.32 (0.15-0.68)	0.0031
AHNAK	0.08 (0.029-0.22)	1.5e-06
AHR	0.3 (0.14-0.64)	0.0016
AIDA	2.5 (1.4-4.3)	0.0012
AIF1L	11 (3.2-35)	9.6e-05
AIFM2	71 (4.2-1200)	0.0032
CRYBG1	0.47 (0.29-0.78)	0.0033
AKAP11	0.31 (0.16-0.61)	0.00067
AKAP7	0.17 (0.061-0.46)	0.00049
AKT3	0.46 (0.32-0.66)	2.8e-05
ALDH1A2	0.24 (0.15-0.39)	1.3e-08
ALDH2	0.39 (0.21-0.72)	0.0026
ALDH3A2	0.24 (0.14-0.4)	6.4e-08
ALG3	11 (2.3-57)	0.003
ALOX15B	0.62 (0.43-0.89)	0.0091
ALPK1	0.1 (0.028-0.35)	0.00036
TMEM237	0.13 (0.034-0.49)	0.0028
AMY1A	0.28 (0.13-0.64)	0.0023
AMY1B	0.29 (0.13-0.65)	0.0026
AMY1C	0.29 (0.13-0.65)	0.0026
AMY2A	0.32 (0.16-0.63)	0.0011
AMY2B	0.3 (0.15-0.6)	0.00064
ANAPC11	8.9 (2.2-36)	0.0021
ANAPC4	0.31 (0.14-0.73)	0.0069
ANG	0.24 (0.1-0.6)	0.002
ANGPT1	0.22 (0.093-0.52)	0.00059
ANGPT2	4.2 (2.1-8.6)	6e-05
ANKAR	0.12 (0.027-0.5)	0.0038
ANKMY1	16 (3-83)	0.0012
ANKMY2	0.28 (0.11-0.74)	0.0097
ANKRD10	0.21 (0.084-0.54)	0.001
ANKRD12	0.15 (0.047-0.46)	0.001
ANKRD13C	0.31 (0.13-0.74)	0.0087
ANKRD13D	9.5 (2-46)	0.0051
ANKRD27	0.14 (0.03-0.61)	0.0096
ANKRD36	0.28 (0.13-0.57)	0.00048
ANKRD36B	0.34 (0.17-0.68)	0.0023
ANKRD50	0.34 (0.19-0.58)	9.5e-05
ANKRD52	37 (7-200)	2.2e-05
SOWAHB	5.3 (1.6-18)	0.0079
ANLN	3.5 (2.2-5.6)	2.2e-07
ANO3	4.8 (1.5-16)	0.0089
ANO5	0.17 (0.076-0.38)	1.9e-05
ANO6	0.29 (0.16-0.51)	2.3e-05
ANO7	0.35 (0.22-0.55)	8.7e-06
ANTXR2	0.57 (0.41-0.79)	0.00074
ZFAND4	0.23 (0.12-0.46)	2.5e-05
ANXA1	0.45 (0.33-0.62)	7.7e-07
ANXA11	0.22 (0.096-0.52)	0.00047
ANXA2	0.44 (0.26-0.73)	0.0017
ANXA3	0.46 (0.32-0.66)	3.3e-05
ANXA4	0.17 (0.08-0.35)	1.8e-06
ANXA6	0.37 (0.18-0.78)	0.0084
AOC3	0.26 (0.12-0.57)	0.00076
AOX1	0.33 (0.18-0.6)	0.00025
AP1G1	0.31 (0.18-0.51)	6.6e-06
AP2S1	3.8 (1.4-11)	0.0095
AP3B1	0.3 (0.14-0.64)	0.0018
APBA2	6.1 (2.2-17)	0.00045
APCS	3.3 (1.4-7.8)	0.0057
APEX2	9.9 (3.1-32)	0.00012
APLF	0.12 (0.027-0.5)	0.0037
APLN	6.5 (2.9-15)	7.8e-06
APLNR	6.2 (2.3-17)	0.00032
APLP1	4.5 (1.8-11)	0.00096
APOD	0.47 (0.31-0.71)	0.00034
APOE	4.5 (1.5-13)	0.0061
APOO	3.4 (1.5-7.5)	0.0027
APP	0.4 (0.22-0.74)	0.0035
AQR	0.29 (0.13-0.65)	0.0028
ARAP2	0.22 (0.087-0.57)	0.0018
ARAP3	11 (3.2-38)	0.00015
ARFGAP3	0.43 (0.24-0.76)	0.0037
ARFGEF2	0.24 (0.095-0.62)	0.0032
ARGLU1	0.18 (0.075-0.45)	0.00019
ARHGAP10	0.18 (0.11-0.31)	6.4e-10
ARHGAP11A	8.1 (3.1-21)	1.5e-05
ARHGAP11B	3.3 (1.9-5.6)	1.8e-05
ARHGAP12	0.35 (0.18-0.72)	0.0039
ARHGAP20	0.16 (0.057-0.45)	0.00055
ARHGAP26	0.061 (0.014-0.25)	0.00013
ARHGAP5	0.35 (0.19-0.66)	0.0012
ARHGAP6	0.49 (0.29-0.83)	0.0078
ARHGDIG	4.8 (2.1-11)	0.00019
ARHGEF12	0.36 (0.18-0.69)	0.0023
ARHGEF7	0.18 (0.068-0.45)	0.00029
ARID4A	0.19 (0.063-0.56)	0.0026
ARID5B	0.35 (0.17-0.7)	0.0029
ARIH1	0.26 (0.12-0.56)	0.00059
ARL14	8 (2.3-28)	0.00091
ARMCX1	0.29 (0.14-0.63)	0.0017
ARMCX2	0.13 (0.054-0.33)	1.4e-05
ARPP21	5.8 (1.6-21)	0.008
ARRB1	0.21 (0.07-0.64)	0.0058
ARRDC3	0.46 (0.3-0.72)	0.00064
ARRDC4	0.26 (0.12-0.58)	0.00096
ART3	6.3 (1.7-24)	0.0062
CLMP	0.21 (0.065-0.65)	0.0071
ASAP2	5.3 (2.2-13)	0.00027
ASB4	3.1 (1.4-6.7)	0.0038
ASB5	0.35 (0.17-0.72)	0.0043
ASCL1	3.3 (2-5.6)	5.6e-06
ASCL3	3.4 (1.5-8.1)	0.0047
ASF1B	3.5 (1.9-6.5)	5.9e-05
ASNS	3.9 (1.5-10)	0.0052
ASPA	0.15 (0.041-0.57)	0.0049
ASPM	4.5 (2.4-8.5)	4.5e-06
ASPN	2.1 (1.4-3.1)	0.00036
ASXL3	0.13 (0.04-0.44)	0.001
ATAD1	0.48 (0.33-0.68)	4.6e-05
ATE1	0.2 (0.083-0.48)	0.00035
ATF2	0.3 (0.15-0.57)	0.00027
ATF6	0.33 (0.15-0.76)	0.0085
ATF7IP	0.29 (0.12-0.69)	0.0049
ATG5	0.4 (0.21-0.75)	0.0043
ATG7	0.18 (0.05-0.61)	0.0064
ATL2	0.41 (0.2-0.8)	0.0094
ATMIN	0.14 (0.042-0.45)	0.001
ATOX1	12 (2.6-55)	0.0014
ATP10D	0.24 (0.098-0.57)	0.0013
ATP11C	0.27 (0.12-0.6)	0.0013
ATP13A4	6.6 (2.1-21)	0.0014
ATP1A1	0.42 (0.24-0.75)	0.003
ATP2A2	0.3 (0.13-0.69)	0.0045
ATP2B4	0.36 (0.23-0.57)	1.7e-05
ATP5MC1	11 (2.7-42)	0.00079
ATP6V0E2	3.8 (1.5-9.9)	0.0059
ATP6V1B1	5.5 (1.6-18)	0.0058
ATP6V1C2	3.4 (1.4-8.3)	0.008
ATP8B1	0.4 (0.25-0.62)	6.1e-05
ATRIP	12 (2.3-68)	0.0038
ATRNL1	0.29 (0.13-0.67)	0.0038
ATXN1L	0.043 (0.0065-0.29)	0.0012
ATXN3	0.31 (0.14-0.72)	0.0059
AURKB	4.5 (1.7-12)	0.002
CSRNP1	0.3 (0.16-0.57)	0.00018
AZGP1	0.57 (0.42-0.77)	0.00028
B2M	0.31 (0.17-0.56)	0.00012
B3GNT5	0.43 (0.27-0.68)	0.00035
B4GALNT4	6.5 (2.5-17)	0.00015
B4GALT1	0.22 (0.12-0.42)	2.6e-06
BACH1	0.2 (0.086-0.46)	0.00017
ADGRB1	4.9 (1.5-16)	0.008
ADGRB2	6.1 (1.8-20)	0.003
BAK1	12 (2.3-67)	0.0036
GPANK1	10 (2.4-43)	0.0015
BAZ1B	0.15 (0.041-0.58)	0.0055
BAZ2B	0.22 (0.11-0.44)	1.8e-05
BBS2	0.33 (0.16-0.7)	0.0039
BCAS1	0.25 (0.14-0.46)	6.2e-06
BCAS3	0.12 (0.032-0.48)	0.0025
BCL6	0.34 (0.17-0.7)	0.0034
BCL7A	17 (4.4-69)	4.8e-05
BDH2	0.35 (0.17-0.73)	0.0054
BEND3	8.8 (3.9-20)	1.7e-07
BEND7	6.9 (2.4-19)	0.0003
BGN	2.6 (1.4-4.8)	0.0029
BHLHE40	0.4 (0.24-0.66)	0.00035
BIN3	0.077 (0.012-0.49)	0.0067
BIRC2	0.24 (0.1-0.57)	0.0012
BIRC3	0.29 (0.13-0.62)	0.0017
BIRC5	6.4 (2.6-16)	4.5e-05
BLM	9.8 (2.5-38)	0.0011
BMF	14 (2.4-85)	0.0035
BMP6	5.7 (2.5-13)	3.7e-05
BMPR1A	0.44 (0.25-0.78)	0.0047
BMS1	0.21 (0.077-0.6)	0.0032
BMS1P4	0.18 (0.07-0.47)	0.00039
BMS1P1	0.04 (0.0072-0.22)	0.00025
BMX	2.7 (1.4-5)	0.0019
BNIP2	0.36 (0.17-0.73)	0.0051
BNIP3L	0.28 (0.12-0.62)	0.0018
BOC	0.26 (0.098-0.68)	0.0059
BOD1L1	0.14 (0.041-0.5)	0.0022
BOLA1	7 (2.3-21)	0.00056
BOP1	5.7 (1.6-20)	0.0069
BPIFB2	4.5 (1.7-12)	0.002
BRCA1	3.8 (1.8-8.1)	0.00048
BRCA2	4.1 (1.7-9.5)	0.0012
BRI3BP	8.7 (2.8-27)	0.00017
WDR11	0.22 (0.09-0.52)	0.00057
BSN	5 (1.7-15)	0.0036
BTAF1	0.29 (0.15-0.57)	0.00026
BTBD11	0.2 (0.062-0.64)	0.0065
BTG2	0.37 (0.23-0.58)	2.4e-05
BTG4	5.6 (1.9-16)	0.0014
BTLA	3.5 (1.4-8.5)	0.0066
BTNL9	6.7 (1.6-27)	0.0085
BUB1	4.9 (2.7-8.8)	9.4e-08
BUB1B	6.6 (3.1-14)	1.2e-06
BUD13	0.083 (0.014-0.5)	0.0066
LRMDA	0.3 (0.14-0.64)	0.0021
ADIRF	0.37 (0.18-0.76)	0.007
CCDC186	0.33 (0.18-0.6)	0.00031
C10orf25	6.9 (1.7-29)	0.0078
WBP1L	0.073 (0.015-0.34)	0.0009
R3HCC1L	0.14 (0.037-0.55)	0.0048
FAM241B	5 (1.5-17)	0.0095
RNLS	0.22 (0.085-0.58)	0.0021
VSTM4	0.057 (0.015-0.22)	2.7e-05
EMSY	0.094 (0.024-0.36)	0.00061
C11orf53	3.6 (1.5-9.1)	0.0056
C11orf54	0.29 (0.16-0.54)	9.5e-05
IFT46	0.25 (0.09-0.67)	0.0061
DDIAS	68 (5-930)	0.0016
VSTM5	7.8 (2.7-23)	0.00019
C12orf10	14 (2.6-79)	0.0025
LINC00612	15 (2.6-81)	0.0021
C12orf4	0.21 (0.091-0.5)	0.00034
PARPBP	7.3 (2.2-24)	0.001
C12orf49	4.6 (2-11)	0.00037
C12orf66	7.2 (1.8-28)	0.005
C12orf73	8.3 (2.1-33)	0.0026
PROSER1	0.26 (0.11-0.62)	0.0025
SKA3	7.4 (3.1-18)	6.3e-06
LACC1	0.19 (0.053-0.65)	0.0082
GPATCH2L	0.19 (0.059-0.61)	0.0053
GSKIP	0.37 (0.2-0.67)	0.0011
PCNX4	0.44 (0.24-0.82)	0.0092
DGLUCY	0.16 (0.061-0.4)	0.00012
TMEM253	4.2 (1.6-11)	0.0042
LINC01588	6.6 (1.7-26)	0.0069
CCDC197	5.6 (1.8-18)	0.0029
CLBA1	6.5 (1.9-22)	0.0026
TMEM229B	8.5 (2.1-35)	0.0028
C15orf39	8.9 (2.2-36)	0.0022
C15orf41	0.11 (0.026-0.5)	0.0042
TICRR	6.6 (2.9-15)	5.6e-06
DNM1P46	0.35 (0.16-0.74)	0.0063
METTL26	4.7 (2.2-10)	4.9e-05
MOSMO	0.076 (0.02-0.29)	0.00019
CLUHP3	12 (1.9-77)	0.0077
C16orf70	0.28 (0.12-0.64)	0.0023
SMG8	14 (2.4-78)	0.003
LRRC75A	5.3 (1.8-15)	0.0022
CCDC178	0.03 (0.0046-0.2)	0.0003
C18orf54	15 (2.4-87)	0.0033
MICOS13	6.7 (1.7-26)	0.0064
C1S	0.53 (0.36-0.77)	0.00087
OSCP1	11 (1.9-59)	0.0067
RUSC1_AS1	4.6 (1.5-14)	0.0065
C1orf122	6.3 (1.6-25)	0.0095
GCSAML	0.3 (0.16-0.59)	0.00042
MAB21L3	4.7 (2-11)	0.00035
ERICH3	4.1 (1.4-11)	0.0078
FAM189B	28 (5.9-140)	3.1e-05
C1orf226	20 (4.3-92)	0.00014
RSRP1	0.25 (0.11-0.56)	0.00076
TCEANC2	27 (3-240)	0.0035
LAMP5	7.8 (3-20)	2.6e-05
NOL4L	5.6 (1.6-19)	0.0069
FAM217B	0.19 (0.063-0.58)	0.0035
BPIFB4	4.2 (1.5-12)	0.0074
C20orf194	0.2 (0.098-0.41)	1.3e-05
MIS18A	7.8 (2-31)	0.0035
C21orf58	5.1 (1.6-16)	0.0056
EVA1C	0.14 (0.06-0.32)	3.4e-06
LINC01547	4.4 (1.5-13)	0.0076
FAM207A	6 (1.7-21)	0.0054
MORC2_AS1	7.4 (1.6-33)	0.0091
CDPF1	13 (2.4-67)	0.0026
C2CD3	0.096 (0.016-0.57)	0.0097
C2orf15	13 (2.9-58)	0.00073
LDAH	0.39 (0.2-0.76)	0.0054
MAB21L4	4.9 (1.7-14)	0.0036
KANSL1L	0.089 (0.032-0.25)	5.5e-06
XXYLT1	11 (2.5-52)	0.0015
CMSS1	11 (2.2-57)	0.0038
ERICH6	9.3 (2.3-38)	0.0018
NUP210P1	5.9 (1.7-20)	0.0054
EOGT	0.028 (0.0024-0.33)	0.0046
ABHD18	0.25 (0.093-0.65)	0.0048
NDNF	0.36 (0.17-0.77)	0.0085
C4orf46	13 (3-59)	0.00071
FDCSP	7 (2.5-20)	0.00023
C5	0.19 (0.064-0.59)	0.0036
C5orf30	4 (2.2-7.3)	4.5e-06
ANXA2R	4.6 (2-10)	0.00036
CREBRF	0.23 (0.083-0.64)	0.0048
C5orf49	4.6 (1.7-13)	0.0032
SMIM29	4.9 (1.6-15)	0.005
ADTRP	2.9 (1.5-5.6)	0.0019
C6orf118	8.7 (1.9-40)	0.005
LINC00242	3.5 (1.4-8.8)	0.0064
CCDC167	6.3 (1.7-23)	0.0057
C6orf136	21 (3.7-120)	0.00064
PTCHD4	5.7 (2-16)	0.0014
MLIP	5.3 (1.7-16)	0.0043
PXDC1	0.29 (0.11-0.72)	0.0078
CGAS	0.099 (0.022-0.45)	0.0028
LRRC73	5.7 (1.7-19)	0.0051
BNIP5	4 (1.4-11)	0.0098
C6orf47	11 (2.2-52)	0.0032
SDHAF4	7 (2.4-21)	0.00047
SAYSD1	19 (2.8-130)	0.0026
CCDC170	5.4 (1.8-16)	0.0023
C7	0.42 (0.23-0.77)	0.0052
GET4	8.4 (2.4-30)	0.0009
TMEM243	0.21 (0.078-0.56)	0.0019
PPP1R35	5.2 (1.6-17)	0.006
TEX47	3.7 (1.4-10)	0.0092
MINDY4	8.7 (3.2-24)	2.2e-05
SMIM19	0.098 (0.024-0.4)	0.0012
THEM6	11 (2.9-45)	0.00054
C9orf131	4.1 (1.4-12)	0.0095
IZUMO3	6.1 (1.8-20)	0.003
C9orf152	0.54 (0.35-0.84)	0.0064
GSN_AS1	2.5 (1.3-5)	0.0062
MIR600HG	13 (3.9-42)	2.4e-05
FAM189A2	0.42 (0.28-0.63)	3.8e-05
SPATA6L	0.25 (0.1-0.64)	0.0034
TMEM250	8.1 (2-32)	0.0032
C9orf72	0.27 (0.13-0.55)	0.00026
LINC00484	5 (1.8-14)	0.0018
AK8	5.6 (1.7-18)	0.0037
CA2	2.6 (1.6-4.1)	4.4e-05
CA6	3.8 (1.4-10)	0.0077
CABLES2	23 (4.9-110)	6.4e-05
CACHD1	0.2 (0.077-0.54)	0.0013
CACNA2D1	0.42 (0.28-0.64)	5.3e-05
CACNB1	10 (2.5-40)	0.001
CACNG4	0.35 (0.17-0.72)	0.0044
CAD	5.9 (1.9-18)	0.0022
CADM1	0.43 (0.23-0.8)	0.0082
CADPS	1.8 (1.2-2.7)	0.007
CALB1	3.2 (1.3-7.5)	0.0091
CALD1	0.38 (0.24-0.58)	1.3e-05
CALM1	0.39 (0.21-0.75)	0.0045
CAMK2G	0.11 (0.033-0.36)	0.00031
CAMKK1	13 (3.4-52)	0.00021
CAP2	0.23 (0.11-0.48)	7.7e-05
CAPN3	0.1 (0.02-0.53)	0.0065
CAPZB	0.33 (0.17-0.66)	0.0018
KNL1	5.9 (2.8-13)	3.7e-06
CASP4	0.19 (0.095-0.39)	3.8e-06
CASP7	0.18 (0.062-0.53)	0.0019
CAST	0.34 (0.19-0.62)	0.00042
CAT	0.32 (0.16-0.64)	0.0012
CAV1	0.28 (0.15-0.53)	0.0001
CAV2	0.12 (0.025-0.53)	0.0057
CBLN2	10 (3.3-33)	7.3e-05
CBLN3	6.2 (1.9-20)	0.002
CBX2	4.9 (1.6-15)	0.0054
CCAR1	0.17 (0.053-0.56)	0.0033
CCDC102B	4.7 (1.8-13)	0.0017
CCDC103	3.4 (1.4-8.2)	0.0072
MCU	8.9 (2.2-37)	0.0025
CFAP53	7.1 (1.9-26)	0.0035
CCDC121	11 (2.9-42)	0.00045
CCDC146	0.15 (0.054-0.42)	0.00033
CCDC149	0.17 (0.05-0.59)	0.005
CEP85	21 (4.8-92)	4.9e-05
CCDC34	8.7 (2.2-35)	0.002
TACO1	4.5 (1.5-13)	0.0062
CCDC51	41 (8.5-200)	3.8e-06
CCDC54	3.8 (1.4-10)	0.0075
NSRP1	0.14 (0.038-0.49)	0.0024
CCDC68	0.093 (0.021-0.42)	0.002
CCDC69	0.19 (0.053-0.67)	0.0099
CCDC82	0.23 (0.087-0.61)	0.0031
CCDC83	7.4 (2.3-24)	0.00081
CCDC88A	0.18 (0.06-0.55)	0.0024
CCDC89	2.9 (1.3-6.5)	0.0086
CCHCR1	7.6 (1.7-35)	0.0087
CCL2	0.49 (0.33-0.72)	0.00023
CCL21	2.8 (1.5-5.4)	0.0017
CCL26	2.9 (1.4-6.3)	0.0055
CCM2	95 (13-700)	7e-06
CCNA2	7.9 (3.5-18)	6.4e-07
CCNB1	3.3 (1.8-6.2)	0.0001
CCNB2	3.3 (1.6-7.1)	0.0016
CCND2	0.43 (0.26-0.71)	0.00096
CCNE1	3.6 (1.6-7.7)	0.0012
CCNE2	1.9 (1.2-3)	0.005
CCNF	63 (5.7-700)	0.00072
CCNH	0.18 (0.075-0.42)	9.8e-05
CCNL1	0.24 (0.12-0.45)	9.3e-06
CCNO	3.2 (1.3-7.7)	0.0091
CCNT2	0.34 (0.18-0.64)	0.00078
CCPG1	0.2 (0.074-0.53)	0.0013
CDK20	14 (2.3-82)	0.0041
ACKR4	4.4 (1.5-13)	0.0066
CD300A	5.6 (1.7-18)	0.0046
CD34	4.8 (1.6-15)	0.0056
CD38	0.44 (0.32-0.6)	3e-07
CD44	0.33 (0.19-0.57)	6.9e-05
CD46	0.37 (0.18-0.76)	0.0065
CD47	0.42 (0.23-0.77)	0.0047
CD59	0.15 (0.057-0.42)	0.00024
CD69	0.42 (0.24-0.74)	0.0026
CD8B	5.6 (1.5-21)	0.0089
CD9	0.43 (0.24-0.77)	0.0042
CDADC1	0.079 (0.022-0.29)	0.00012
CDC14B	0.28 (0.12-0.64)	0.0026
CDC14C	0.13 (0.032-0.55)	0.0052
CDK1	4.2 (2.1-8.7)	8.4e-05
CDC20	8.5 (3.2-23)	1.4e-05
CDC20B	2.9 (1.3-6.3)	0.0065
CDC25A	10 (2.2-45)	0.0029
CDC25B	6.6 (1.6-28)	0.0099
CDC25C	4.8 (2.2-11)	0.00013
CDK19	4.9 (1.6-16)	0.0065
CDC37L1	0.11 (0.027-0.42)	0.0014
CDC42EP3	0.36 (0.22-0.58)	2.9e-05
CDC42EP5	0.16 (0.049-0.5)	0.0017
CDC45	8.2 (3-23)	5.5e-05
CDC6	21 (3.4-140)	0.0011
CDC73	0.38 (0.19-0.74)	0.005
CDCA2	14 (4.1-50)	3.3e-05
CDCA3	4.6 (1.9-11)	0.00094
CDCA4	7.8 (2.9-21)	4.4e-05
CDCA5	5.1 (2.1-12)	0.00026
CDCA8	6.7 (1.9-23)	0.0031
CDH12	6.2 (1.9-20)	0.0023
CDH13	12 (4.3-34)	2.3e-06
CDH24	7.5 (2.2-26)	0.0014
CDH5	13 (2.9-57)	0.00081
CDH7	4 (1.6-10)	0.0033
CDK2AP1	3.9 (1.6-9.6)	0.0027
CDK5	6.1 (2.1-18)	0.0011
CDK6	0.23 (0.12-0.43)	4.6e-06
CDKL5	0.29 (0.14-0.58)	0.00059
CDKN2A	5.2 (1.5-18)	0.0099
CDKN2C	15 (5.1-45)	8.8e-07
CDKN3	13 (5.1-33)	8.5e-08
CDON	9.3 (2-44)	0.0048
CDR2L	8.6 (2.5-30)	0.00066
CDS2	0.22 (0.072-0.69)	0.0092
CDYL2	0.21 (0.081-0.53)	0.00098
CEACAM1	0.34 (0.18-0.65)	0.001
CEACAM20	1.6 (1.2-2.1)	0.002
CEBPD	0.16 (0.077-0.33)	8.4e-07
HDHD5_AS1	7.1 (1.8-28)	0.0048
CELSR3	4.2 (1.9-9.3)	0.0003
CENPA	5.7 (2-16)	0.0011
CENPC	0.28 (0.12-0.64)	0.0023
CENPE	13 (3.5-47)	0.00011
CENPF	3.5 (2.2-5.5)	1.9e-07
CENPI	5.6 (2.4-13)	6.1e-05
CENPK	2.7 (1.4-5.2)	0.0038
CENPL	32 (5.2-190)	0.00018
CENPM	4.1 (1.5-11)	0.0057
CENPO	11 (2.7-43)	0.00074
CENPV	6.1 (2.6-15)	4.4e-05
CNTRL	0.096 (0.021-0.44)	0.0027
CEP250	12 (2.3-63)	0.0029
CEP55	4.4 (1.8-10)	0.00084
CEP72	10 (2.7-38)	0.00066
CERKL	6.3 (1.6-25)	0.0092
CES1	0.35 (0.21-0.6)	0.00011
CES1P1	0.31 (0.14-0.67)	0.0029
CETP	5.1 (1.6-16)	0.006
CFD	0.18 (0.053-0.64)	0.0077
CFDP1	0.066 (0.019-0.22)	1.2e-05
CFL2	0.4 (0.24-0.65)	0.0002
CFLAR	0.33 (0.19-0.56)	4.4e-05
CGNL1	0.29 (0.12-0.72)	0.0078
CGREF1	6.2 (2-19)	0.0014
CHAC1	4.4 (1.7-12)	0.003
CHAF1B	6.5 (2.6-16)	5.2e-05
CHCHD6	13 (2.5-66)	0.0023
CHD1	0.35 (0.19-0.64)	0.00071
CHD2	0.13 (0.048-0.36)	8e-05
CHD7	0.18 (0.061-0.53)	0.0018
CHD9	0.31 (0.16-0.59)	0.00039
CHEK1	5 (2-12)	0.0007
CHGA	1.8 (1.2-2.6)	0.0033
CHGB	2.9 (1.6-5.3)	0.00058
CHIC1	0.059 (0.0094-0.37)	0.0024
CHKA	0.34 (0.16-0.75)	0.0076
CHMP4A	0.14 (0.04-0.5)	0.0022
CHMP4C	7.9 (2.6-24)	0.00024
CHPF	4.3 (1.6-12)	0.004
CHRDL1	0.44 (0.32-0.62)	2.1e-06
CHRM1	0.33 (0.16-0.65)	0.0013
CHRNA2	0.51 (0.35-0.75)	0.00069
CHRNA6	3.8 (1.4-11)	0.0091
CHRNB2	3.4 (1.5-7.4)	0.0024
CHRNB3	4.1 (1.6-10)	0.0027
CHST1	5.3 (1.5-19)	0.0096
CHST10	36 (6.7-190)	2.7e-05
UTP4	0.34 (0.16-0.73)	0.0055
CISD3	6.3 (2-20)	0.002
CIT	4.3 (2.4-7.8)	1.1e-06
CKAP2L	9 (2.6-32)	0.00064
CKS1B	9.3 (2.9-30)	0.00022
CKS2	2.9 (1.3-6.2)	0.0077
CLASP1	0.29 (0.13-0.65)	0.0023
CLCA1	2.7 (1.4-5.2)	0.0034
CLCN2	6.7 (1.7-26)	0.0063
CLCN4	5.5 (1.9-16)	0.0019
CLDN24	2.7 (1.3-5.3)	0.0064
CLDN6	4.4 (1.5-13)	0.0056
CLDN7	3.7 (1.7-8.3)	0.0012
CLEC14A	17 (3.1-95)	0.0012
CLIC4	0.4 (0.23-0.71)	0.0017
CLIP4	0.19 (0.091-0.41)	1.7e-05
CLK1	0.25 (0.13-0.49)	3.9e-05
CLK4	0.28 (0.13-0.58)	0.0007
CLMN	0.21 (0.083-0.52)	0.0008
CLN5	0.23 (0.079-0.65)	0.0056
CLOCK	0.34 (0.16-0.71)	0.0043
CLPB	8.6 (2.2-34)	0.0022
CLSPN	5.2 (2.1-13)	0.00034
CLSTN2	2 (1.3-3)	0.0022
CLU	0.38 (0.22-0.66)	0.00057
CMTM7	6.6 (1.9-23)	0.0035
CMTM8	4.9 (1.8-13)	0.0017
CNDP2	0.44 (0.24-0.81)	0.009
CNIH2	4.7 (1.7-13)	0.003
CNIH3	5.8 (2.2-16)	0.00044
CNN1	0.42 (0.32-0.56)	2.8e-09
CNN2	0.045 (0.0056-0.36)	0.0035
CNN3	0.42 (0.23-0.79)	0.0073
CNNM2	29 (5.1-170)	0.00014
CNOT1	0.38 (0.18-0.77)	0.0078
CNOT4	0.24 (0.085-0.69)	0.0076
CNTN1	0.37 (0.23-0.59)	2.3e-05
CNTN3	0.29 (0.14-0.59)	0.00058
CNTNAP5	3.5 (1.3-8.9)	0.0098
COASY	6.5 (1.6-26)	0.0081
COG5	0.32 (0.17-0.59)	0.00026
COG6	0.43 (0.25-0.73)	0.0019
COL10A1	11 (4.1-32)	4e-06
COL11A1	4.5 (1.7-12)	0.0025
COL1A1	2.7 (1.8-4.3)	8.1e-06
COL2A1	3.2 (1.5-6.9)	0.002
COL3A1	3 (1.8-4.9)	2.5e-05
COL4A5	0.13 (0.039-0.47)	0.0016
COL5A2	5.7 (2.5-13)	3.3e-05
COMMD10	0.38 (0.18-0.78)	0.0082
COMP	5.5 (2.4-13)	5.7e-05
CORO1C	0.36 (0.19-0.67)	0.0014
CPA3	0.33 (0.18-0.61)	0.00037
CPEB2	0.28 (0.13-0.59)	0.00083
CPLX3	0.53 (0.33-0.83)	0.0057
CPNE8	0.075 (0.017-0.32)	0.00052
CPOX	30 (3.2-270)	0.0027
CPS1	3.8 (1.8-7.8)	0.00035
CR2	3 (1.5-6)	0.0013
CREB3L1	0.42 (0.23-0.77)	0.005
CREM	0.24 (0.085-0.67)	0.0063
CRIP1	5.5 (2.6-11)	6.7e-06
CRIP2	2.2 (1.4-3.5)	0.00048
CRISPLD2	0.11 (0.043-0.27)	1.7e-06
CRLS1	0.43 (0.23-0.79)	0.0071
CRMP1	4.1 (1.5-11)	0.0057
CRNKL1	0.1 (0.019-0.51)	0.0059
CROT	0.24 (0.12-0.48)	4.9e-05
CRY1	0.24 (0.1-0.57)	0.0012
CRYAB	0.29 (0.18-0.47)	4.3e-07
CRYBA2	6 (1.7-21)	0.0057
CRYBG3	0.2 (0.089-0.46)	0.00013
CRYZ	0.36 (0.21-0.62)	0.00028
YBX3	0.22 (0.099-0.51)	0.00032
CSDE1	0.43 (0.25-0.76)	0.0033
CSMD2	3.1 (1.5-6.4)	0.0021
CSPG5	5.2 (1.7-16)	0.004
CSRNP3	3.6 (1.5-9)	0.005
CSRP1	0.45 (0.32-0.62)	1.5e-06
CSTA	3.6 (1.5-8.8)	0.0054
CSTF2T	0.14 (0.039-0.54)	0.0041
CTDSPL2	0.31 (0.13-0.73)	0.0074
CTHRC1	11 (3.9-31)	5.2e-06
CTNNA1	0.36 (0.17-0.75)	0.0066
CTNNA2	5 (1.6-15)	0.0056
CTNND1	0.21 (0.096-0.44)	5.6e-05
CTNND2	7.5 (2.2-25)	0.0011
CTSB	0.16 (0.042-0.59)	0.0062
CTSO	0.37 (0.2-0.68)	0.0014
CTTN	0.24 (0.084-0.66)	0.006
CTXN1	4.7 (1.5-15)	0.0071
CUX2	0.29 (0.12-0.71)	0.0063
CWC22	0.21 (0.076-0.57)	0.0023
CWF19L2	0.072 (0.019-0.27)	8.3e-05
CX3CL1	0.27 (0.11-0.68)	0.0052
CXCL14	2.9 (1.4-6)	0.005
CYB561D1	6.1 (1.6-22)	0.0068
CYB5A	0.37 (0.24-0.59)	2.1e-05
CYB5B	0.21 (0.089-0.48)	0.00025
CYB5D2	17 (4.3-64)	4.6e-05
CYBRD1	0.54 (0.34-0.85)	0.0081
CYFIP2	3.5 (2.1-5.9)	2.9e-06
CYHR1	7.4 (1.6-34)	0.0097
CYP1B1	0.52 (0.36-0.74)	0.00027
CYP27A1	0.23 (0.12-0.44)	1.1e-05
CYP3A5	0.36 (0.2-0.65)	0.00058
CYP4F3	3.8 (1.6-8.8)	0.002
CYP7A1	4.1 (1.5-12)	0.0079
CYTH1	0.27 (0.12-0.64)	0.0027
SPECC1L	0.23 (0.097-0.53)	0.00066
TXLNGY	0.49 (0.33-0.73)	0.00045
DALRD3	7.5 (2.2-26)	0.0014
DAPK2	7.3 (1.7-31)	0.0069
DBN1	4.2 (1.9-9.6)	0.0006
DCBLD2	0.35 (0.16-0.77)	0.0097
DCLRE1B	9.8 (2.6-37)	0.00081
DCN	0.42 (0.27-0.66)	0.00018
DCTPP1	6.9 (2.1-22)	0.0012
DCUN1D3	0.12 (0.029-0.46)	0.0022
DCUN1D4	0.16 (0.059-0.45)	0.00044
DDC	2.8 (1.5-5.1)	0.0012
DDHD2	0.25 (0.11-0.56)	0.00092
DDIT4	2.6 (1.3-5.2)	0.0057
DDO	3.6 (1.4-9.3)	0.0084
DDR2	0.4 (0.23-0.7)	0.0014
DDX10	0.24 (0.084-0.69)	0.0078
DDX17	0.37 (0.19-0.73)	0.004
DDX19A	0.18 (0.061-0.54)	0.0023
DDX19B	0.15 (0.056-0.41)	0.0002
DDX24	0.19 (0.073-0.52)	0.001
DDX3X	0.31 (0.16-0.59)	0.00037
DDX3Y	0.27 (0.13-0.52)	0.00012
DDX49	9.3 (1.9-46)	0.0061
DDX54	8.3 (1.7-40)	0.0088
DEFB116	4.3 (1.6-11)	0.0042
DEFB128	2.7 (1.3-5.4)	0.0063
DENND2C	0.11 (0.021-0.55)	0.0074
DENND2D	0.22 (0.099-0.48)	0.00016
DENND4A	0.26 (0.13-0.5)	5.5e-05
DENND4B	17 (2.8-97)	0.0018
DEPDC1	5.5 (2-15)	0.0011
DEPDC1B	7.9 (3.7-17)	1.1e-07
DEPTOR	0.29 (0.12-0.7)	0.0059
DES	0.34 (0.22-0.53)	2.1e-06
DGAT1	6.4 (1.8-23)	0.0048
DGAT2	6.7 (2.2-21)	0.00098
DGKI	6.3 (1.7-23)	0.0063
DGKZ	10 (1.8-55)	0.0084
DHX15	0.35 (0.17-0.73)	0.0053
DHX32	0.26 (0.1-0.67)	0.005
DIAPH3	8.2 (2.9-23)	7.6e-05
DICER1	0.38 (0.18-0.79)	0.0098
DIRAS2	4 (1.5-11)	0.0057
DIS3	0.13 (0.038-0.43)	0.00084
DIXDC1	0.19 (0.06-0.57)	0.0033
PARM1	0.46 (0.31-0.7)	0.00024
PAMR1	0.27 (0.13-0.55)	0.00032
NCR3LG1	6.6 (1.9-23)	0.003
DKK2	5.7 (2.2-15)	0.00039
DLG5	0.15 (0.047-0.46)	0.0009
DLGAP1	0.18 (0.074-0.44)	0.00018
DLGAP5	5.5 (2.8-11)	8.4e-07
DLL1	0.19 (0.064-0.56)	0.0027
DLL4	15 (4-56)	6.1e-05
DMD	0.37 (0.2-0.69)	0.0016
DMTF1	0.27 (0.13-0.58)	0.00065
DNAH8	2.4 (1.7-3.3)	3e-07
DNAJB14	0.37 (0.18-0.79)	0.0097
DNAJB4	0.36 (0.18-0.73)	0.0041
DNAJB5	0.2 (0.068-0.61)	0.0043
DNAJB7	11 (2.4-50)	0.0021
DNAJC22	5.2 (2.3-12)	6e-05
DNAJC5B	4.1 (1.4-12)	0.0087
DNAJC6	11 (3.5-37)	6e-05
DNAJC8	0.26 (0.099-0.7)	0.0075
DNASE1L1	9.5 (2-45)	0.0045
DNASE1L3	7.5 (2.2-25)	0.0012
DNER	3.6 (1.4-9.3)	0.0073
DNMBP	0.13 (0.036-0.49)	0.0026
DNMT3B	6.9 (1.7-28)	0.0065
DOCK1	0.2 (0.091-0.46)	0.00013
DOCK5	0.34 (0.16-0.74)	0.0062
DOK1	10 (2.8-36)	0.00036
DOK6	5.4 (1.8-17)	0.0028
DOLK	12 (2.4-58)	0.0026
DPP4	0.64 (0.53-0.78)	1.1e-05
DPP6	4.6 (1.6-13)	0.0039
DPRX	6.5 (1.7-25)	0.0061
DPRXP4	5.7 (1.7-20)	0.0059
DPT	0.23 (0.097-0.55)	0.00088
DPYD	0.32 (0.15-0.66)	0.0021
DPYSL3	0.43 (0.27-0.7)	0.00064
DPYSL5	3.4 (1.4-8.3)	0.0086
DSC2	0.45 (0.29-0.68)	0.00021
DSN1	7.1 (2.6-20)	0.00017
DST	0.39 (0.25-0.59)	1.3e-05
DSTN	0.28 (0.14-0.57)	0.00045
DTD1	19 (3.1-120)	0.0016
DTL	2.9 (1.8-4.6)	4.8e-06
DTWD1	0.33 (0.14-0.76)	0.0093
DTYMK	8.2 (2.1-31)	0.0021
DUSP1	0.5 (0.34-0.72)	0.00025
DUSP16	0.24 (0.1-0.56)	0.001
DUSP3	0.11 (0.036-0.31)	4.9e-05
DYM	0.3 (0.15-0.63)	0.0014
DYNC1LI2	0.24 (0.1-0.57)	0.0012
DYRK2	32 (5.7-180)	8e-05
E2F1	5 (1.6-16)	0.0057
E2F3	4.2 (1.4-13)	0.0091
E2F5	3.5 (1.6-7.7)	0.0014
E2F7	2.8 (1.6-5.1)	0.00045
E2F8	4.4 (1.9-10)	0.00063
EAF2	0.24 (0.11-0.55)	0.00066
EARS2	28 (5.2-150)	0.00011
EBF3	12 (3.8-37)	1.9e-05
EBPL	0.18 (0.056-0.6)	0.0051
ECD	0.18 (0.056-0.59)	0.0044
ECEL1	4.7 (1.4-15)	0.0099
ECHDC1	0.47 (0.27-0.81)	0.0063
ECHDC2	0.23 (0.096-0.56)	0.0011
EDA	6.6 (2.2-20)	0.00068
EDAR	4.4 (1.5-13)	0.0067
EDARADD	3 (1.3-6.9)	0.0099
EDN2	4.1 (1.5-11)	0.0047
EDNRA	0.42 (0.26-0.7)	0.00077
EEF1A2	2.3 (1.5-3.8)	0.00045
EFCAB2	0.18 (0.053-0.61)	0.0058
CRACR2A	0.15 (0.073-0.3)	9.4e-08
EFEMP1	0.47 (0.29-0.77)	0.0025
EFNA3	7.1 (2.6-19)	0.00012
EFR3A	0.34 (0.2-0.58)	8.3e-05
EFR3B	9.9 (2.8-35)	0.00036
EGFR	0.21 (0.071-0.64)	0.0056
EGR1	0.63 (0.45-0.89)	0.008
EGR3	0.32 (0.16-0.63)	0.00083
EHHADH	0.38 (0.2-0.73)	0.0039
AGO3	0.3 (0.12-0.71)	0.006
EIF3A	0.31 (0.14-0.72)	0.0062
EIF3IP1	11 (1.8-64)	0.0085
EIF5B	0.27 (0.11-0.65)	0.0034
ELF1	0.41 (0.24-0.71)	0.0015
ELF2	0.16 (0.058-0.43)	0.00032
ELF3	0.38 (0.21-0.68)	0.0013
ELK4	0.38 (0.19-0.74)	0.0046
ELL2	0.27 (0.14-0.55)	0.00028
ELOVL6	3.7 (1.5-9.1)	0.0049
EME1	5 (1.9-13)	0.00083
EMP1	0.27 (0.16-0.46)	2.3e-06
EMP2	0.15 (0.067-0.32)	1.3e-06
ENG	7.2 (2.2-24)	0.0012
ENOSF1	0.25 (0.11-0.56)	0.00069
ENPP3	2 (1.4-3)	0.00047
ENSA	7.7 (1.8-33)	0.0067
ENTPD2	5.6 (1.7-18)	0.0047
ENTPD4	0.18 (0.076-0.45)	0.00019
EP300	0.28 (0.11-0.73)	0.0089
EPB41L4B	5.1 (2.3-12)	7.4e-05
EPC1	0.13 (0.032-0.51)	0.0033
EPC2	0.23 (0.098-0.56)	0.001
EPHA10	23 (2.6-210)	0.0051
EPHA3	0.24 (0.11-0.51)	0.0002
EPHA5	0.38 (0.22-0.68)	0.001
EPHA7	0.41 (0.25-0.65)	0.00017
EPHB2	7.7 (1.9-31)	0.0045
EPHX2	0.41 (0.26-0.62)	3.2e-05
EPN2	0.05 (0.0072-0.35)	0.0025
EPS15	0.39 (0.2-0.74)	0.0039
ERAP1	0.3 (0.15-0.6)	0.00064
ERAP2	0.53 (0.33-0.85)	0.0083
ERBIN	0.39 (0.25-0.63)	9.2e-05
ERC1	0.095 (0.03-0.3)	7.1e-05
ERCC6L	11 (3.5-34)	3.8e-05
ERRFI1	0.45 (0.28-0.71)	0.00076
ERVW_1	3.4 (1.4-7.9)	0.0054
ESAM	3.7 (1.4-9.7)	0.0069
ESCO2	5.2 (2.2-12)	0.00022
ESM1	6.6 (3.8-12)	4.5e-11
ESPL1	5.2 (1.9-14)	0.0012
ESRRG	0.37 (0.18-0.74)	0.0049
ETS2	0.25 (0.14-0.46)	6.5e-06
ETV6	0.28 (0.13-0.59)	0.001
EWSR1	0.17 (0.054-0.55)	0.0031
EXO1	4.1 (2.2-7.5)	5.8e-06
EXOC1	0.27 (0.11-0.7)	0.0071
EXOC3L1	4.9 (1.6-15)	0.0047
EXOSC8	0.28 (0.11-0.69)	0.0054
EYA1	0.26 (0.15-0.46)	1.8e-06
EYA4	0.15 (0.068-0.34)	3.9e-06
EZH1	0.2 (0.061-0.63)	0.0061
EZH2	2.7 (1.5-4.9)	0.0014
FABP3	0.31 (0.15-0.64)	0.0016
FABP4	9.1 (3-27)	8.3e-05
FABP9	3.3 (1.3-8)	0.0094
OTULINL	1.7 (1.2-2.5)	0.005
FAM107A	0.16 (0.052-0.51)	0.0018
FAM107B	0.35 (0.16-0.73)	0.0055
FAM111B	1.9 (1.2-2.8)	0.0023
FAM114A1	0.29 (0.14-0.61)	0.00099
FAM117B	79 (3.1-2000)	0.0081
FAM120B	0.15 (0.05-0.45)	0.00066
FAM120C	4.5 (1.8-11)	0.0013
FAM122C	0.087 (0.015-0.52)	0.0073
AMER1	7.6 (1.8-33)	0.0065
NIBAN1	0.26 (0.14-0.51)	8.9e-05
FAM131B	5.2 (1.8-15)	0.0025
FAM133B	0.22 (0.097-0.49)	0.00024
RETREG1	3.6 (1.8-7.1)	0.00021
FAM135A	0.53 (0.37-0.76)	0.00042
FAM135B	3.7 (1.8-7.6)	0.00027
FAM13A_AS1	4.9 (2.2-11)	7e-05
FAM13B	0.3 (0.14-0.65)	0.0021
FAM153A	0.22 (0.09-0.56)	0.0014
FAM153B	0.22 (0.087-0.54)	0.001
FAM153CP	0.21 (0.085-0.51)	0.0006
FAM155B	6.2 (1.6-24)	0.0078
EMC9	4.3 (1.4-13)	0.0099
FAM161A	6.8 (1.7-27)	0.0061
FAM171B	3.6 (1.7-7.4)	0.0007
FAM177A1	0.11 (0.023-0.49)	0.0041
SLF2	0.18 (0.051-0.66)	0.0096
FAM180A	4 (1.4-12)	0.0094
TAFA5	6.9 (2-25)	0.0028
WASHC2A	0.18 (0.075-0.43)	0.00012
WASHC2C	0.17 (0.068-0.42)	0.00012
FAM3B	0.63 (0.5-0.81)	0.0003
TENT5C	0.18 (0.069-0.47)	0.00049
TENT5D	34 (4-300)	0.0013
SUPT20H	0.38 (0.2-0.75)	0.005
MTFR2	8.2 (2.2-31)	0.0018
CCNQ	4.3 (1.7-11)	0.002
BRINP2	3.5 (1.4-8.7)	0.0077
PIMREG	4.6 (1.5-14)	0.0067
RIPOR2	3.1 (1.6-5.8)	0.00047
FAM66B	0.28 (0.12-0.65)	0.0034
DIPK1B	7.8 (2.3-27)	0.001
FAM72A	2.3 (1.4-3.6)	0.0006
FAM72B	3.2 (1.8-6)	0.00016
FAM72D	3.6 (1.9-6.7)	6e-05
FAM76B	0.13 (0.031-0.55)	0.0055
LINC00869	14 (3.7-51)	9.6e-05
FANCA	4.7 (1.6-14)	0.0044
FANCB	5.4 (2-14)	0.0008
FANCD2	8.9 (2.3-35)	0.0018
FANCE	9.7 (1.8-53)	0.0089
FANCG	11 (2.9-41)	0.00036
FANCI	3 (1.4-6.5)	0.0043
FANCL	0.17 (0.053-0.57)	0.0039
FAP	3.2 (1.7-6)	0.0004
FARP1	0.12 (0.039-0.38)	0.0003
FAT4	0.32 (0.16-0.64)	0.0012
FBLN1	0.3 (0.18-0.5)	2.4e-06
KDM2B	18 (3.2-110)	0.0011
FBXL16	5.1 (1.6-17)	0.0072
FBXL3	0.37 (0.21-0.64)	0.00032
FBXL5	0.39 (0.2-0.77)	0.0069
FBXO30	0.22 (0.077-0.61)	0.0036
FBXO32	0.32 (0.2-0.52)	3.8e-06
FBXO41	12 (3.2-46)	0.00026
FBXO43	5.8 (2.1-16)	0.0008
FBXO6	14 (2.5-80)	0.0027
FBXO7	0.36 (0.19-0.69)	0.0023
FCGBP	2.1 (1.3-3.6)	0.0052
FCGR1A	3.8 (1.5-9.4)	0.0043
FCGR1B	3 (1.4-6.7)	0.0065
FCGR3A	3.5 (1.5-8.2)	0.0034
FCGR3B	2.8 (1.4-5.8)	0.0049
FCHO2	0.3 (0.14-0.65)	0.0021
FCRL4	3.9 (1.4-11)	0.0076
FCRL5	3.5 (1.4-9)	0.0084
FEN1	15 (4.5-51)	1.1e-05
FER	0.21 (0.088-0.52)	0.00062
FERMT1	0.29 (0.13-0.63)	0.0019
FERMT2	0.33 (0.21-0.5)	3.4e-07
FGD1	5.9 (1.8-20)	0.0039
FGD4	0.3 (0.14-0.65)	0.0024
FGF13	0.2 (0.075-0.53)	0.0012
FGF2	0.1 (0.027-0.38)	0.00074
FGF7	0.18 (0.061-0.51)	0.0014
FGFR1OP2	0.21 (0.068-0.68)	0.0089
FGFR2	0.27 (0.16-0.45)	1.3e-06
FGG	7.7 (1.7-35)	0.0085
FHL1	0.42 (0.29-0.6)	2.3e-06
FHL2	0.19 (0.086-0.43)	5.9e-05
FIBP	9.4 (2.1-41)	0.0029
VEGFD	5.6 (1.6-20)	0.0081
FILIP1L	0.32 (0.14-0.74)	0.0076
FKBP10	2.5 (1.6-3.8)	2.5e-05
FKBP5	0.39 (0.25-0.61)	2.9e-05
FKBPL	5.4 (2-15)	0.00076
MPV17L2	12 (2.6-58)	0.0016
FLAD1	14 (2.8-69)	0.0012
VSIG10	13 (3-55)	0.00055
PSMA3_AS1	0.18 (0.054-0.59)	0.0048
LINC02593	4.4 (1.5-13)	0.0064
DUXAP9	0.44 (0.26-0.77)	0.0035
LINC01138	4.1 (1.6-10)	0.0024
ANKRD36BP2	0.42 (0.22-0.8)	0.0084
CEACAM22P	2 (1.2-3.1)	0.0049
TMEM232	0.15 (0.034-0.63)	0.0096
FLNA	0.43 (0.31-0.6)	6.5e-07
FLNC	0.28 (0.15-0.52)	4e-05
FLRT3	0.39 (0.25-0.63)	0.00011
FLT4	6.9 (2.1-23)	0.0018
FLVCR2	5.4 (1.8-16)	0.0029
FMNL3	4.9 (1.8-14)	0.0019
FMO1	4.1 (1.5-11)	0.0055
FNDC1	6.2 (2.1-18)	0.00084
FNDC3A	0.38 (0.24-0.63)	0.00012
FOS	0.67 (0.51-0.88)	0.0036
FOSB	0.61 (0.44-0.86)	0.0045
FOSL2	0.21 (0.091-0.49)	0.00031
FOXF1	0.2 (0.064-0.63)	0.0058
FOXI3	4.4 (1.5-13)	0.0086
FOXM1	3.7 (2.1-6.5)	4.7e-06
FOXN3	0.21 (0.11-0.4)	2.8e-06
FOXP1	0.31 (0.15-0.65)	0.0019
FPGT	0.28 (0.11-0.7)	0.0066
MTOR	0.26 (0.12-0.59)	0.0012
FREM2	0.16 (0.055-0.48)	0.0011
FREM3	4.2 (1.6-11)	0.0032
FRMD4A	0.12 (0.033-0.42)	0.0009
FRMD4B	0.27 (0.12-0.64)	0.0026
FRMD5	5.1 (1.6-17)	0.0072
FRMD6	0.17 (0.084-0.34)	8e-07
FRMPD1	5.1 (1.5-17)	0.0085
FSCN1	9.6 (2.3-40)	0.002
FSCN3	2.9 (1.3-6.3)	0.0084
FSTL4	6.5 (2-21)	0.002
CMTR2	0.13 (0.037-0.46)	0.0016
FXYD3	0.43 (0.23-0.81)	0.0083
FZD5	0.14 (0.074-0.26)	1.4e-09
FZD7	0.27 (0.11-0.65)	0.0033
G3BP2	0.46 (0.26-0.81)	0.0072
GABARAPL1	0.16 (0.061-0.42)	0.00017
GABRA6	4.4 (1.5-13)	0.008
GABRE	0.34 (0.2-0.59)	0.00012
GADD45B	0.24 (0.12-0.46)	2.5e-05
GADD45G	0.42 (0.24-0.75)	0.0033
GAL3ST2	4.7 (1.7-13)	0.003
GALC	0.28 (0.12-0.67)	0.0044
GALNTL6	3.9 (1.4-11)	0.0097
GAN	0.13 (0.051-0.31)	6.7e-06
GANC	0.13 (0.043-0.37)	0.00017
RALGAPA1	0.33 (0.17-0.63)	0.00095
GAS2L1	5.7 (1.7-19)	0.005
GAS2L3	3.3 (1.8-6.2)	0.0002
GAS8	0.13 (0.035-0.5)	0.0027
GATA2	6.4 (2.4-17)	0.00019
GBA3	3.7 (1.4-9.7)	0.0091
GBGT1	6.1 (1.7-21)	0.0051
MLST8	5.5 (1.9-16)	0.0014
GBP1	0.34 (0.18-0.62)	0.00042
GBP2	0.34 (0.19-0.61)	0.00031
GBP3	0.39 (0.19-0.79)	0.0092
GCC2	0.3 (0.16-0.56)	0.00021
GCNT2	0.24 (0.11-0.53)	0.00045
GDAP1	2.6 (1.3-5.2)	0.0073
GDF6	3.5 (1.4-9)	0.0084
GDPD1	4.6 (2-10)	0.00023
GEMIN6	12 (2.3-67)	0.0032
GEMIN7	7.4 (1.9-28)	0.0038
GFAP	4.1 (1.8-9.2)	0.0008
GFER	12 (3.1-47)	0.00035
GFPT2	0.24 (0.096-0.58)	0.0016
GIMAP1	7.8 (1.9-32)	0.0045
GINS2	6.5 (2.3-18)	0.00039
GINS4	4.5 (1.6-13)	0.0041
GIT1	7.4 (1.9-29)	0.0039
SLX1A	7.2 (2.1-25)	0.0019
SLX1B	7.2 (2.1-25)	0.0019
GJA1	0.35 (0.16-0.77)	0.0093
GLB1L2	0.41 (0.24-0.72)	0.0019
GLB1L3	0.16 (0.065-0.41)	9.8e-05
GLG1	0.3 (0.14-0.65)	0.0021
GLIPR2	0.23 (0.11-0.48)	8.8e-05
GLP1R	4.6 (1.6-13)	0.0049
GLRA2	4.3 (1.4-13)	0.0088
GLS2	8.5 (2-37)	0.0042
GLT1D1	4.9 (2-12)	0.00057
GLUL	0.34 (0.16-0.75)	0.0075
GMDS	0.36 (0.18-0.73)	0.0047
GML	3.6 (1.4-9.2)	0.0078
GMPR	0.42 (0.25-0.68)	0.00053
GNAL	0.15 (0.065-0.33)	4.4e-06
GNAQ	0.41 (0.21-0.8)	0.0091
GNAT3	5.4 (1.5-19)	0.0094
GNE	0.044 (0.0082-0.23)	0.00024
GNG12	0.31 (0.16-0.6)	0.00047
GNPTAB	3.1 (1.4-6.7)	0.0054
GOLGA7B	5.2 (1.7-15)	0.003
GOLGA8A	0.24 (0.1-0.56)	0.00095
GOLGA8B	0.19 (0.073-0.51)	0.00099
GOLGB1	0.36 (0.17-0.75)	0.0066
GPATCH8	0.14 (0.034-0.58)	0.0068
GPBP1	0.34 (0.19-0.62)	0.0004
GPC5	21 (2.5-180)	0.0052
GPR108	0.19 (0.058-0.59)	0.0044
GPR137	5.3 (1.6-18)	0.0067
GPR137C	5 (1.6-15)	0.0051
GPR143	14 (3.9-52)	5.9e-05
GPR146	3.9 (1.5-9.9)	0.0039
GPR155	0.12 (0.026-0.59)	0.0088
GPR156	4.9 (1.9-13)	0.00094
GPR158	2 (1.4-2.8)	0.00024
SLC52A2	10 (1.8-62)	0.0096
WLS	0.3 (0.18-0.49)	2.9e-06
C5AR2	5 (1.5-16)	0.0072
GPR85	5.4 (1.8-16)	0.0027
GPR88	4.8 (1.6-15)	0.006
GPT	5.7 (1.7-20)	0.0053
GPX3	0.17 (0.06-0.49)	0.001
GRAMD1B	8.1 (1.7-39)	0.0088
GRAMD2B	0.29 (0.14-0.6)	0.00097
GREB1	0.45 (0.28-0.71)	0.00056
GRHL1	0.28 (0.12-0.63)	0.0021
GRIA2	3.5 (1.4-9)	0.0093
GRIA4	6.9 (2.2-21)	0.00091
GRID2	3.4 (1.6-6.9)	0.00089
GRIK1	3.3 (2-5.5)	4.9e-06
GRK4	7.3 (1.6-32)	0.0089
GRK7	4.4 (1.6-12)	0.0051
GRM3	4.1 (1.4-12)	0.0091
GRM8	2.4 (1.5-3.8)	0.00023
GRPEL2	28 (7.2-110)	1.4e-06
GSC	5.8 (1.7-20)	0.0048
GSN	0.36 (0.19-0.69)	0.0019
GSR	0.18 (0.062-0.52)	0.0015
GSTM1	0.25 (0.12-0.52)	0.00023
GSTM2	0.23 (0.12-0.42)	1.4e-06
GSTM3	0.071 (0.015-0.34)	0.00085
GSTM4	0.21 (0.1-0.45)	4.2e-05
GSTM5	0.23 (0.12-0.44)	8.7e-06
GSTP1	0.28 (0.16-0.5)	1.3e-05
GTF2B	0.3 (0.12-0.74)	0.0089
GTF2F2	0.12 (0.028-0.53)	0.005
GTF2H4	15 (2.5-85)	0.0027
GTF2IRD2B	0.087 (0.028-0.27)	2.2e-05
GTSE1	9.8 (3.1-31)	9.5e-05
GTSF1	3 (1.4-6.3)	0.0038
GULP1	0.5 (0.3-0.82)	0.0061
H1_0	0.25 (0.1-0.62)	0.0026
HAL	5.6 (1.7-19)	0.0048
HAND1	4.8 (1.7-14)	0.0028
HCFC2	0.23 (0.085-0.65)	0.0053
HCG9	5.6 (1.8-18)	0.0032
HCN3	5.6 (1.8-17)	0.0024
HCRTR1	3.7 (1.4-10)	0.009
HCRTR2	4.5 (1.7-12)	0.0024
DNAAF5	8.7 (2.1-36)	0.0025
HECTD2	0.088 (0.028-0.27)	2.9e-05
HECW2	11 (3.8-31)	9.5e-06
HELB	0.048 (0.014-0.16)	1.3e-06
HELQ	0.025 (0.0029-0.22)	0.00094
HEPACAM2	3.5 (1.8-6.9)	0.00028
HERC4	0.25 (0.11-0.58)	0.0014
HERPUD1	0.4 (0.26-0.62)	2.8e-05
HEXA	0.42 (0.25-0.72)	0.0016
HEY1	4.7 (1.6-14)	0.004
HEY2	5.2 (2.5-11)	1.5e-05
HJV	3.7 (1.5-8.8)	0.0034
HGD	0.46 (0.33-0.63)	1.2e-06
HHAT	0.076 (0.02-0.29)	0.00015
HHIP	0.35 (0.18-0.65)	0.001
HIGD1B	4.1 (1.5-12)	0.0075
HIPK3	0.29 (0.16-0.54)	9.5e-05
HIRIP3	7.7 (1.7-36)	0.0094
H1_5	3 (1.8-4.8)	1.8e-05
H2AC1	2.9 (1.5-5.5)	0.0016
H2AC4	7.8 (2.9-21)	5.1e-05
H2AC6	0.47 (0.26-0.83)	0.0098
H2AC13	3.4 (1.5-7.7)	0.0038
H2AC14	4.8 (2.1-11)	0.00016
H2AC17	3.8 (1.7-8.8)	0.0016
H2BC13	9.7 (2.1-44)	0.0034
H2BC14	2.2 (1.4-3.4)	0.0003
H2BC15	5.3 (2-14)	0.0008
H3C2	2 (1.5-2.8)	2.3e-05
H3C3	1.8 (1.3-2.5)	0.001
H3C11	1.9 (1.3-2.8)	0.0016
H4C1	3.9 (2-7.5)	5.7e-05
H4C7	8.2 (2-34)	0.0038
H3C15	2.2 (1.4-3.4)	0.0005
H3C14	2.2 (1.4-3.4)	0.0005
H3C13	2 (1.3-3.1)	0.00076
H2AW	4.3 (1.9-9.7)	0.00036
HIVEP2	0.22 (0.1-0.47)	9.1e-05
HK1	0.18 (0.063-0.53)	0.0016
ZNF875	0.13 (0.048-0.38)	0.00014
HLA_A	0.43 (0.25-0.71)	0.0012
HLA_B	0.44 (0.28-0.71)	0.00071
HLA_C	0.46 (0.27-0.79)	0.0046
HLA_E	0.38 (0.21-0.68)	0.0012
HLA_F	0.38 (0.18-0.77)	0.0079
HLA_G	0.31 (0.14-0.68)	0.0034
HLF	0.22 (0.12-0.41)	1.7e-06
HLX	6.3 (1.8-22)	0.0043
HMBS	11 (2.5-45)	0.0014
HMG20A	0.11 (0.024-0.51)	0.0048
HMGCS2	0.5 (0.32-0.78)	0.0023
HMGN3	0.3 (0.13-0.71)	0.0059
HMGXB4	0.2 (0.064-0.61)	0.005
HMMR	5 (2.2-11)	0.00011
HMSD	9.3 (1.8-49)	0.0084
HNRNPD	0.21 (0.078-0.58)	0.0026
HNRNPH1	0.25 (0.11-0.6)	0.0018
HNRNPH2	0.29 (0.13-0.62)	0.0016
HNRNPH3	0.23 (0.089-0.61)	0.0031
HOOK3	0.27 (0.15-0.5)	3.2e-05
HOXB5	5.2 (2.1-13)	0.00039
HOXB6	4 (2.1-7.7)	1.7e-05
HOXB7	12 (2.4-62)	0.0025
HOXC10	4.4 (1.6-12)	0.0045
HOXC4	4.1 (1.9-8.8)	0.00038
HOXC5	3.9 (1.5-10)	0.0067
HOXC6	2.2 (1.4-3.7)	0.0016
HOXD10	0.48 (0.29-0.8)	0.0045
HOXD11	0.29 (0.12-0.73)	0.0087
HOXD3	3.8 (1.5-10)	0.0064
HOXD4	4.5 (1.5-14)	0.0093
HOXD8	7.5 (2.5-22)	0.00034
HPS5	0.098 (0.02-0.48)	0.0043
HPS6	6.3 (1.7-23)	0.0055
PLAAT2	2.9 (1.4-6.1)	0.0055
HRG	4.4 (1.5-13)	0.0076
HS3ST1	5.5 (1.9-16)	0.0015
HS3ST4	5.3 (1.5-19)	0.0091
HS6ST3	4.6 (1.7-12)	0.0019
HSBP1	0.33 (0.15-0.74)	0.0069
HSD17B14	0.29 (0.11-0.73)	0.0083
HSD17B8	14 (2.8-74)	0.0015
HSD3B1	3.9 (1.4-11)	0.0086
HSD3B7	10 (1.8-56)	0.0078
HSDL1	0.12 (0.035-0.43)	0.001
HSF2BP	9.7 (2.8-33)	0.00029
HSPA4L	0.24 (0.095-0.61)	0.0027
HSPB8	0.092 (0.019-0.45)	0.0031
HTR1F	4.7 (1.9-12)	0.00099
HTR2B	5.4 (2.1-14)	0.00053
HTR5A	2.9 (1.3-6.3)	0.0083
HUNK	18 (3-110)	0.0017
HYAL2	13 (2.7-66)	0.0014
HYAL3	4 (1.4-11)	0.0078
HYDIN	0.2 (0.067-0.61)	0.0045
ICAM3	8.7 (2.2-35)	0.002
MRPL58	11 (2.9-38)	0.0003
ID2	0.43 (0.28-0.67)	0.00021
IDH3A	0.28 (0.14-0.58)	0.00058
IER3	0.25 (0.092-0.66)	0.0054
IFI16	0.38 (0.2-0.74)	0.0044
LMNTD1	5.4 (2.2-13)	0.00022
IFNB1	5.4 (1.9-15)	0.0018
IFNGR1	0.5 (0.3-0.84)	0.0089
IFT74	0.2 (0.07-0.58)	0.0031
JCHAIN	0.7 (0.55-0.89)	0.004
IGSF10	3.9 (1.4-10)	0.008
IHH	5 (1.6-15)	0.0048
IKZF5	0.26 (0.11-0.64)	0.0031
IL10RB	0.26 (0.1-0.69)	0.0064
IL13RA1	0.31 (0.13-0.75)	0.0092
IL13RA2	2.6 (1.3-5.2)	0.008
IL1F10	3.7 (1.5-9.1)	0.0045
IL1R1	0.37 (0.26-0.53)	4.3e-08
IL1RAPL1	2.1 (1.2-3.6)	0.0081
IL1RAPL2	10 (3.2-32)	8.8e-05
IL1RL1	0.19 (0.074-0.51)	0.00082
IL33	0.25 (0.11-0.57)	0.00081
IL6	0.3 (0.13-0.68)	0.0038
IL6ST	0.38 (0.26-0.55)	5.8e-07
ILK	0.21 (0.11-0.43)	1.1e-05
INCENP	20 (3.1-130)	0.0016
INHBA	9.5 (3.9-23)	9.2e-07
INO80	0.14 (0.043-0.47)	0.0015
INO80D	0.18 (0.069-0.44)	0.00022
INPP5J	10 (3.1-34)	0.00013
INTS10	0.28 (0.13-0.61)	0.0012
INTS6	0.18 (0.064-0.49)	0.0008
IPO13	8.7 (1.9-41)	0.006
IQCE	14 (2.4-79)	0.0035
IQGAP1	0.22 (0.1-0.5)	0.00026
IQGAP2	0.56 (0.37-0.85)	0.0064
IQGAP3	4.7 (2.3-9.8)	2.8e-05
IRAK3	0.23 (0.088-0.62)	0.0035
IRF1	0.24 (0.12-0.49)	9.9e-05
IRF2	0.22 (0.074-0.68)	0.008
IRF5	9.1 (2.8-30)	0.00024
IRS1	0.18 (0.089-0.35)	7.5e-07
ISM1	6 (1.9-20)	0.0028
ISX	5.1 (2-13)	0.00086
FAM234A	8.1 (2.4-27)	0.0007
ITGA1	0.42 (0.25-0.69)	0.00061
ITGA10	4.3 (1.5-12)	0.0065
ITGA11	8.7 (3-25)	7.1e-05
ITGA5	0.38 (0.21-0.67)	0.00093
ITGA6	0.47 (0.28-0.78)	0.0035
ITGBL1	4.8 (2.3-9.8)	1.9e-05
ITIH2	4.9 (1.6-15)	0.0058
ITM2B	0.41 (0.23-0.73)	0.0025
ITM2C	0.3 (0.14-0.68)	0.0036
ITPKC	0.14 (0.047-0.42)	0.0004
ITPR1	0.48 (0.28-0.82)	0.0075
ITPR2	0.35 (0.22-0.56)	1.1e-05
ITSN1	0.13 (0.03-0.59)	0.0082
IVNS1ABP	0.39 (0.22-0.68)	0.00099
IWS1	0.11 (0.035-0.34)	0.00012
JAG1	2.1 (1.2-3.5)	0.0069
KDM5A	0.28 (0.11-0.71)	0.0076
KDM5D	0.26 (0.14-0.47)	1.3e-05
KDM7A	0.31 (0.15-0.63)	0.0013
KDM4D	7.9 (2-31)	0.003
JMJD4	9 (2.3-35)	0.0015
AIMP2	11 (3.2-38)	0.00016
JUN	0.47 (0.31-0.72)	0.0005
JUNB	0.44 (0.29-0.67)	0.00011
KALRN	8.8 (2.8-27)	0.00016
KARS1	0.18 (0.065-0.51)	0.0011
KAT2B	0.22 (0.1-0.46)	7.2e-05
KATNAL2	6.3 (1.7-23)	0.0059
KATNB1	10 (1.9-55)	0.007
KCNAB1	0.34 (0.17-0.68)	0.0023
KCNB2	3.5 (1.4-8.6)	0.0058
KCND2	3.7 (1.8-7.7)	0.0004
KCNIP4	6.8 (1.7-27)	0.0072
KCNK17	4.8 (1.5-15)	0.0066
KCNK5	6.3 (2-20)	0.0018
KCNMA1	0.36 (0.23-0.56)	4.5e-06
KCNMB1	0.38 (0.21-0.68)	0.0011
KCTD1	0.21 (0.078-0.57)	0.002
KCTD11	5.5 (1.6-19)	0.0068
KCTD16	3.8 (1.6-8.9)	0.0027
KCTD9	0.18 (0.075-0.42)	9.6e-05
PCLAF	2.8 (1.8-4.6)	2e-05
IST1	0.24 (0.13-0.46)	1.1e-05
KIAA0232	0.25 (0.087-0.69)	0.0079
KIAA0319	4.1 (1.9-9.1)	0.00043
AP5Z1	7.8 (1.6-37)	0.0098
MARF1	0.27 (0.12-0.63)	0.0022
VWA8	0.26 (0.12-0.56)	0.00053
FAM189A1	6.6 (2-22)	0.0023
KIAA0586	0.087 (0.025-0.3)	0.00013
KIAA0895	46 (7.6-270)	3e-05
SIK3	0.1 (0.027-0.41)	0.0012
TRAPPC8	0.33 (0.16-0.7)	0.0035
KIAA1109	0.44 (0.24-0.81)	0.008
CRACD	6.5 (1.7-26)	0.0071
KIAA1217	0.16 (0.055-0.44)	0.00049
NWD2	4.9 (1.6-15)	0.005
KANSL1	0.1 (0.021-0.49)	0.0046
PALD1	6.6 (1.8-24)	0.004
RELCH	0.31 (0.16-0.6)	0.00044
FAM214B	14 (3.4-54)	0.00025
KIAA1586	0.19 (0.06-0.63)	0.0064
EPG5	0.11 (0.023-0.52)	0.0055
GPALPP1	0.19 (0.058-0.63)	0.0064
MSANTD4	0.31 (0.14-0.69)	0.0041
KIAA1841	0.27 (0.12-0.63)	0.0025
KIAA2026	0.19 (0.077-0.46)	0.00028
KIF11	5.4 (2.6-11)	4.4e-06
KIF13A	0.27 (0.12-0.62)	0.0022
KIF13B	0.21 (0.11-0.39)	1.8e-06
KIF14	5.5 (2.4-13)	6.6e-05
KIF15	8.8 (3.9-20)	1.7e-07
KIF18A	13 (2.7-64)	0.0013
KIF18B	3.6 (1.4-9)	0.0059
KIF20A	4.8 (2.6-9)	9.4e-07
KIF21B	4.4 (1.5-13)	0.0085
KIF23	4.3 (2.2-8.2)	1.2e-05
KIF24	9.6 (3.1-29)	7.3e-05
KIF2B	3.6 (1.4-9.3)	0.0076
KIF2C	9.1 (2.9-29)	0.00014
KIF3C	7.9 (2.3-27)	0.0011
KIF4A	3.8 (2.1-6.8)	1e-05
KIF4B	3.9 (2.1-7.4)	2.5e-05
KIF5B	0.32 (0.16-0.62)	0.00072
KIF9	8.8 (2.3-33)	0.0014
KIFC1	5.7 (2.2-15)	0.00041
KIN	0.16 (0.048-0.54)	0.0031
KIT	0.28 (0.13-0.63)	0.002
KLB	4.4 (1.5-13)	0.0061
KLC1	0.095 (0.025-0.36)	0.00058
KLF10	0.32 (0.17-0.59)	0.00022
KLF4	0.23 (0.13-0.41)	1.2e-06
KLF5	0.29 (0.13-0.66)	0.003
KLF7	0.19 (0.064-0.58)	0.0036
KLF9	0.16 (0.055-0.49)	0.0011
KLHDC1	0.13 (0.053-0.34)	2.6e-05
KLHDC9	20 (4-96)	0.00023
KLHL13	0.28 (0.11-0.71)	0.0075
KLHL2	0.14 (0.046-0.45)	0.00085
KLHL36	0.19 (0.057-0.63)	0.0065
KLHL5	0.39 (0.22-0.68)	0.0011
KLK12	2.3 (1.3-4)	0.0047
KLK4	0.61 (0.45-0.84)	0.002
KPRP	2.8 (1.4-5.8)	0.0056
KRIT1	0.22 (0.076-0.65)	0.0058
KRT14	0.21 (0.092-0.49)	0.00027
KRT15	0.43 (0.28-0.66)	0.00011
KRT23	0.41 (0.25-0.7)	0.001
KRT24	5.3 (2-14)	0.00099
KRT5	0.53 (0.37-0.77)	0.0007
KRT84	5.5 (1.7-17)	0.0039
KRTAP1_5	4.3 (1.5-12)	0.0072
KRTAP26_1	3.6 (1.6-7.8)	0.0015
KRTAP3_3	4.2 (1.5-12)	0.0079
KSR2	21 (4.7-98)	8e-05
L3MBTL4	0.15 (0.048-0.49)	0.0015
LALBA	6.2 (1.9-20)	0.0022
LAMC3	8.3 (2.2-31)	0.0018
LARP4B	0.32 (0.14-0.7)	0.0045
CERS1	4.7 (1.6-14)	0.0056
LATS1	0.33 (0.15-0.74)	0.007
LATS2	0.037 (0.0051-0.26)	0.001
LCN1	3.5 (1.4-9.1)	0.0084
LCP1	0.58 (0.39-0.87)	0.0092
LDLR	0.19 (0.097-0.39)	3.3e-06
LDLRAD3	0.15 (0.058-0.37)	3.9e-05
LEFTY2	4.8 (1.6-15)	0.0057
LEMD2	33 (5.3-200)	0.00018
LEPR	0.3 (0.15-0.61)	0.00086
P3H1	6.4 (1.6-25)	0.008
LGALS3	0.097 (0.035-0.27)	6e-06
LGI1	2.7 (1.6-4.5)	0.00016
LGI2	5 (1.7-14)	0.0028
LHB	3.1 (1.3-7.3)	0.0098
LHFPL1	4.4 (1.5-13)	0.0056
LHFPL4	3.5 (1.3-9)	0.0099
LIMA1	0.31 (0.13-0.75)	0.0093
LINGO1	4.5 (2.2-9.4)	5e-05
LIPG	3.7 (1.6-8.5)	0.0026
LIPH	0.36 (0.21-0.62)	0.00023
LITAF	0.26 (0.1-0.63)	0.003
LMNA	0.27 (0.11-0.68)	0.0057
LMNB1	2.7 (1.7-4.3)	2.7e-05
LMO3	0.44 (0.24-0.8)	0.0076
LMO4	0.23 (0.096-0.56)	0.0013
LMO7	0.38 (0.22-0.68)	0.001
LMOD1	0.37 (0.23-0.6)	5.4e-05
LNP1	7.9 (2.5-25)	0.00053
LNPEP	0.36 (0.2-0.66)	0.00092
C8orf88	0.16 (0.065-0.39)	5.9e-05
TMPO_AS1	7.7 (2.4-24)	0.00048
GPR158_AS1	2.3 (1.3-4.1)	0.0038
LYRM4_AS1	2.9 (1.3-6.3)	0.0079
TMEM269	3 (1.3-6.8)	0.0074
TMEM262	2.8 (1.3-6.2)	0.0086
CD300H	11 (1.9-63)	0.0077
USP3_AS1	5.6 (1.6-19)	0.0058
CREB3L2_AS1	3.2 (1.3-7.7)	0.0094
C6orf99	6.5 (1.9-23)	0.0033
LOC100131496	2.8 (1.5-5.4)	0.0015
ARMCX4	0.17 (0.076-0.37)	1.1e-05
LOC100132813	2.9 (1.3-6.4)	0.0069
TRABD2A	3.2 (1.4-7.5)	0.0059
SOCS2_AS1	0.28 (0.14-0.56)	0.00029
TPM3P9	0.21 (0.11-0.42)	6.7e-06
LINC00691	7.7 (2-30)	0.0034
SBF2_AS1	4 (1.4-11)	0.0088
LOC283683	0.24 (0.088-0.66)	0.0058
LOC283710	4 (1.4-11)	0.0096
LOC283922	0.15 (0.067-0.36)	1.2e-05
FIRRE	4.7 (1.5-14)	0.0066
GOLGA2P7	0.17 (0.069-0.41)	8.5e-05
ZNF888	0.31 (0.17-0.58)	0.00024
SMIM20	21 (2.3-190)	0.0067
LRRC14B	3 (1.3-6.6)	0.0078
UBAP1L	4.5 (1.4-14)	0.0094
HNRNPKP3	17 (2.8-99)	0.002
TRIM49D1	1.9 (1.4-2.8)	0.00017
GBP1P1	0.24 (0.091-0.62)	0.0033
C2orf91	3.6 (1.4-8.9)	0.0068
ANKRD36C	0.37 (0.18-0.74)	0.0054
LOC401127	20 (3.8-100)	0.00039
LOC440040	3.4 (1.5-8.1)	0.0048
NPIPB4	0.26 (0.1-0.66)	0.0046
NPIPB12	0.28 (0.11-0.7)	0.0067
LINC02487	3.4 (1.4-8.4)	0.0073
PGM5_AS1	0.42 (0.26-0.69)	0.00056
SMG1P5	0.29 (0.14-0.6)	0.00086
NPIPB13	0.28 (0.11-0.7)	0.0067
SMG1P1	0.27 (0.13-0.58)	0.00086
MGAT4EP	2.9 (1.4-6.2)	0.0056
MIR205HG	0.52 (0.35-0.78)	0.0017
FNDC10	3.3 (1.4-7.6)	0.0049
LOC644135	11 (2.7-48)	0.001
GMNC	1.8 (1.2-2.6)	0.0028
MIR924HG	9.2 (2.6-33)	0.00059
CASTOR1	13 (2.8-63)	0.0011
RRN3P2	0.27 (0.11-0.65)	0.0036
AGBL1_AS1	2.9 (1.3-6.3)	0.0089
LOC728554	8.8 (2.4-33)	0.001
NPIPB11	0.27 (0.11-0.69)	0.0061
TRIM49D2	1.9 (1.4-2.7)	0.00014
LOC729558	5.2 (1.9-14)	0.0014
PRMT9	0.18 (0.065-0.52)	0.0013
LINC01278	0.14 (0.055-0.36)	3.9e-05
LONRF1	0.2 (0.087-0.45)	0.00012
LONRF3	0.075 (0.023-0.25)	2.3e-05
LOXL3	5.9 (1.6-21)	0.0065
LPAR1	0.28 (0.15-0.5)	1.7e-05
LPAR3	0.39 (0.22-0.7)	0.0016
LPCAT1	7.5 (2.7-21)	0.0001
ADGRL1	7.2 (1.7-30)	0.0067
ADGRL2	0.44 (0.3-0.66)	5.3e-05
LPL	3.8 (1.9-7.8)	0.00025
LPP	0.39 (0.21-0.72)	0.0024
PLPPR4	9.3 (3.3-26)	2.3e-05
LRCH2	0.26 (0.14-0.5)	5.1e-05
LRCH3	0.31 (0.14-0.72)	0.006
LRFN1	9.2 (2.8-30)	0.00021
LRP6	0.18 (0.078-0.43)	8.1e-05
LRP8	8.1 (2.8-24)	0.00014
LRRC37A	0.3 (0.12-0.73)	0.0084
LRRC37A2	0.3 (0.12-0.73)	0.0082
LRRC45	8.2 (2-33)	0.0033
LRRC46	3.6 (1.5-8.4)	0.0035
LRRC61	12 (2.9-47)	0.00049
LRRC66	8.3 (2.3-30)	0.0013
LRRFIP1	0.33 (0.15-0.73)	0.0057
LRRFIP2	0.39 (0.2-0.78)	0.0081
LRRN2	4 (1.6-10)	0.0029
LRRN3	2.3 (1.4-3.6)	0.00038
LRWD1	13 (2.5-64)	0.002
LSAMP	0.53 (0.33-0.84)	0.0075
LSM14A	0.21 (0.071-0.61)	0.0041
NAA38	8 (2.2-29)	0.0015
LTBP1	0.47 (0.27-0.8)	0.0053
LTBP4	0.35 (0.17-0.74)	0.0057
LTF	0.75 (0.61-0.92)	0.0049
LXN	0.34 (0.18-0.67)	0.0017
LYPD1	4.4 (1.5-13)	0.0067
LYPD6B	3.4 (1.6-7.3)	0.0013
LYRM4	9.8 (2.4-40)	0.0016
LYST	0.22 (0.077-0.65)	0.0058
LYZL1	3.5 (1.4-8.8)	0.0075
LYZL2	3.5 (1.4-8.9)	0.0067
MAD2L2	6.6 (2.8-16)	1.8e-05
MAFF	0.18 (0.056-0.59)	0.0044
MAGI2	0.2 (0.086-0.46)	0.00014
MALT1	0.47 (0.28-0.8)	0.0054
MAMDC2	0.23 (0.094-0.55)	0.00095
MAML2	0.14 (0.061-0.3)	7.1e-07
MAN1C1	4.8 (1.5-15)	0.0071
MANEAL	6.8 (2.5-19)	0.00021
MAP1LC3B	0.13 (0.045-0.39)	0.00026
MAP1LC3B2	0.23 (0.087-0.6)	0.0028
MAP2K4	0.26 (0.12-0.56)	0.00066
MAP3K1	0.2 (0.066-0.62)	0.0053
MAP3K12	5.7 (1.6-20)	0.0076
MAP3K4	0.24 (0.095-0.6)	0.0022
MAP3K7	0.23 (0.097-0.56)	0.0011
TAB3	0.26 (0.12-0.6)	0.0013
MAP4K5	0.31 (0.15-0.63)	0.0011
MAPK12	10 (3-36)	0.00022
MAPK8IP2	6.4 (1.9-21)	0.0027
MAPRE1	0.35 (0.16-0.76)	0.0075
MARCHF3	5.4 (1.8-16)	0.003
MARCHF4	4.2 (1.4-12)	0.0096
MARCHF7	0.51 (0.31-0.84)	0.0089
MAST1	4.3 (1.5-12)	0.0064
MAT2A	0.34 (0.19-0.61)	0.00029
MATN2	0.37 (0.18-0.75)	0.0061
MBD5	0.18 (0.053-0.64)	0.0076
MBNL1	0.34 (0.19-0.6)	0.00021
MBNL2	0.41 (0.26-0.64)	0.00012
MBTPS1	0.21 (0.089-0.47)	0.00021
MC4R	2.1 (1.4-3.3)	0.00099
MCM10	6.1 (2.4-16)	0.00021
MCM2	8.4 (2.9-24)	6.9e-05
MCM3	6.5 (2.3-18)	0.00045
MCM4	3.7 (1.8-7.4)	0.00034
MDGA1	7.9 (2.4-27)	0.00083
MDGA2	5.7 (1.7-19)	0.0039
MDH1B	2.9 (1.3-6.2)	0.0075
MDK	3.2 (1.5-6.6)	0.0018
ME3	0.19 (0.077-0.48)	0.00038
MED4	0.29 (0.13-0.68)	0.004
MEIS1	0.32 (0.2-0.53)	8.6e-06
MEIS2	0.32 (0.21-0.48)	3.8e-08
MELK	3.8 (2.2-6.8)	3.8e-06
MEOX2	5.9 (1.8-20)	0.004
MERTK	0.39 (0.22-0.7)	0.0014
MEX3A	3.8 (1.6-9.1)	0.0029
MEX3B	12 (2.8-48)	0.00066
MFNG	4.4 (1.5-13)	0.0085
MFSD3	11 (2.9-40)	0.00037
MGA	0.27 (0.11-0.7)	0.0066
MGAT3	5.3 (2-14)	0.00087
MGAT4B	5 (1.7-15)	0.0034
MGAT5B	5.2 (1.7-16)	0.0036
FAM220A	17 (3.7-78)	0.00029
LOC439933	4.3 (1.5-13)	0.0075
OGA	0.33 (0.15-0.71)	0.0045
MGP	0.61 (0.43-0.85)	0.0039
MGST1	0.62 (0.44-0.89)	0.0083
MID1IP1	6.1 (1.7-22)	0.0054
MIER1	0.23 (0.11-0.52)	0.00036
MIER3	0.3 (0.15-0.62)	0.0012
MIF4GD	27 (5.1-140)	0.0001
MITF	0.16 (0.048-0.53)	0.0026
MKI67	2.6 (1.8-3.7)	1.1e-06
MRTFB	0.23 (0.099-0.55)	0.00096
MKLN1	0.37 (0.2-0.67)	0.001
MKX	0.19 (0.081-0.44)	0.00011
CENPU	6.6 (3.3-13)	1.3e-07
KMT2A	0.2 (0.072-0.54)	0.0016
KMT2E	0.36 (0.18-0.73)	0.0044
MLLT10	0.17 (0.07-0.42)	0.00011
MME	0.69 (0.53-0.89)	0.0045
MMP11	6.3 (2.3-17)	0.00026
MMP15	6.8 (1.8-27)	0.0056
MMP27	5.8 (1.9-18)	0.0021
MMP8	4.5 (1.5-13)	0.0074
MND1	13 (3.4-49)	0.00018
MOBP	3.6 (1.4-9.3)	0.0089
MOCS1	12 (2.4-57)	0.0022
MOCS2	0.32 (0.15-0.68)	0.0032
MON1A	7.5 (2.3-25)	0.00079
MORC1	2.8 (1.5-5.1)	0.00071
MORC3	0.23 (0.098-0.52)	0.0005
MPDZ	0.26 (0.11-0.59)	0.0013
MPG	9.1 (1.9-44)	0.0064
MPHOSPH6	0.19 (0.063-0.55)	0.0025
MPP5	0.2 (0.095-0.4)	9e-06
MPZL2	0.42 (0.28-0.63)	3.3e-05
MRM1	6.5 (1.9-21)	0.0023
MRPL14	30 (5.2-180)	0.00016
MRPL24	3.8 (1.4-10)	0.0087
MRPL28	8.5 (2.6-27)	0.00033
MRPL38	8.5 (1.7-42)	0.0086
MRPS18B	34 (5.3-220)	0.0002
MRPS24	7.1 (2-26)	0.0027
MRPS26	15 (2.8-77)	0.0016
MRVI1	0.22 (0.084-0.58)	0.002
MSL3	3.9 (1.7-8.9)	0.0016
MSMB	0.71 (0.6-0.83)	2.4e-05
MSMP	4 (1.6-11)	0.0041
MSRB3	0.25 (0.12-0.52)	0.00027
MT1A	0.4 (0.23-0.67)	0.00054
MT1B	0.33 (0.16-0.71)	0.0047
MT1E	0.49 (0.34-0.71)	0.00014
MT1F	0.45 (0.27-0.75)	0.0019
MT1G	0.46 (0.32-0.68)	7.7e-05
MT1H	0.35 (0.19-0.64)	0.00069
MT1L	0.38 (0.21-0.68)	0.0012
MT1M	0.38 (0.22-0.64)	0.0003
MT1X	0.4 (0.24-0.67)	0.00054
MT2A	0.39 (0.23-0.65)	0.00036
TESMIN	22 (2.3-220)	0.0076
MTMR10	0.28 (0.14-0.57)	0.0004
MTMR2	0.29 (0.14-0.63)	0.0018
MTMR6	0.25 (0.096-0.64)	0.004
MTMR9	0.12 (0.031-0.45)	0.0017
MTRF1	0.21 (0.067-0.64)	0.006
MTSS1	0.12 (0.028-0.48)	0.003
MTUS1	0.17 (0.089-0.32)	3.2e-08
MTX1	28 (4.9-160)	0.0002
MUCL1	3.3 (1.5-7.5)	0.0043
MXI1	0.12 (0.026-0.55)	0.0064
MYADM	0.13 (0.036-0.44)	0.0013
MYBL2	5.9 (2.4-14)	8.2e-05
MYBPC1	0.55 (0.44-0.68)	3.5e-08
MYH11	0.53 (0.44-0.66)	2.3e-09
MYH15	5.6 (1.7-19)	0.0053
MYL12A	0.33 (0.15-0.75)	0.0077
MYL9	0.3 (0.2-0.46)	2.2e-08
MYLK	0.32 (0.21-0.5)	6.1e-07
MYO1H	6.4 (1.6-25)	0.0075
MYO5B	0.18 (0.059-0.52)	0.0016
MYO5C	0.22 (0.086-0.55)	0.0013
MYO9A	0.21 (0.093-0.46)	0.0001
MYOCD	0.24 (0.14-0.39)	2.1e-08
MYOF	0.33 (0.22-0.5)	1.7e-07
KAT6A	0.13 (0.04-0.45)	0.0011
KAT6B	0.092 (0.035-0.24)	1.5e-06
MYT1	3.3 (1.6-6.7)	0.0014
N4BP2L2	0.34 (0.19-0.62)	0.00038
NALCN	8 (2.5-26)	0.0004
NAMPT	0.46 (0.31-0.69)	0.00018
NAPEPLD	0.2 (0.08-0.52)	0.00082
NAA16	0.12 (0.039-0.38)	0.0003
NAA80	4.6 (1.7-13)	0.0034
NAT8L	4.8 (1.5-15)	0.008
NBEAL1	0.31 (0.16-0.6)	0.00056
NBL1	0.26 (0.12-0.55)	0.00039
NCAPD3	0.59 (0.45-0.76)	8.1e-05
NCAPG	6.4 (3.3-12)	3e-08
NCAPG2	5.5 (2.2-14)	0.00023
NCAPH	7.6 (2.8-21)	7.5e-05
NCKIPSD	22 (4.8-110)	7.9e-05
NCOA4	0.35 (0.19-0.62)	0.00043
NDEL1	0.13 (0.044-0.37)	0.00017
NDFIP2	0.28 (0.12-0.66)	0.0038
NDRG2	0.28 (0.13-0.61)	0.0014
NDUFA4L2	5.1 (2.6-10)	3.4e-06
NDUFA5	0.28 (0.11-0.71)	0.0072
NDUFS6	4.8 (1.8-13)	0.0023
NEDD4	0.12 (0.038-0.36)	0.00018
NEFH	0.69 (0.55-0.87)	0.002
NEFL	2.5 (1.4-4.6)	0.0033
NEFM	3.3 (1.3-7.9)	0.0093
NEIL3	7.1 (2.5-20)	0.00023
NEK2	2.5 (1.4-4.7)	0.0034
NEK3	0.29 (0.13-0.62)	0.0015
NENF	8.4 (2-36)	0.0041
NEO1	0.36 (0.2-0.66)	0.00085
NETO1	3.9 (2.1-7.3)	2.6e-05
NETO2	2.7 (1.6-4.6)	0.00033
NEUROD1	4.1 (1.8-9.6)	0.0011
NEXN	0.34 (0.2-0.59)	9.6e-05
NFAT5	0.094 (0.031-0.28)	2.6e-05
NFATC3	0.12 (0.041-0.34)	7.4e-05
NFE2L2	0.31 (0.18-0.53)	1.4e-05
NFIA	0.17 (0.086-0.36)	1.7e-06
NFIB	0.34 (0.21-0.55)	1e-05
NFIL3	0.31 (0.18-0.51)	5.4e-06
NFKBIA	0.26 (0.11-0.62)	0.0023
NFS1	11 (2.3-55)	0.003
NGLY1	0.31 (0.13-0.76)	0.0097
NHLH2	9.8 (1.8-54)	0.009
NHLRC2	0.39 (0.22-0.72)	0.0023
NHSL1	6.5 (2.4-17)	0.00017
PSME3IP1	0.25 (0.094-0.69)	0.0073
NIPA1	7.3 (3.2-17)	2.5e-06
NIPAL2	0.38 (0.19-0.79)	0.0091
NIPSNAP1	4.5 (1.9-11)	0.00085
NKAIN1	2.7 (1.5-4.8)	0.0013
NKAIN2	4.1 (1.6-11)	0.0042
NKAIN4	3.8 (1.4-9.8)	0.0068
NKTR	0.36 (0.16-0.77)	0.0091
NKX2_2	3.5 (1.6-7.7)	0.0015
NKX2_6	3.5 (1.4-8.7)	0.0076
NLE1	14 (2.9-68)	0.0011
NLGN4X	2.2 (1.3-3.7)	0.0042
NLRP11	4.4 (1.5-12)	0.0054
NMI	0.2 (0.063-0.61)	0.0047
NMNAT2	4.4 (1.8-11)	0.0012
NNT	0.31 (0.14-0.69)	0.0037
NOL6	6.4 (1.6-25)	0.0087
NOS1AP	6.4 (1.7-24)	0.006
NOSTRIN	0.23 (0.1-0.5)	0.00024
NOTCH3	9.7 (3.8-25)	1.5e-06
NOX1	6.3 (1.8-23)	0.0045
NOX4	2.4 (1.3-4.2)	0.003
NPAS2	0.13 (0.05-0.33)	1.9e-05
NPAT	0.26 (0.098-0.7)	0.0079
NPHP3	0.13 (0.039-0.42)	0.0007
NPIPB3	0.28 (0.11-0.7)	0.0064
NPM3	6.7 (1.8-25)	0.0051
NPTN	0.18 (0.077-0.44)	0.00013
NPTX2	6.7 (2.2-21)	0.00088
NPY2R	3.7 (1.7-8.4)	0.0015
NPY5R	3.5 (1.4-8.8)	0.0089
NR3C1	0.37 (0.2-0.7)	0.0022
NR4A1	0.48 (0.32-0.72)	0.00043
NR4A3	0.3 (0.15-0.57)	0.00027
NRAS	0.3 (0.12-0.75)	0.0095
NRBP2	0.27 (0.12-0.63)	0.0022
NRG3	4.9 (1.8-14)	0.0025
NRIP3	2.6 (1.6-4.2)	0.0001
NRP1	2.4 (1.5-4)	0.00046
NRXN1	6.2 (1.6-23)	0.0076
NSUN6	0.17 (0.081-0.36)	3.1e-06
NT5C2	0.36 (0.18-0.74)	0.0054
NTM	3.6 (1.7-7.5)	0.00081
NTN4	0.28 (0.15-0.52)	5.3e-05
NTNG1	2.1 (1.3-3.6)	0.0037
NUDT2	7 (1.8-27)	0.0049
NUF2	2.2 (1.3-3.7)	0.0029
NUMB	0.11 (0.042-0.31)	2.1e-05
NUP98	0.26 (0.12-0.52)	0.0002
NUSAP1	4.5 (2.5-8)	3.7e-07
NVL	3.1 (1.5-6.3)	0.0023
NXF1	0.19 (0.1-0.35)	1e-07
NXPH4	3.2 (1.5-7)	0.0037
OAT	0.48 (0.3-0.77)	0.0027
OAZ2	46 (8.4-260)	1.1e-05
NABP2	17 (4.2-66)	5.6e-05
ODAM	5.3 (2.3-13)	0.00012
ODF1	3.8 (1.4-10)	0.0076
OGFOD2	6.1 (1.6-23)	0.008
OGFR	8.8 (1.7-45)	0.0086
OGN	0.29 (0.18-0.47)	1.9e-07
OGT	0.31 (0.16-0.61)	0.00066
OIP5	10 (2.7-39)	0.00065
OLFML2B	16 (5-51)	3.1e-06
OMD	0.15 (0.044-0.5)	0.0021
ONECUT2	4.1 (2.1-8.2)	5.8e-05
OR10C1	2.3 (1.2-4.2)	0.0077
OR10J1	4.7 (2-11)	0.00048
OR10Q1	3.8 (1.4-10)	0.0087
OR11G2	3.5 (1.4-8.7)	0.0061
OR1L1	3.6 (1.4-9.2)	0.0077
OR1N1	2.6 (1.5-4.6)	0.0012
OR1Q1	2.7 (1.4-5.4)	0.0044
OR2A12	3.8 (1.6-8.9)	0.0018
OR2B11	3.4 (1.4-8.3)	0.0062
OR2M4	4 (1.7-9.3)	0.0015
OR2T10	2.5 (1.6-4)	0.00011
OR2T11	2.6 (1.5-4.6)	0.0013
OR2T2	2.8 (1.4-5.5)	0.0023
OR2T27	2.7 (1.3-5.3)	0.0049
OR2T35	2.8 (1.5-5.2)	0.0014
OR2T4	2.8 (1.3-5.9)	0.0062
OR4D2	2.6 (1.3-5)	0.0053
OR4X2	4.7 (1.8-12)	0.0018
OR5B2	4.5 (1.8-11)	0.00098
OR5D13	3.9 (1.4-11)	0.0092
OR6K2	12 (3.1-43)	0.00028
OR6M1	6.9 (1.8-26)	0.0043
OR6N1	2.8 (1.3-5.9)	0.0069
OR6S1	2.8 (1.4-5.4)	0.003
OR6Y1	2.4 (1.2-4.5)	0.0082
ORAI2	11 (3.4-39)	8.1e-05
ORC1	7.6 (2.2-26)	0.0013
OSBP2	12 (2.6-53)	0.0014
OSBPL9	0.33 (0.18-0.6)	0.00025
OSMR	0.39 (0.24-0.64)	0.00022
OTUD7A	10 (2.2-51)	0.0034
OVOL1	11 (2.9-39)	0.00033
OXTR	5.3 (1.6-17)	0.0052
P2RX5	6.4 (2.2-19)	0.00072
P2RY14	6.9 (1.6-30)	0.0097
LPAR6	0.39 (0.24-0.62)	6.2e-05
PACSIN2	0.2 (0.064-0.64)	0.0068
PAFAH1B3	6.3 (1.7-24)	0.0065
PAK1	0.35 (0.17-0.71)	0.0039
PAK1IP1	0.31 (0.19-0.5)	1.1e-06
PALLD	0.24 (0.11-0.52)	0.0003
PALMD	0.36 (0.18-0.72)	0.0042
PAN3	0.37 (0.19-0.73)	0.0039
PANK1	12 (3.8-38)	2.3e-05
PAQR4	4.6 (1.8-12)	0.0013
PARD3	0.13 (0.039-0.42)	0.00076
PARP6	0.25 (0.16-0.39)	1.5e-09
PARS2	20 (3.9-100)	0.00031
PARVA	0.24 (0.12-0.46)	2.2e-05
PARVB	8.8 (1.9-40)	0.0052
PAX5	5.7 (1.7-19)	0.0051
PBK	3.6 (2.1-6.2)	4.2e-06
PBX1	0.33 (0.17-0.67)	0.0022
PCCA	0.23 (0.12-0.46)	2.2e-05
PCDH10	0.33 (0.14-0.76)	0.0095
PCDH12	5 (1.8-14)	0.0016
PCDH18	0.27 (0.15-0.51)	4.1e-05
PCDH20	2.5 (1.3-4.7)	0.0062
PCDH7	0.18 (0.068-0.46)	0.00043
PCF11	0.27 (0.11-0.67)	0.0046
PCGF5	0.15 (0.042-0.57)	0.005
PCK2	7.4 (2.5-22)	0.00029
PCM1	0.33 (0.18-0.58)	0.00012
PCNT	21 (4.6-100)	0.00011
PCNX1	0.3 (0.12-0.74)	0.0096
PCP4	0.42 (0.3-0.58)	2.4e-07
PCSK1	4.4 (1.5-13)	0.0084
PCYOX1L	8.1 (2.1-31)	0.0021
PDCD2L	11 (2.1-57)	0.0046
PDCD4	0.31 (0.13-0.71)	0.0057
PDE4D	0.27 (0.16-0.44)	2.6e-07
PDE5A	0.45 (0.32-0.63)	5.6e-06
PDE8A	0.15 (0.054-0.44)	0.00051
PDE8B	0.53 (0.34-0.82)	0.005
PDGFB	15 (3.8-63)	0.00012
PDGFC	0.26 (0.13-0.5)	6.4e-05
PDGFRL	7.8 (2.4-26)	0.00072
PDIA2	5.1 (1.8-14)	0.0022
PDIK1L	12 (3.2-47)	0.00029
PDK1	7.8 (1.7-35)	0.0077
PDK4	0.37 (0.25-0.56)	1.9e-06
PDLIM1	0.25 (0.12-0.55)	0.00046
PDLIM3	0.54 (0.34-0.86)	0.0092
PDLIM5	0.32 (0.18-0.56)	7e-05
PDPR	0.095 (0.03-0.3)	5.4e-05
PDRG1	9.2 (2.1-40)	0.0031
PDS5B	0.4 (0.21-0.75)	0.0044
PDXDC1	0.28 (0.12-0.64)	0.0026
PDZD2	4.1 (1.5-11)	0.0056
PDZD8	0.22 (0.079-0.63)	0.0048
PDZRN4	0.21 (0.087-0.53)	0.00084
PEBP4	0.46 (0.27-0.78)	0.0044
PER1	0.27 (0.1-0.69)	0.0066
GATB	13 (2.1-83)	0.0058
PEX11B	7.7 (1.7-34)	0.0076
PFKFB4	7.3 (2-26)	0.0026
PFN4	4.9 (1.6-15)	0.0044
PGAM5	59 (3.3-1100)	0.0056
PGBD5	5.3 (1.6-17)	0.0062
PGM5	0.33 (0.23-0.48)	5.3e-09
PGM5P2	0.24 (0.14-0.4)	3.9e-08
PGP	11 (2.4-51)	0.002
PGR	0.21 (0.088-0.52)	0.00073
PGRMC1	0.35 (0.2-0.59)	0.00011
PHACTR2	0.097 (0.042-0.23)	7.2e-08
PHF11	0.073 (0.018-0.29)	0.00023
JADE1	0.12 (0.03-0.5)	0.0033
PHIP	0.35 (0.17-0.71)	0.0038
PI15	0.46 (0.37-0.59)	7.2e-11
PIAS1	0.21 (0.11-0.4)	2.8e-06
PIAS2	0.26 (0.11-0.59)	0.0014
PIBF1	0.23 (0.092-0.58)	0.0018
PICALM	0.27 (0.14-0.54)	0.0002
PIGN	0.44 (0.25-0.79)	0.0061
PIGQ	4.1 (1.4-12)	0.0092
PIK3C3	0.26 (0.13-0.51)	9e-05
PIK3R1	0.28 (0.14-0.59)	0.00074
PIR	7.6 (2.4-25)	0.00069
PITPNB	0.16 (0.059-0.41)	0.00016
PITPNC1	0.13 (0.058-0.28)	4.1e-07
PJA2	0.46 (0.28-0.76)	0.0026
PKD1L1	3.7 (1.4-9.4)	0.0068
PKIA	28 (6.5-120)	7.5e-06
PKIB	2.5 (1.6-4)	0.00017
PKMYT1	4.1 (1.5-11)	0.0064
PKN2	0.34 (0.16-0.71)	0.004
PKP2	0.078 (0.019-0.32)	0.00035
PKP3	7.4 (1.9-29)	0.0042
PLA2G15	6.3 (1.7-23)	0.0057
PLA2R1	0.11 (0.052-0.24)	3.3e-08
PLAGL1	0.19 (0.066-0.54)	0.0018
PLCB1	0.16 (0.07-0.37)	1.5e-05
PLCB3	13 (2-80)	0.007
PLCH1	3.1 (1.6-6.3)	0.0013
PLCXD2	4.3 (1.6-12)	0.0044
PLCXD3	3.1 (1.6-6.2)	0.0011
PLEK2	0.15 (0.043-0.54)	0.0036
PLEKHB1	3.5 (1.7-6.9)	0.00038
PLK1	6.9 (2.9-16)	9.5e-06
PLK4	17 (4.4-63)	3.1e-05
PLN	0.33 (0.17-0.64)	0.0012
PLP2	0.39 (0.19-0.79)	0.009
PLSCR1	0.23 (0.1-0.52)	0.00046
PLSCR4	0.22 (0.09-0.54)	0.001
PLVAP	5.1 (1.5-18)	0.0095
PLXDC1	11 (2-62)	0.0056
PLXDC2	0.33 (0.18-0.62)	0.00046
PLXNA1	9.3 (2.4-35)	0.0011
PLXNB3	7.7 (2-29)	0.0026
PLXND1	8.5 (2.2-32)	0.0017
PMS2P4	0.38 (0.18-0.79)	0.0095
PNLDC1	3 (1.3-6.8)	0.0083
PNPLA7	0.31 (0.14-0.66)	0.0023
PNPLA8	0.35 (0.17-0.69)	0.0026
PODXL	5.4 (1.7-17)	0.0038
POFUT1	22 (2.5-190)	0.0053
POLD2	3.8 (1.6-9.1)	0.0023
POLE	6.5 (1.6-27)	0.0089
POLE3	14 (1.9-94)	0.0084
POLQ	4.3 (2-9)	0.00016
POMT2	17 (3.2-93)	0.0009
POP7	14 (4-46)	3.1e-05
POPDC2	0.29 (0.14-0.59)	0.00063
PORCN	9.5 (1.9-46)	0.0056
PP2672	2.1 (1.3-3.6)	0.0051
PLPP3	0.34 (0.19-0.6)	0.00025
PLPP4	4.9 (2.1-12)	0.00031
PPARA	0.086 (0.02-0.38)	0.0011
PPBP	3.4 (1.6-7.1)	0.001
PPFIA2	1.7 (1.3-2.2)	0.00039
PPFIA4	4.1 (1.5-11)	0.0051
PPIG	0.25 (0.1-0.63)	0.0034
PPIL4	0.28 (0.13-0.62)	0.0017
LRR1	31 (6.9-140)	9.2e-06
PPP1CB	0.43 (0.23-0.78)	0.0059
PPP1R12A	0.31 (0.15-0.63)	0.0012
PPP1R13B	0.23 (0.078-0.68)	0.0077
PPP1R3C	0.41 (0.24-0.69)	0.00088
PPP1R7	0.39 (0.19-0.78)	0.0082
PPP2CB	0.18 (0.072-0.46)	0.00031
PPP2R2C	3.8 (1.8-7.9)	0.00042
PPP2R2D	0.29 (0.12-0.73)	0.0083
PPP2R3C	0.092 (0.016-0.52)	0.0071
PPP3CB	0.29 (0.13-0.64)	0.0021
PPP3CC	0.15 (0.047-0.49)	0.0018
PPP3R2	2.9 (1.3-6.4)	0.0085
PPWD1	0.31 (0.13-0.74)	0.0082
PPY2P	4.2 (1.5-12)	0.0075
PRC1	5.7 (3.1-11)	3.2e-08
PRDM2	0.026 (0.0051-0.13)	9.7e-06
PRDM5	0.19 (0.077-0.46)	0.00024
PRDM8	0.17 (0.047-0.6)	0.0057
PRICKLE2	0.24 (0.093-0.64)	0.004
PRKCH	0.3 (0.16-0.56)	0.00016
PRKD3	0.38 (0.19-0.76)	0.0062
PRM1	3 (1.3-7)	0.0092
PRNP	0.15 (0.066-0.34)	5.8e-06
PROKR1	2.7 (1.3-5.8)	0.0093
PROX1	4.2 (1.6-11)	0.0046
PRPF18	0.21 (0.074-0.6)	0.0037
PRR11	5 (2.4-10)	1.7e-05
PRR16	5.5 (1.8-17)	0.0025
PRR3	7.6 (2.2-27)	0.0014
PRR7	5.9 (1.7-21)	0.0061
PRRG4	0.036 (0.0057-0.22)	0.00038
PRRT3	8.1 (2-34)	0.004
PRRX1	0.42 (0.22-0.77)	0.0054
PRSS2	2.7 (1.3-5.8)	0.0093
PRUNE2	0.53 (0.37-0.77)	0.00091
PSAT1	3.2 (1.3-7.4)	0.0081
PSD3	0.17 (0.081-0.37)	7.2e-06
PSEN1	0.31 (0.13-0.71)	0.006
PSMC3IP	6.4 (1.7-24)	0.0067
PSMD5	0.072 (0.014-0.36)	0.0013
PSMD7	0.22 (0.088-0.53)	0.00081
PSMG3	12 (2.4-56)	0.0023
PTBP2	0.31 (0.16-0.6)	0.00053
PTDSS2	14 (2.5-84)	0.0031
PTEN	0.31 (0.17-0.56)	0.00014
PTER	0.17 (0.077-0.38)	1.2e-05
PTGDS	0.23 (0.12-0.46)	2.9e-05
PTGER2	0.16 (0.074-0.34)	1.5e-06
PTGFR	2.3 (1.3-4.1)	0.0058
PTGS2	0.47 (0.33-0.67)	4.1e-05
PTK7	5.7 (2.7-12)	5.3e-06
PTN	0.4 (0.21-0.75)	0.0044
PTP4A2	0.33 (0.16-0.69)	0.0029
HACD1	0.17 (0.069-0.43)	0.00018
HACD4	0.23 (0.075-0.68)	0.0079
PTPN14	0.18 (0.058-0.53)	0.0021
PTPN21	0.088 (0.024-0.32)	0.00026
PTPRD	2.4 (1.4-4)	0.00069
PTPRO	4.6 (2.4-8.8)	4.1e-06
CAVIN1	0.12 (0.035-0.44)	0.0012
PTRH1	6.6 (1.6-27)	0.008
PTS	0.29 (0.12-0.69)	0.0052
PTTG1	3.2 (1.7-6)	0.00048
PYCR3	8.7 (2.2-35)	0.0023
PYDC2	4.1 (1.8-9.5)	0.00082
PYGB	0.33 (0.19-0.57)	7.2e-05
PYGL	0.3 (0.14-0.64)	0.0017
PYGM	0.23 (0.084-0.62)	0.0037
PYGO1	0.26 (0.14-0.5)	6e-05
QSER1	0.14 (0.078-0.26)	4.5e-10
RAB11FIP2	0.15 (0.062-0.35)	1.6e-05
RAB13	0.25 (0.098-0.66)	0.005
RAB19	7.2 (2.4-21)	0.00041
RAB26	5.9 (2.1-17)	0.00082
RAB27A	0.55 (0.38-0.8)	0.0019
RAB27B	0.5 (0.32-0.78)	0.0022
RAB2B	0.15 (0.05-0.43)	0.00043
RAB39A	12 (2-69)	0.0058
RAB3A	5.4 (1.6-18)	0.0065
RAB3GAP1	0.29 (0.14-0.63)	0.0016
RAB6B	14 (4.6-39)	1.8e-06
RAB8B	0.33 (0.15-0.72)	0.0056
RABEP1	0.31 (0.15-0.63)	0.0012
[truncated: 763 more rows]

## Sheet: Table S5
Supplementary Table 5: Differential genes between Primary localized PCa and CRPC in GSE32269
gene symbol	logFC	P.Value	adj.P.Val	change
SPP1	3.26267	7.27884e-22	4.86341e-18	up
HBB	4.313	1.24882e-19	4.41332e-16	up
CKS2	2.11381	8.58409e-18	1.82017e-14	up
KIF4A	1.4355	4.82525e-17	8.52622e-14	up
COL1A2	2.16294	6.93737e-16	1.05071e-12	up
OLFML2B	1.63823	1.05657e-15	1.32291e-12	up
LRRC15	1.76278	1.12302e-15	1.32291e-12	up
COL11A1	2.46545	1.94521e-15	2.06231e-12	up
TNFAIP6	1.55629	4.17978e-15	3.69283e-12	up
BUB1	1.22787	6.80301e-15	5.54811e-12	up
GNL3L	1.24371	3.9929e-14	2.49016e-11	up
CD36	1.53193	4.53425e-14	2.67067e-11	up
COL5A2	1.88541	8.19063e-14	4.34185e-11	up
SPARC	1.74736	2.43353e-13	1.17274e-10	up
EZH2	1.20787	2.54702e-13	1.17407e-10	up
PTTG1	1.03158	3.12252e-13	1.37937e-10	up
ACTR2	1.17047	4.80765e-13	2.03883e-10	up
TOP2A	1.47615	5.35142e-13	2.18214e-10	up
HBA2	3.23188	5.62645e-13	2.1826e-10	up
RACGAP1	1.19294	5.76426e-13	2.1826e-10	up
KIF20A	1.49615	6.66149e-13	2.27823e-10	up
VCAN	1.54581	7.7969e-13	2.58321e-10	up
MAP4K4	1.14512	8.2908e-13	2.66361e-10	up
HSPBP1	1.06505	8.55638e-13	2.66808e-10	up
THBS2	1.57161	1.3331e-12	3.82101e-10	up
RNASE1	1.19164	1.3335e-12	3.82101e-10	up
CENPA	1.01913	1.39151e-12	3.88232e-10	up
ASPM	1.43297	2.04079e-12	5.54781e-10	up
GMFG	1.50024	2.69343e-12	7.06216e-10	up
HMGB2	1.00074	2.79769e-12	7.06216e-10	up
IBSP	2.48661	3.23146e-12	7.96743e-10	up
KPNA2	1.05912	4.19596e-12	9.26782e-10	up
SERPINE2	1.30709	5.47638e-12	1.09548e-09	up
AURKA	1.31032	5.72302e-12	1.10319e-09	up
CTSK	1.86415	6.58565e-12	1.20381e-09	up
COL1A1	2.13811	7.69055e-12	1.38195e-09	up
ENPEP	1.1025	1.12624e-11	1.88253e-09	up
ACKR3	1.29831	1.64185e-11	2.59804e-09	up
MS4A4A	1.06362	1.75435e-11	2.73524e-09	up
AR	1.65601	1.96264e-11	2.97256e-09	up
NCAPG2	1.03138	2.09821e-11	3.13313e-09	up
NUSAP1	1.3036	2.21114e-11	3.2559e-09	up
PHTF2	1.09776	2.99068e-11	4.22762e-09	up
FOXM1	1.01326	3.82158e-11	5.23152e-09	up
TYMS	1.08626	3.84888e-11	5.23152e-09	up
GINS1	1.10529	5.76913e-11	7.3692e-09	up
MMP9	1.9637	7.87419e-11	9.59565e-09	up
TPX2	1.31091	8.47122e-11	1.00912e-08	up
PCLAF	1.05494	1.02155e-10	1.17723e-08	up
MELK	1.21063	1.11842e-10	1.26143e-08	up
DDIT4	1.34722	1.55306e-10	1.69748e-08	up
DLGAP5	1.0551	2.38295e-10	2.45282e-08	up
STAB1	1.12783	3.50012e-10	3.43595e-08	up
SMC4	1.09911	4.34379e-10	4.1489e-08	up
IGF2BP2	1.20365	4.57454e-10	4.29198e-08	up
SEC14L1	1.00431	6.46782e-10	5.71432e-08	up
CD163	1.45581	7.27872e-10	6.17352e-08	up
FN1	1.54195	9.12625e-10	7.4428e-08	up
SPDYE2	1.09735	1.08812e-09	8.48587e-08	up
KIF18B	1.03862	1.28713e-09	9.88854e-08	up
TYROBP	1.25103	2.1589e-09	1.53615e-07	up
LAMB1	1.11448	5.00464e-09	3.25516e-07	up
COL3A1	1.64699	6.16599e-09	3.96193e-07	up
AKR1C2	1.42529	8.35194e-09	4.97456e-07	up
NNMT	1.4263	1.00505e-08	5.69999e-07	up
HBG2	1.76839	1.23186e-08	6.69752e-07	up
APOE	1.4876	1.33804e-08	7.09295e-07	up
NEK2	1.16983	1.98686e-08	9.79755e-07	up
LY96	1.05414	2.30507e-08	1.11375e-06	up
DTL	1.04327	2.31113e-08	1.11375e-06	up
CLUHP3	1.10372	2.56952e-08	1.21076e-06	up
TMEM106C	1.06182	5.85582e-08	2.25758e-06	up
PTX3	1.32616	5.94558e-08	2.28388e-06	up
SLC7A7	1.05996	6.76894e-08	2.54483e-06	up
COL6A3	1.41502	7.01815e-08	2.61994e-06	up
NEAT1	1.32084	7.92574e-08	2.88758e-06	up
LPL	1.12446	1.21414e-07	4.11257e-06	up
GPNMB	1.2522	1.27136e-07	4.29265e-06	up
SLC1A3	1.13534	1.28064e-07	4.29986e-06	up
LUM	1.67854	1.29405e-07	4.32791e-06	up
OLFML3	1.04132	1.62477e-07	5.25178e-06	up
FABP4	1.38438	1.69033e-07	5.39785e-06	up
COL4A1	1.03121	2.66128e-07	8.08451e-06	up
GTF2H2B	1.02358	3.3153e-07	9.73652e-06	up
ENPP2	1.1496	3.38697e-07	9.91953e-06	up
HBD	2.01324	3.58598e-07	1.03593e-05	up
RRM2	1.29968	3.70874e-07	1.06271e-05	up
STC2	1.1558	5.75223e-07	1.56372e-05	up
OMD	1.10601	6.61905e-07	1.74253e-05	up
PCOLCE	1.1366	8.68589e-07	2.15158e-05	up
COL5A1	1.24213	9.66015e-07	2.33296e-05	up
MED1	1.20949	1.1696e-06	2.73131e-05	up
CDK1	1.03405	1.22856e-06	2.84393e-05	up
NCF2	1.05417	1.51404e-06	3.35813e-05	up
IFI30	1.3217	1.71522e-06	3.72639e-05	up
AKR1C3	1.37191	1.78405e-06	3.82112e-05	up
EIF2S3	1.14382	3.76157e-06	6.9599e-05	up
AKR1C1	1.0324	6.48028e-06	0.000106117	up
DCN	1.07568	9.21139e-06	0.000137937	up
TGFBI	1.07208	9.32142e-06	0.000139388	up
POSTN	1.3657	2.2324e-05	0.000279103	up
ASPN	1.22569	2.28475e-05	0.000284641	up
HOXC6	1.04062	2.34894e-05	0.000289912	up
GUSBP11	1.27446	4.25369e-05	0.000462364	up
MAGEA12	1.1157	5.16965e-05	0.000539237	up
IGKV1D-13	1.10404	6.71083e-05	0.000670577	up
SERPINF1	1.17632	7.45504e-05	0.000731837	up
LGALS1	1.26274	8.90246e-05	0.000847745	up
PPBP	1.03316	0.000118765	0.00105905	up
MMP13	1.03985	0.000136334	0.00118186	up
AIDA	1.01643	0.000197871	0.00160058	up
S100A8	1.77911	0.000212465	0.00169365	up
APOC1	1.0497	0.00023921	0.00185659	up
MAGEA3	1.35783	0.00049813	0.00330694	up
CAMK2N1	1.24166	0.00069057	0.00426408	up
MAGEA6	1.06773	0.00167866	0.00839527	up
CRISP3	1.05848	0.0455623	0.1086	up
CNN1	-2.43454	9.17452e-22	4.86341e-18	down
ACTG2	-3.01628	1.5244e-18	4.04042e-15	down
PART1	-1.48622	3.95924e-15	3.69283e-12	down
HSPB8	-1.58496	8.10258e-14	4.34185e-11	down
PCP4	-2.66005	2.23755e-13	1.12964e-10	down
CSRP1	-1.08362	6.49837e-13	2.27823e-10	down
KRT15	-2.47697	3.81571e-12	8.79438e-10	down
LMOD1	-1.47991	5.7185e-12	1.10319e-09	down
DEAF1	-1.28845	6.17967e-12	1.14942e-09	down
PDE4B	-1.62532	9.50806e-12	1.65253e-09	down
ACP3	-1.40657	1.13508e-11	1.88253e-09	down
TAOK3	-1.25541	1.13947e-11	1.88253e-09	down
DIXDC1	-1.45584	2.40336e-11	3.49048e-09	down
ANXA3	-1.49219	2.51171e-11	3.59853e-09	down
MYLK	-1.7473	7.8542e-11	9.59565e-09	down
MEIS2	-1.54971	1.24622e-10	1.39078e-08	down
HGD	-1.96627	1.78611e-10	1.91277e-08	down
MAOB	-1.9337	2.5247e-10	2.53488e-08	down
C1orf115	-1.19847	2.66455e-10	2.64015e-08	down
DES	-1.13408	3.95422e-10	3.84612e-08	down
NCAPD3	-1.46553	9.88831e-10	8.00076e-08	down
MSMB	-3.12226	1.25154e-09	9.68527e-08	down
EPHX2	-1.36981	1.7274e-09	1.28069e-07	down
ZFP36	-1.98354	1.90559e-09	1.39332e-07	down
SYNM	-1.35186	2.82091e-09	1.9295e-07	down
ANPEP	-1.98086	7.16598e-09	4.41708e-07	down
NAAA	-1.16326	8.20914e-09	4.94508e-07	down
KBTBD11	-1.15196	9.30944e-09	5.423e-07	down
GSTT1	-1.72781	1.00537e-08	5.69999e-07	down
TRPM8	-1.17696	1.15383e-08	6.3383e-07	down
TPM2	-1.74315	1.27829e-08	6.84769e-07	down
PAGE4	-1.08385	1.27885e-08	6.84769e-07	down
PAK1IP1	-1.36584	1.33432e-08	7.09295e-07	down
CYP39A1	-1.03703	1.38209e-08	7.25392e-07	down
DHRS7	-1.31949	1.41697e-08	7.36405e-07	down
TCEAL2	-1.17825	3.27439e-08	1.43451e-06	down
GMPR	-1.04645	4.34411e-08	1.78513e-06	down
FOS	-2.08931	4.54732e-08	1.86141e-06	down
CCN1	-1.30129	4.7413e-08	1.93081e-06	down
FOSB	-1.77993	7.98958e-08	2.90087e-06	down
PRSS8	-1.04166	8.10883e-08	2.93412e-06	down
FERMT1	-1.39515	8.5041e-08	3.05629e-06	down
MT1M	-1.07097	9.36112e-08	3.33431e-06	down
ACTA2	-1.47736	9.37205e-08	3.33431e-06	down
GTF3C1	-1.1455	1.02686e-07	3.58117e-06	down
THBS4	-1.25331	1.16141e-07	3.97201e-06	down
PTPRN2	-1.44081	2.22934e-07	6.97212e-06	down
CPE	-1.22263	2.71318e-07	8.19521e-06	down
SPINT1	-1.05526	3.53791e-07	1.02483e-05	down
MT1E	-1.3283	3.64785e-07	1.04809e-05	down
ALDH1A3	-1.38056	4.31695e-07	1.20982e-05	down
TAGLN	-1.32723	4.62268e-07	1.28634e-05	down
PTOV1	-1.02826	5.98156e-07	1.61365e-05	down
ABCC4	-1.52531	6.10656e-07	1.63903e-05	down
GMDS	-1.14483	7.97714e-07	2.02668e-05	down
HSD17B6	-2.00399	8.80536e-07	2.17609e-05	down
RAB3B	-1.17939	9.17259e-07	2.24591e-05	down
CSGALNACT1	-1.10879	1.44145e-06	3.2241e-05	down
KRT14	-1.01785	1.81643e-06	3.8748e-05	down
CUX2	-1.17395	2.07814e-06	4.35424e-05	down
AZGP1	-2.29787	2.50067e-06	5.09849e-05	down
FMOD	-1.12164	2.95191e-06	5.76357e-05	down
TMPRSS2	-1.15693	2.98603e-06	5.81946e-05	down
GREB1	-1.23525	3.40418e-06	6.44483e-05	down
OBSL1	-1.0279	3.45772e-06	6.5229e-05	down
MATN2	-1.04181	4.60517e-06	8.13734e-05	down
KLK2	-1.3931	4.7115e-06	8.25641e-05	down
NBL1	-1.1953	5.27801e-06	9.0254e-05	down
EIF3G	-1.06399	5.56727e-06	9.38382e-05	down
C1orf116	-1.13918	5.63642e-06	9.47025e-05	down
VWA1	-1.01695	5.93113e-06	9.8561e-05	down
NR2F1	-1.07686	6.49662e-06	0.000106128	down
DPP4	-1.50837	6.91847e-06	0.000111304	down
TSPAN1	-1.43597	7.56653e-06	0.000118145	down
GOLM1	-1.00556	8.12106e-06	0.000125059	down
NEFH	-1.90415	9.02505e-06	0.000135914	down
WNT5B	-1.11567	1.19336e-05	0.000168021	down
LSAMP	-1.02041	1.35573e-05	0.000186752	down
GNMT	-1.31818	1.54024e-05	0.000206966	down
MYBPC1	-1.30909	1.83873e-05	0.000238607	down
TRPM4	-1.21558	2.38705e-05	0.000292911	down
OR51E2	-1.07144	2.85097e-05	0.000337343	down
MT1H	-1.09289	4.33978e-05	0.000470454	down
RLN1	-1.41814	6.05502e-05	0.000613722	down
DUSP1	-1.12036	6.97409e-05	0.000692965	down
SLC22A3	-1.04047	7.73109e-05	0.000755438	down
SPOCK1	-1.08421	9.50707e-05	0.000892772	down
KLK11	-1.43744	0.000100956	0.000935789	down
CFB	-1.11655	0.00010387	0.000959264	down
KCNN2	-1.14615	0.000181842	0.00148948	down
ALOX15B	-1.01422	0.00027662	0.00208735	down
F3	-1.21564	0.000299314	0.00220984	down
SERHL2	-1.35149	0.000323045	0.00234103	down
ADIRF	-1.24871	0.000371954	0.00263424	down
OLFM4	-1.33096	0.000484606	0.00323735	down
C3orf14	-1.0591	0.000504447	0.00333842	down
SLC4A4	-1.22128	0.000576474	0.00369649	down
AGR2	-1.19492	0.00144517	0.00748497	down
SERPINA3	-1.32239	0.00421531	0.0172885	down
P3H2	-1.06357	0.00541156	0.0209698	down
NPY	-1.35867	0.0088336	0.0308072	down

## Sheet: Table S6
Supplementary Table 6: Differential genes between enzalutamide sensitive and resistant LNCaP in GSE150807
gene symbol	logFC	P.Value	adj.P.Val	change
PLS3	3.12522	3.62485e-138	1.31343e-134	up
HIST1H4D	6.15467	2.73647e-106	3.54119e-103	up
VIM	6.23559	6.60648e-60	2.39379e-57	up
HIST1H2BJ	2.63861	5.90863e-52	1.64687e-49	up
WLS	2.85086	6.34638e-46	1.33695e-43	up
CSNK1E	1.49785	1.467e-44	2.92062e-42	up
PYGL	2.35059	3.06332e-38	4.66371e-36	up
NOP56	1.72836	1.73689e-37	2.53768e-35	up
DDX17	1.30202	6.53895e-37	9.32804e-35	up
USP11	2.81925	1.46867e-36	2.06263e-34	up
SNHG5	2.2861	9.22426e-36	1.26603e-33	up
PRC1	1.5563	1.46958e-35	1.9869e-33	up
MCM4	1.6803	2.05095e-35	2.75238e-33	up
MCM5	1.99808	6.54774e-33	7.70295e-31	up
BRD2	1.37989	1.08909e-32	1.25675e-30	up
TSPAN3	2.31413	1.08984e-31	1.17528e-29	up
SNRPB	1.46885	2.22625e-31	2.35865e-29	up
HIST1H2AH	1.89987	2.45719e-31	2.57323e-29	up
STMN1	1.35405	1.0826e-30	1.12077e-28	up
DEK	1.71623	5.32064e-28	4.70215e-26	up
DNM1	2.54711	5.56652e-28	4.89557e-26	up
PCNA	2.16346	7.05123e-28	6.17136e-26	up
UCHL1	7.14103	1.88603e-27	1.60419e-25	up
AMOT	3.98729	1.99238e-27	1.67888e-25	up
EPB41L2	2.15419	2.01542e-27	1.69043e-25	up
HIST1H3A	2.08232	4.91136e-27	4.0445e-25	up
XIST	12.7248	1.48409e-26	1.20571e-24	up
SCRIB	2.1037	2.66275e-26	2.15362e-24	up
SNX5	1.74549	8.89522e-25	6.49817e-23	up
TAGLN2	1.3799	1.30837e-24	9.44369e-23	up
RRM1	1.34536	1.62515e-24	1.16837e-22	up
RPS4X	1.03408	3.05423e-24	2.16994e-22	up
MCM3	2.17332	4.40081e-24	3.10232e-22	up
EXO1	3.73412	7.40891e-24	5.2026e-22	up
DMKN	6.19167	7.93516e-24	5.55063e-22	up
CCT4	1.51693	9.38211e-24	6.53753e-22	up
PMAIP1	4.3718	1.28878e-23	8.91179e-22	up
DDX39B	1.29508	2.13339e-23	1.46961e-21	up
DNMT1	1.48565	2.33108e-23	1.59971e-21	up
AURKB	2.06189	2.97398e-23	2.02555e-21	up
FYN	3.66763	8.55811e-23	5.57724e-21	up
DHX9	1.46626	2.70551e-22	1.73201e-20	up
HNRNPU	1.01514	3.17993e-22	2.02143e-20	up
PARP1	1.30418	1.80276e-21	1.1034e-19	up
CTNNB1	1.02133	3.07224e-21	1.84916e-19	up
TIMP1	7.93191	4.70559e-21	2.78599e-19	up
CTPS1	2.00625	5.85286e-21	3.44274e-19	up
HNRNPUL1	1.25508	6.31872e-21	3.70474e-19	up
CDKN2A	2.48168	1.02214e-20	5.89748e-19	up
XPO1	1.38251	1.63165e-20	9.29578e-19	up
CDC45	2.42697	3.08083e-20	1.72803e-18	up
ISYNA1	2.3589	3.20781e-20	1.78818e-18	up
FANCD2	1.81719	5.32424e-20	2.9054e-18	up
OAT	2.87776	7.57641e-20	4.061e-18	up
GMNN	2.51329	8.77276e-20	4.66088e-18	up
SNRNP70	1.26396	1.01937e-19	5.39995e-18	up
CCT7	1.21175	3.17628e-19	1.60739e-17	up
HELLS	2.18464	3.7634e-19	1.89393e-17	up
SPEN	2.49491	4.75682e-19	2.37408e-17	up
GSTP1	10.4397	1.07653e-18	5.21482e-17	up
FSTL1	1.5838	3.40334e-18	1.61409e-16	up
FANCA	2.12654	1.13725e-17	5.20292e-16	up
MAGED2	1.39862	1.38104e-17	6.23946e-16	up
CAD	2.22892	1.52574e-17	6.85901e-16	up
RIC8A	1.42109	2.15359e-17	9.56287e-16	up
SAE1	1.71919	2.75375e-17	1.21682e-15	up
TCOF1	2.06241	3.01428e-17	1.32227e-15	up
DTL	2.3291	3.59866e-17	1.57481e-15	up
LBR	1.90698	4.73796e-17	2.06314e-15	up
DDX3X	1.23425	7.62801e-17	3.25169e-15	up
CDC25A	3.31715	8.49074e-17	3.6025e-15	up
FHL1	9.87228	1.25239e-16	5.21598e-15	up
UBE2C	1.04812	1.28498e-16	5.33946e-15	up
DST	2.13677	1.73389e-16	7.13931e-15	up
ANLN	1.50636	2.3104e-16	9.42736e-15	up
CADM1	4.22011	3.77757e-16	1.52085e-14	up
FUBP1	1.09132	4.13816e-16	1.65499e-14	up
SPG20	4.09	7.61026e-16	2.97145e-14	up
MCM7	1.32484	9.42837e-16	3.64208e-14	up
DRG1	1.85202	1.01741e-15	3.9218e-14	up
KPNA2	1.28917	1.16083e-15	4.46514e-14	up
DONSON	2.77257	1.37905e-15	5.27095e-14	up
SMC1A	1.36027	1.56789e-15	5.94258e-14	up
NCAPG2	1.74768	1.72498e-15	6.52431e-14	up
TRIP6	4.70977	1.9738e-15	7.43438e-14	up
ZNF768	1.77614	2.07157e-15	7.78645e-14	up
RRM2	1.47274	2.47586e-15	9.22947e-14	up
RPA2	1.64517	2.6138e-15	9.66412e-14	up
FANCI	1.4908	2.70167e-15	9.92824e-14	up
CDK2	1.43686	2.71851e-15	9.96989e-14	up
EMP3	3.5885	3.02777e-15	1.10371e-13	up
ANXA2	5.9498	3.10958e-15	1.13125e-13	up
DHX30	1.49704	3.72344e-15	1.34378e-13	up
ROBO1	2.21951	3.9988e-15	1.43175e-13	up
HP1BP3	1.12637	4.615e-15	1.64263e-13	up
CYBA	8.07227	5.29763e-15	1.87456e-13	up
RFC2	1.62009	6.3703e-15	2.22801e-13	up
FBLN1	5.13035	6.46939e-15	2.2583e-13	up
TLE4	9.30012	7.6801e-15	2.65535e-13	up
AAMP	1.23178	9.13846e-15	3.13563e-13	up
MAD2L1	1.76494	1.07489e-14	3.65363e-13	up
GRN	1.16335	1.09714e-14	3.71529e-13	up
CHD4	1.01821	1.19287e-14	4.03195e-13	up
HIST1H1D	9.16119	1.4264e-14	4.79446e-13	up
CNN3	9.197	1.61996e-14	5.40494e-13	up
YWHAH	2.02188	1.88248e-14	6.26929e-13	up
UBA2	1.12822	2.13724e-14	7.05289e-13	up
HEY1	4.94151	2.28504e-14	7.52692e-13	up
IRS4	9.08166	2.57584e-14	8.45408e-13	up
TUBA1A	4.0213	3.07715e-14	1.00448e-12	up
VRK1	2.04857	3.36455e-14	1.09436e-12	up
RANBP1	1.13378	3.43941e-14	1.1147e-12	up
JAK1	3.68671	3.95286e-14	1.27201e-12	up
CLSPN	3.06909	4.24439e-14	1.36098e-12	up
AEN	2.42523	4.81648e-14	1.5282e-12	up
LIG1	2.14014	5.74049e-14	1.80243e-12	up
RP4-765C7.2	7.79295	5.79692e-14	1.817e-12	up
CCDC150	2.87209	6.68234e-14	2.08372e-12	up
PAM	2.86448	7.69232e-14	2.39043e-12	up
EXT1	3.25246	8.85325e-14	2.72316e-12	up
PPM1F	2.59573	9.11564e-14	2.79438e-12	up
IGF2BP1	8.95111	9.47097e-14	2.89841e-12	up
MIR3939	9.20577	9.70681e-14	2.96557e-12	up
MCM6	2.43472	9.73657e-14	2.96965e-12	up
NUP205	1.41084	1.27851e-13	3.87338e-12	up
RFC5	1.73405	1.31069e-13	3.96423e-12	up
ARIH2	1.23158	1.42729e-13	4.28117e-12	up
NME4	5.60976	1.46244e-13	4.37212e-12	up
TPR	1.21875	1.70291e-13	5.06596e-12	up
SRSF10	1.38638	1.936e-13	5.72178e-12	up
HNRNPDL	1.30028	2.27537e-13	6.65959e-12	up
JPX	1.54011	2.30332e-13	6.70889e-12	up
LMO7	3.14706	3.15458e-13	9.02869e-12	up
CERCAM	5.0571	3.70258e-13	1.04812e-11	up
HSPA1B	2.02386	3.86253e-13	1.08661e-11	up
MSH2	3.1549	3.99397e-13	1.12184e-11	up
RPS19	1.11941	4.62906e-13	1.29621e-11	up
TTF2	1.54265	4.65419e-13	1.30123e-11	up
RP11-79D8.2	8.78392	4.88912e-13	1.36481e-11	up
CENPW	1.29956	6.25852e-13	1.72581e-11	up
SRSF7	1.24629	6.54844e-13	1.80027e-11	up
SFPQ	1.09862	6.7349e-13	1.84873e-11	up
SLAIN1	2.13155	7.90527e-13	2.16344e-11	up
MSH6	1.86109	9.27468e-13	2.52676e-11	up
MFGE8	1.53343	9.99846e-13	2.71577e-11	up
HIST1H2BO	1.09561	1.07369e-12	2.89895e-11	up
KIF23	2.37518	1.11415e-12	2.99928e-11	up
RNY1P9	8.5463	1.17252e-12	3.15171e-11	up
ID2	2.11592	1.21476e-12	3.26041e-11	up
MXRA7	3.3174	1.24737e-12	3.343e-11	up
PIBF1	2.81224	1.61411e-12	4.30041e-11	up
SDC2	3.5041	1.63387e-12	4.34667e-11	up
APP	1.25244	1.65996e-12	4.4096e-11	up
MIR6855	8.51807	1.77387e-12	4.70531e-11	up
S100A10	8.36269	2.15559e-12	5.68454e-11	up
CDR1-AS	8.45277	2.28556e-12	6.01853e-11	up
TYK2	1.35665	2.45716e-12	6.45165e-11	up
DIS3	2.34412	2.73203e-12	7.15264e-11	up
GART	1.05901	2.74405e-12	7.17374e-11	up
USP1	2.29131	2.79903e-12	7.30692e-11	up
POLE	1.40267	3.12883e-12	8.10943e-11	up
DTNA	3.05794	3.207e-12	8.30017e-11	up
JUN	2.6171	3.5469e-12	9.1407e-11	up
SPTBN1	6.03249	3.68791e-12	9.47715e-11	up
HOXD10	8.37653	3.75129e-12	9.62636e-11	up
ABI2	2.42807	3.96535e-12	1.01613e-10	up
FAM208A	2.21781	4.18271e-12	1.07031e-10	up
SRSF1	1.0596	4.19333e-12	1.07152e-10	up
NCAPH2	1.38604	4.40797e-12	1.1232e-10	up
TPM4	1.26093	4.66235e-12	1.18634e-10	up
AKR1B1	8.19492	5.98019e-12	1.50686e-10	up
MDM2	1.62782	6.37394e-12	1.59719e-10	up
PARP6	8.2959	7.52447e-12	1.86485e-10	up
HIST4H4	7.10895	7.61218e-12	1.88402e-10	up
HMGN2	1.26817	7.97484e-12	1.96572e-10	up
AKT3	8.29568	8.14614e-12	2.00521e-10	up
PSMG1	1.81235	8.23079e-12	2.0233e-10	up
ZNF655	8.23661	9.39633e-12	2.30045e-10	up
SMARCC1	1.48976	9.76025e-12	2.38311e-10	up
SFI1	1.61029	1.39953e-11	3.35388e-10	up
SCRN1	3.39892	1.50106e-11	3.58297e-10	up
RNF138	1.81167	1.92154e-11	4.5211e-10	up
USP9X	1.10707	1.94489e-11	4.56419e-10	up
CXorf57	8.11969	2.06321e-11	4.82934e-10	up
HIST1H2BK	1.47923	2.06663e-11	4.83111e-10	up
CLPTM1	3.32745	2.29659e-11	5.34798e-10	up
LZTR1	1.40531	2.32385e-11	5.39759e-10	up
SLIT2	8.0406	2.48968e-11	5.77537e-10	up
RUFY3	1.89878	2.51241e-11	5.82063e-10	up
RBM26	2.00344	2.74033e-11	6.31636e-10	up
QKI	1.17622	2.75629e-11	6.34508e-10	up
FANCG	1.49367	2.81299e-11	6.46738e-10	up
FCGRT	3.14433	2.98161e-11	6.8377e-10	up
U2SURP	1.0025	3.36402e-11	7.66616e-10	up
RNF40	1.1801	3.63922e-11	8.24146e-10	up
SUPT16H	1.39545	3.91565e-11	8.82335e-10	up
MICALL1	2.04546	4.48601e-11	1.00337e-09	up
GLA	1.70443	4.50649e-11	1.00423e-09	up
FOXC1	7.99242	5.00695e-11	1.11029e-09	up
PLAT	8.00255	5.1325e-11	1.13674e-09	up
DZIP1	7.97187	5.86226e-11	1.28755e-09	up
HOXA10	3.02664	5.86314e-11	1.28755e-09	up
CDT1	1.64314	5.93593e-11	1.30195e-09	up
BUB1	1.57367	6.45986e-11	1.40834e-09	up
HOXA5	5.10396	6.4999e-11	1.41537e-09	up
POLR2A	1.15264	7.14709e-11	1.54885e-09	up
MYBL2	1.52678	7.49999e-11	1.61566e-09	up
EPB41L3	2.94072	7.7103e-11	1.65507e-09	up
CDCA7	3.69566	8.08671e-11	1.72972e-09	up
OBSL1	5.10435	8.16903e-11	1.74526e-09	up
BIRC5	1.15036	9.06751e-11	1.92586e-09	up
CCND2	7.90821	9.13123e-11	1.93713e-09	up
PLAGL1	7.92974	9.38744e-11	1.98915e-09	up
TRAIP	2.51381	9.54165e-11	2.01946e-09	up
STRN4	1.25702	9.92737e-11	2.09133e-09	up
POLD1	1.35873	1.0618e-10	2.22905e-09	up
GPS2	2.04876	1.08859e-10	2.28265e-09	up
NUP85	1.38856	1.29728e-10	2.70147e-09	up
HNRNPR	1.09527	1.30487e-10	2.70794e-09	up
LMBR1	1.26148	1.3229e-10	2.73909e-09	up
ZRANB2	1.25039	1.40951e-10	2.91508e-09	up
IGF2BP2	3.89097	1.4178e-10	2.92889e-09	up
OSBPL9	1.60808	1.4434e-10	2.96823e-09	up
SPARC	7.72381	1.456e-10	2.98854e-09	up
IFIT1	5.63908	1.52813e-10	3.12827e-09	up
CRLF1	5.13237	1.71624e-10	3.48187e-09	up
NCAPG	2.00361	1.81538e-10	3.66622e-09	up
FLNC	7.85272	1.81722e-10	3.66622e-09	up
SNRPC	1.08039	1.90601e-10	3.83254e-09	up
P3H3	4.03424	2.03054e-10	4.06489e-09	up
MLLT4	1.1178	2.30791e-10	4.59983e-09	up
HIST1H2AD	2.65104	2.56543e-10	5.0851e-09	up
DFFA	1.37646	2.66309e-10	5.26141e-09	up
ADGRL2	4.55603	2.67106e-10	5.27141e-09	up
RAB34	7.75979	2.77392e-10	5.46846e-09	up
CDC7	2.02358	2.8753e-10	5.65601e-09	up
CLASP2	1.36831	2.96778e-10	5.83159e-09	up
SRSF3	1.24216	3.07968e-10	6.02533e-09	up
NOP58	1.35582	3.3452e-10	6.50966e-09	up
HOTAIRM1_5	6.92395	3.40587e-10	6.62061e-09	up
TTN-AS1	1.48488	3.45996e-10	6.70418e-09	up
PRKD3	1.94255	3.94427e-10	7.58582e-09	up
XPO5	1.627	4.74027e-10	9.02095e-09	up
RP6-24A23.6	7.68566	4.89003e-10	9.28645e-09	up
SMARCA1	7.6602	5.10262e-10	9.66045e-09	up
FUZ	2.83496	5.1198e-10	9.6822e-09	up
MCM10	2.32841	5.15403e-10	9.73676e-09	up
DNAH14	1.40186	5.44754e-10	1.02698e-08	up
ALDH7A1	7.45333	5.68443e-10	1.0672e-08	up
HIST1H4A	1.15278	5.69305e-10	1.06771e-08	up
FEM1B	1.47333	5.77256e-10	1.0815e-08	up
THUMPD3-AS1	1.28597	5.88448e-10	1.1002e-08	up
RNASEH2A	1.32466	6.12786e-10	1.14334e-08	up
MRC2	7.6601	6.4922e-10	1.20718e-08	up
ZYX	1.56382	6.51061e-10	1.20853e-08	up
VCAN	7.62109	7.11009e-10	1.31175e-08	up
CPVL	7.60778	7.22673e-10	1.33191e-08	up
ZWINT	1.07999	7.28332e-10	1.34098e-08	up
PVR	7.63418	7.50845e-10	1.37962e-08	up
MEF2C	8.26171	7.93936e-10	1.45437e-08	up
BRSK2	3.75048	8.11804e-10	1.47962e-08	up
RFWD3	1.4639	8.60731e-10	1.56251e-08	up
SAP30BP	1.33882	9.25023e-10	1.67085e-08	up
BLM	3.26412	1.02268e-09	1.83991e-08	up
REEP2	2.62825	1.12134e-09	2.01142e-08	up
RP6-24A23.7	7.53934	1.22093e-09	2.17498e-08	up
CDK6	4.13882	1.26259e-09	2.24258e-08	up
RP6-24A23.8	7.62081	1.29249e-09	2.28449e-08	up
KIAA0907	1.39758	1.39322e-09	2.44582e-08	up
FANCL	2.74384	1.43375e-09	2.51454e-08	up
TRMT2A	1.09797	1.46291e-09	2.5632e-08	up
CRABP2	5.91727	1.4648e-09	2.56404e-08	up
LMNB2	1.38417	1.6292e-09	2.8381e-08	up
KIAA1524	2.19231	1.7818e-09	3.095e-08	up
NID1	7.60742	1.90053e-09	3.29177e-08	up
SERPINH1	6.33483	1.93323e-09	3.34201e-08	up
TNC	7.53963	1.96085e-09	3.38009e-08	up
RNF219	2.94306	2.06953e-09	3.55728e-08	up
DGCR8	1.91555	2.11664e-09	3.63137e-08	up
C3orf14	7.4677	2.39034e-09	4.07392e-08	up
MID1	5.34119	2.47732e-09	4.21424e-08	up
MGST3	1.29423	2.49224e-09	4.23079e-08	up
PLK1	1.43098	2.49406e-09	4.23079e-08	up
ENAH	1.02697	2.58527e-09	4.37733e-08	up
CDC20	1.16067	2.6181e-09	4.42464e-08	up
HIST1H2AG	1.18524	3.0856e-09	5.16653e-08	up
CENPV	2.15974	3.40268e-09	5.66602e-08	up
IQGAP1	1.26853	3.47523e-09	5.77621e-08	up
TMEM59L	2.87099	3.52825e-09	5.85897e-08	up
MET	4.31708	3.85344e-09	6.36397e-08	up
TUBB6	1.56511	3.90875e-09	6.44943e-08	up
NUP153	1.81718	4.21924e-09	6.93647e-08	up
SMARCD1	1.58093	4.2695e-09	7.01275e-08	up
PKMYT1	1.48297	4.3035e-09	7.06219e-08	up
SLC7A5	2.51873	4.32324e-09	7.08816e-08	up
GSTM2	3.62405	4.34579e-09	7.11868e-08	up
IFI27L2	2.94332	4.37426e-09	7.15705e-08	up
QPCT	7.36058	4.39477e-09	7.17451e-08	up
COMMD4	1.34602	4.56566e-09	7.42515e-08	up
IQGAP3	1.76641	4.81756e-09	7.82077e-08	up
CIZ1	1.44448	4.93146e-09	7.9842e-08	up
SLC20A1	1.62046	4.98841e-09	8.05482e-08	up
HMG20A	1.80662	5.27349e-09	8.47736e-08	up
RHOBTB3	1.36206	5.42138e-09	8.69967e-08	up
HMGA2	7.36087	5.44381e-09	8.72792e-08	up
HOXD11	7.32874	5.55876e-09	8.89648e-08	up
SMC4	1.0229	5.5953e-09	8.94705e-08	up
MAGI2-AS3	7.58129	5.907e-09	9.39571e-08	up
RBBP8	2.03618	5.9339e-09	9.42195e-08	up
BTBD3	2.04863	5.96521e-09	9.45509e-08	up
RPS27A	1.42145	5.97689e-09	9.46533e-08	up
HSPH1	1.6769	6.17979e-09	9.76957e-08	up
BRIP1	2.00607	6.45243e-09	1.01739e-07	up
PCNX2	1.73199	6.50204e-09	1.02433e-07	up
CREB5	8.10133	6.76158e-09	1.06244e-07	up
MED14	1.58805	6.80893e-09	1.06895e-07	up
FGFR1	1.37313	6.95069e-09	1.08932e-07	up
TRO	7.29571	6.99116e-09	1.09377e-07	up
HOXA6	5.28093	7.20123e-09	1.12469e-07	up
ZNF703	3.20835	7.25842e-09	1.13168e-07	up
AUP1	1.33693	7.62188e-09	1.18528e-07	up
FUCA2	5.2048	8.56423e-09	1.32583e-07	up
RRP1B	1.80275	1.0361e-08	1.58005e-07	up
MIR645	7.60727	1.1202e-08	1.704e-07	up
RPRD1A	1.18517	1.20682e-08	1.82808e-07	up
CDH2	7.21055	1.20879e-08	1.82955e-07	up
SLC44A5	7.2281	1.23906e-08	1.8738e-07	up
MCM2	1.16131	1.27699e-08	1.92954e-07	up
ZSCAN30	1.92402	1.29503e-08	1.95518e-07	up
FAM50A	1.01825	1.34324e-08	2.02627e-07	up
IP6K1	2.05729	1.40286e-08	2.10918e-07	up
HOXD13	7.17476	1.42423e-08	2.13953e-07	up
CMTM3	7.19288	1.46022e-08	2.18815e-07	up
STARD7	1.04635	1.50922e-08	2.25599e-07	up
KHDRBS3	2.37761	1.57986e-08	2.35575e-07	up
CASP2	1.72657	1.59574e-08	2.37747e-07	up
IFIT3	7.15665	1.61427e-08	2.39915e-07	up
IFIT2	5.09683	1.65616e-08	2.45738e-07	up
MIR604	7.89632	1.66988e-08	2.47571e-07	up
SMOC1	7.15679	1.83283e-08	2.70402e-07	up
NR3C1	7.2107	1.88396e-08	2.77268e-07	up
PPP5C	1.06445	1.91125e-08	2.80828e-07	up
ARL6IP6	2.824	1.91496e-08	2.81146e-07	up
KDELC2	7.15683	1.94681e-08	2.8559e-07	up
TPM2	7.1382	1.95063e-08	2.85919e-07	up
DCBLD2	3.71186	1.99823e-08	2.91481e-07	up
HOXB6	5.13845	2.01144e-08	2.93172e-07	up
QPRT	5.08265	2.01948e-08	2.94106e-07	up
FBXO5	2.53167	2.25631e-08	3.27283e-07	up
PRMT2	1.4549	2.2652e-08	3.28309e-07	up
UCHL3	1.27504	2.27379e-08	3.29291e-07	up
ESPL1	2.20107	2.41229e-08	3.47957e-07	up
TELO2	1.67858	2.44545e-08	3.52461e-07	up
CENPF	1.16997	2.47883e-08	3.56703e-07	up
APOC1	2.33355	2.50031e-08	3.59509e-07	up
COL4A2	5.98375	2.54533e-08	3.65401e-07	up
TUG1_1	7.19251	2.57558e-08	3.69159e-07	up
STOM	7.10069	2.59668e-08	3.7189e-07	up
DMPK	2.4485	2.64327e-08	3.78264e-07	up
ALDH1A2	4.18072	2.72682e-08	3.89297e-07	up
XRCC1	2.14715	2.86114e-08	4.06551e-07	up
DCTN1	1.11769	2.86408e-08	4.0665e-07	up
BRCA1	1.78883	2.87084e-08	4.0729e-07	up
PPP1R15A	2.70374	2.87541e-08	4.0762e-07	up
SERPINF1	6.98872	2.88547e-08	4.08566e-07	up
ICMT	1.37335	2.94615e-08	4.1602e-07	up
NNT	5.92595	3.04472e-08	4.28936e-07	up
FBXL3	2.22124	3.24068e-08	4.54422e-07	up
PPT2	2.88994	3.24458e-08	4.54617e-07	up
ZNF271P	1.88029	3.26852e-08	4.57619e-07	up
PDE5A	7.08156	3.27681e-08	4.58424e-07	up
HIST1H3J	1.63331	3.468e-08	4.82934e-07	up
LINC01515	5.92597	3.48535e-08	4.84978e-07	up
FBN2	7.06223	3.49582e-08	4.86061e-07	up
RP11-834C11.4	7.06243	3.68051e-08	5.10174e-07	up
EMC3-AS1	1.95326	3.83731e-08	5.31502e-07	up
PCDH9	7.08146	4.15343e-08	5.73098e-07	up
HOXB3	7.10099	4.16165e-08	5.73794e-07	up
PCDH7	7.1385	4.17176e-08	5.74751e-07	up
PDPN	7.00263	4.42055e-08	6.06775e-07	up
CHAF1A	1.39162	4.42095e-08	6.06775e-07	up
ACBD6	1.29947	4.69626e-08	6.42129e-07	up
CAND2	7.00273	4.70817e-08	6.43272e-07	up
NOM1	2.01629	4.729e-08	6.45632e-07	up
RBMX	1.0054	4.75039e-08	6.48063e-07	up
PLEKHO1	2.33061	5.04716e-08	6.86482e-07	up
BAX	1.07311	5.49859e-08	7.43973e-07	up
MKI67	1.29329	5.74025e-08	7.75511e-07	up
ZEB2	7.58136	6.05453e-08	8.15538e-07	up
ZNF711	3.38811	6.17718e-08	8.30208e-07	up
PHF19	2.25289	6.32044e-08	8.48832e-07	up
PTK7	1.2785	6.42402e-08	8.60829e-07	up
ABCD4	1.20223	6.45321e-08	8.64101e-07	up
SLF2	2.90165	6.63169e-08	8.86689e-07	up
SLC6A15	6.64596	6.86865e-08	9.17018e-07	up
DMTF1	1.19458	6.98269e-08	9.30871e-07	up
CENPO	1.86636	7.13871e-08	9.48877e-07	up
SULF2	4.40523	7.42906e-08	9.85302e-07	up
MTF2	1.26773	7.83141e-08	1.03187e-06	up
BMP7	3.37018	8.21258e-08	1.07817e-06	up
EXOSC10	1.10072	8.61774e-08	1.12727e-06	up
ABCF2	1.51146	8.95343e-08	1.1695e-06	up
DAPK1	2.66742	9.29577e-08	1.21159e-06	up
MEIS3	5.77677	9.49949e-08	1.23548e-06	up
CDC6	1.32076	9.62518e-08	1.24914e-06	up
CKAP2	1.16218	9.76031e-08	1.26577e-06	up
WDR77	1.40075	9.93634e-08	1.28767e-06	up
S100PBP	1.21031	1.00903e-07	1.30669e-06	up
CFL2	1.73518	1.05988e-07	1.36766e-06	up
SRSF4	1.2729	1.13383e-07	1.45582e-06	up
ITGA7	3.61322	1.14951e-07	1.47491e-06	up
RAD54L	1.49448	1.16477e-07	1.49342e-06	up
HOXB9	4.85322	1.20243e-07	1.53628e-06	up
SPAG9	1.12688	1.2077e-07	1.54192e-06	up
HOXA9	6.54937	1.21689e-07	1.55208e-06	up
LAMA4	6.85286	1.22136e-07	1.55607e-06	up
CA2	6.91923	1.23346e-07	1.56929e-06	up
RABGAP1L	1.61008	1.23624e-07	1.57171e-06	up
SPRTN	2.11973	1.25186e-07	1.58824e-06	up
COCH	6.83012	1.397e-07	1.76495e-06	up
PEAK1	6.85274	1.43801e-07	1.81424e-06	up
WIPF1	6.83012	1.50249e-07	1.89032e-06	up
PHTF1	4.33448	1.56687e-07	1.96449e-06	up
HEATR1	1.67957	1.58927e-07	1.9912e-06	up
CEP135	2.93357	1.61812e-07	2.02536e-06	up
RRP36	1.41624	1.6331e-07	2.04188e-06	up
FBXL19	1.94653	1.65684e-07	2.06729e-06	up
CCL5	6.98174	1.69148e-07	2.10616e-06	up
RPL9	1.90669	1.70253e-07	2.11845e-06	up
DNAJC8	1.02895	1.72162e-07	2.14074e-06	up
C1orf35	1.84369	1.72853e-07	2.14785e-06	up
STRIP1	1.59028	1.74034e-07	2.16105e-06	up
TOP2A	1.0039	1.75401e-07	2.17654e-06	up
TENM3	6.80719	1.82922e-07	2.26366e-06	up
WDR76	3.37071	1.8387e-07	2.27229e-06	up
PNMAL1	6.78359	1.91083e-07	2.35821e-06	up
SCARNA5	1.38179	1.96577e-07	2.42271e-06	up
KIF2C	1.26434	1.97891e-07	2.43725e-06	up
MELK	1.21319	2.05263e-07	2.51777e-06	up
FBXO17	6.75979	2.11504e-07	2.58907e-06	up
RECQL4	1.13958	2.2618e-07	2.76283e-06	up
SPAG16	6.75985	2.36762e-07	2.88755e-06	up
CENPI	1.76341	2.52122e-07	3.06146e-06	up
PTPRG-AS1	6.78372	2.61211e-07	3.1697e-06	up
MMP2	7.13754	2.69637e-07	3.26538e-06	up
MIB1	1.48283	2.74529e-07	3.31798e-06	up
SLC16A1-AS1	3.29921	2.82352e-07	3.40571e-06	up
TOP3B	1.29185	2.876e-07	3.4621e-06	up
JAM3	3.14797	2.89728e-07	3.48539e-06	up
TMEM237	1.5702	2.97641e-07	3.57347e-06	up
KIAA0408	6.8298	3.11534e-07	3.73285e-06	up
AC098973.2	4.33497	3.26594e-07	3.89527e-06	up
MIR647	7.22704	3.2926e-07	3.91932e-06	up
HDGFP1	5.62367	3.36532e-07	3.99818e-06	up
RND3	2.72074	3.44666e-07	4.08659e-06	up
ADGRL3	6.7107	3.50565e-07	4.14569e-06	up
NUP133	1.22307	3.51284e-07	4.15125e-06	up
EYA4	6.68585	3.51494e-07	4.15125e-06	up
CENPK	1.34863	3.70012e-07	4.35859e-06	up
XRCC2	2.68754	3.7489e-07	4.41031e-06	up
EXOC2	2.48696	3.79604e-07	4.45997e-06	up
FUNDC1	6.68592	3.97321e-07	4.64404e-06	up
HYI	6.6603	4.00173e-07	4.67436e-06	up
FHL2	3.88259	4.19065e-07	4.88559e-06	up
C15orf59	6.71063	4.19788e-07	4.89086e-06	up
ZFHX4	6.78398	4.28114e-07	4.97827e-06	up
BORA	2.85775	4.42037e-07	5.12372e-06	up
SMC6	2.11527	4.44477e-07	5.14313e-06	up
DEAF1	1.02284	4.44563e-07	5.14313e-06	up
FAM92A1	6.68599	4.53289e-07	5.22406e-06	up
ORC6	1.26489	4.54119e-07	5.23031e-06	up
ZNF503	3.4555	4.58134e-07	5.27319e-06	up
MIR557	6.66009	4.67418e-07	5.37323e-06	up
WEE1	1.3993	4.7767e-07	5.4876e-06	up
RFC3	1.45448	4.93355e-07	5.65346e-06	up
MAPRE2	2.02156	4.94039e-07	5.65771e-06	up
NDRG4	3.18076	4.94965e-07	5.66474e-06	up
HIST1H2AK	1.33774	4.97292e-07	5.68708e-06	up
BACH1	1.93953	5.07038e-07	5.78828e-06	up
APBB1	1.53056	5.11198e-07	5.82843e-06	up
CCDC66	1.60101	5.20102e-07	5.9225e-06	up
FIP1L1	1.21578	5.23004e-07	5.9518e-06	up
ANXA1	5.55051	5.31466e-07	6.03294e-06	up
BMI1	1.8648	5.40427e-07	6.13081e-06	up
AC009948.5	6.63442	5.61287e-07	6.3595e-06	up
FLAD1	1.22071	5.61776e-07	6.36106e-06	up
DLEU1	1.68732	5.63544e-07	6.37709e-06	up
NCAPH	1.40754	5.71478e-07	6.46041e-06	up
DHX57	2.12425	6.17183e-07	6.92782e-06	up
MPP1	6.68551	6.28947e-07	7.04959e-06	up
FAM213A	4.63913	6.30016e-07	7.05439e-06	up
SATB2	4.63918	6.31043e-07	7.06153e-06	up
ADD2	3.58009	6.3868e-07	7.13816e-06	up
LINC00152	4.69558	6.39838e-07	7.14657e-06	up
POLA1	1.74853	6.40615e-07	7.14657e-06	up
FKBP1B	6.60764	6.44492e-07	7.18539e-06	up
COL3A1	6.80668	6.58675e-07	7.32999e-06	up
SPEG	3.84249	6.8931e-07	7.64741e-06	up
JOSD1	1.50836	7.25604e-07	8.0304e-06	up
FSD1	2.72429	7.32106e-07	8.0934e-06	up
RBM15	1.27784	7.33833e-07	8.10168e-06	up
MMS22L	1.96791	7.46359e-07	8.20995e-06	up
CDKN2C	1.89243	7.47874e-07	8.22162e-06	up
LIN28B	6.55336	7.66505e-07	8.40741e-06	up
CDC42	1.30023	7.84948e-07	8.5905e-06	up
MGME1	1.53048	7.85222e-07	8.5905e-06	up
KLHL23	1.69022	8.1165e-07	8.86892e-06	up
TMEM38B	1.65942	8.1965e-07	8.95093e-06	up
RTN4	1.15201	8.50643e-07	9.26148e-06	up
CASP8AP2	2.42103	8.56039e-07	9.31463e-06	up
NUSAP1	1.00178	8.69527e-07	9.44438e-06	up
CCNE2	2.48144	8.70776e-07	9.45228e-06	up
ZEB1	6.6075	8.73466e-07	9.47012e-06	up
TTL	1.28041	9.03534e-07	9.78441e-06	up
TCF19	1.90215	9.4112e-07	1.01732e-05	up
C8orf88	6.55314	9.47349e-07	1.02344e-05	up
LIPE-AS1	1.37201	1.01126e-06	1.08795e-05	up
RBMS3	6.52539	1.02409e-06	1.10027e-05	up
FXYD5	2.90229	1.04466e-06	1.12055e-05	up
TIAM1	6.15787	1.05547e-06	1.13147e-05	up
DKC1	1.03477	1.06154e-06	1.13664e-05	up
BOC	3.51892	1.0708e-06	1.14551e-05	up
COL2A1	6.49673	1.07109e-06	1.14551e-05	up
PRTFDC1	6.52547	1.07966e-06	1.15268e-05	up
PARVA	6.60807	1.0797e-06	1.15268e-05	up
MIR4435-2HG	4.14395	1.10871e-06	1.18086e-05	up
MEIS2	6.55358	1.12915e-06	1.20123e-05	up
OASL	4.10442	1.13499e-06	1.20673e-05	up
HOXA3	6.55343	1.17474e-06	1.2468e-05	up
IFFO1	6.49688	1.18715e-06	1.25923e-05	up
ACTR2	1.07203	1.20257e-06	1.27409e-05	up
INTS7	1.78288	1.22069e-06	1.29254e-05	up
TTLL4	1.80746	1.26253e-06	1.33528e-05	up
TIMP3	6.49657	1.28477e-06	1.35642e-05	up
CHAF1B	2.10598	1.2862e-06	1.35714e-05	up
HOXA11	6.46771	1.3423e-06	1.41468e-05	up
ITGB3BP	1.36972	1.38484e-06	1.4536e-05	up
E2F2	3.4977	1.3874e-06	1.45545e-05	up
USP39	1.09876	1.40207e-06	1.46914e-05	up
ZIC2	2.3182	1.42072e-06	1.48609e-05	up
AC012531.1	6.87466	1.43359e-06	1.4987e-05	up
ANK2	6.10064	1.44151e-06	1.50436e-05	up
PHYHD1	5.3704	1.44713e-06	1.50937e-05	up
URB2	3.14504	1.45346e-06	1.5151e-05	up
CERK	5.33616	1.48816e-06	1.54859e-05	up
NR2F1	5.40481	1.4983e-06	1.55825e-05	up
PTPN14	2.44674	1.50189e-06	1.56109e-05	up
PLSCR1	6.10069	1.52382e-06	1.58207e-05	up
GJC1	2.68209	1.55209e-06	1.60681e-05	up
HOXB-AS3	6.52524	1.65763e-06	1.70406e-05	up
IPO9	1.0353	1.69457e-06	1.73646e-05	up
LOXL1	2.18166	1.76305e-06	1.80459e-05	up
RP3-460G2.2	2.36557	1.77143e-06	1.81214e-05	up
DBNDD2	4.51879	1.788e-06	1.82703e-05	up
WAPL	1.5468	1.88323e-06	1.91437e-05	up
POU4F1	6.40738	1.88405e-06	1.91437e-05	up
SYT1	6.46747	1.91211e-06	1.93854e-05	up
SCHIP1	5.42211	1.91873e-06	1.94416e-05	up
PIDD1	1.96994	1.95285e-06	1.97763e-05	up
CCDC88A	1.6424	1.97714e-06	2.0011e-05	up
GNE	6.43762	2.06213e-06	2.08247e-05	up
LINC01411	4.5594	2.11232e-06	2.1296e-05	up
TBC1D4	1.431	2.15984e-06	2.17388e-05	up
NCAM1	6.0203	2.19844e-06	2.21146e-05	up
SNCA	6.40762	2.2021e-06	2.21273e-05	up
LAMTOR5-AS1	1.47944	2.21492e-06	2.22437e-05	up
UHRF1	2.54558	2.27998e-06	2.28591e-05	up
ANKRD18B	6.23145	2.30843e-06	2.30932e-05	up
MRI1	1.64749	2.33739e-06	2.33571e-05	up
KLF12	6.4077	2.36841e-06	2.3628e-05	up
LBX1-AS1	6.37632	2.37473e-06	2.36781e-05	up
KITLG	4.75054	2.46025e-06	2.44903e-05	up
FOXF2	6.34475	2.51955e-06	2.50668e-05	up
BTG3	1.35204	2.54948e-06	2.5301e-05	up
DDX11	1.16422	2.5812e-06	2.55958e-05	up
KRT17	7.00158	2.6181e-06	2.59192e-05	up
UCP2	5.97855	2.63623e-06	2.60702e-05	up
SULF1	6.37665	2.68483e-06	2.64786e-05	up
PRDM6	6.37665	2.68483e-06	2.64786e-05	up
KIF11	1.71873	2.72943e-06	2.68745e-05	up
IGF2BP3	1.60415	2.79151e-06	2.74113e-05	up
PAX6	5.99979	2.80263e-06	2.75056e-05	up
PBX1	1.75316	2.80538e-06	2.75177e-05	up
PLAC1	3.99448	2.97727e-06	2.91406e-05	up
ACCS	6.34466	2.98303e-06	2.91812e-05	up
IER5	2.58045	3.02954e-06	2.96042e-05	up
PSMC3IP	1.76624	3.05558e-06	2.98425e-05	up
SHISA2	6.34458	3.12291e-06	3.04345e-05	up
MPC1	1.67368	3.14576e-06	3.06407e-05	up
TTC28	1.83197	3.16176e-06	3.078e-05	up
GTPBP3	1.18876	3.18656e-06	3.09882e-05	up
LIMD2	3.43424	3.21897e-06	3.12554e-05	up
GPX3	6.43753	3.22095e-06	3.12554e-05	up
CAV1	6.31221	3.24207e-06	3.14267e-05	up
ABCD3	1.38645	3.31752e-06	3.20894e-05	up
ASPM	2.06239	3.36976e-06	3.25426e-05	up
MOXD1	6.15735	3.41637e-06	3.29751e-05	up
NRIP3	6.40712	3.42005e-06	3.29931e-05	up
CCDC8	6.31247	3.46882e-06	3.34458e-05	up
STAT6	5.22289	3.54965e-06	3.4184e-05	up
RAD51AP1	1.29454	3.55676e-06	3.42171e-05	up
BCL2L12	1.07769	3.64289e-06	3.49937e-05	up
FAM136A	1.52165	3.83238e-06	3.66973e-05	up
CHCHD7	1.49193	4.01468e-06	3.83214e-05	up
LEF1	3.62672	4.03027e-06	3.84297e-05	up
PDLIM4	6.34449	4.06167e-06	3.87087e-05	up
UPP1	2.66564	4.11013e-06	3.91293e-05	up
RP11-159J3.1	6.31256	4.15294e-06	3.94954e-05	up
RBMS1	6.24521	4.38267e-06	4.15277e-05	up
GEN1	2.08048	4.4141e-06	4.17599e-05	up
ODF2L	1.27618	4.42284e-06	4.18161e-05	up
CRIM1	2.80209	4.45142e-06	4.20471e-05	up
TTC4	1.58	4.5493e-06	4.28823e-05	up
LAMB1	3.0397	4.61521e-06	4.34609e-05	up
PRELID2	6.31203	4.62092e-06	4.34894e-05	up
TIPIN	1.68398	4.63879e-06	4.36349e-05	up
MCOLN3	6.24521	4.65132e-06	4.37301e-05	up
MECOM	6.31247	4.66523e-06	4.38382e-05	up
BRSK1	2.18312	4.66912e-06	4.3852e-05	up
SCARNA6	1.13101	4.84906e-06	4.54008e-05	up
TRPC1	3.65074	4.92884e-06	4.59813e-05	up
IVNS1ABP	1.41705	4.95407e-06	4.61929e-05	up
ADCY3	1.39345	5.04716e-06	4.70125e-05	up
SCNM1	1.11778	5.09205e-06	4.74063e-05	up
WRB	1.15893	5.15341e-06	4.78791e-05	up
LINC00632	6.27919	5.18488e-06	4.81222e-05	up
NKX2-5	6.21042	5.4079e-06	5.00127e-05	up
FAR2	4.34112	5.4111e-06	5.00167e-05	up
TTK	1.728	5.45601e-06	5.04062e-05	up
ANKRD36C	2.28073	5.46115e-06	5.0428e-05	up
POGK	1.54367	5.47283e-06	5.04844e-05	up
COL4A1	6.24503	5.53205e-06	5.09269e-05	up
ADAMTS10	6.24521	5.55423e-06	5.10792e-05	up
TFAP2A	3.25399	5.65107e-06	5.18907e-05	up
HES1	2.42064	5.66122e-06	5.19576e-05	up
ID4	5.97814	5.718e-06	5.24521e-05	up
AC073415.2	2.24085	5.75278e-06	5.27178e-05	up
NEFL	5.89083	5.78686e-06	5.29765e-05	up
ACSL4	2.6207	5.8535e-06	5.35325e-05	up
CTD-2228K2.7	1.75862	5.88196e-06	5.37656e-05	up
PAXBP1	1.0581	5.95154e-06	5.43468e-05	up
PKN3	2.76065	6.01054e-06	5.47201e-05	up
SATB1	6.31265	6.03234e-06	5.4891e-05	up
KCTD12	6.21032	6.11831e-06	5.55895e-05	up
TMLHE	6.21032	6.11831e-06	5.55895e-05	up
CNTN1	6.31194	6.1503e-06	5.57683e-05	up
CGGBP1	1.04916	6.21937e-06	5.63663e-05	up
PRSS23	3.87876	6.24932e-06	5.66095e-05	up
AURKA	1.00274	6.28523e-06	5.68495e-05	up
DDR2	5.82168	6.52308e-06	5.88246e-05	up
APOBEC3C	6.17476	6.55559e-06	5.90884e-05	up
CSRP2	1.73649	6.57366e-06	5.92109e-05	up
NEK4	1.15212	6.61603e-06	5.95443e-05	up
CAMK1	1.49959	6.74839e-06	6.06752e-05	up
METTL14	1.20913	6.77356e-06	6.08426e-05	up
PALD1	6.21023	6.8001e-06	6.09888e-05	up
GXYLT2	2.46414	7.04379e-06	6.30496e-05	up
ATXN1	2.09979	7.13523e-06	6.3805e-05	up
CCDC93	1.50832	7.21029e-06	6.44126e-05	up
RIOK1	1.94831	7.31322e-06	6.53e-05	up
SOGA3	6.17467	7.40474e-06	6.60195e-05	up
SGMS2	2.56103	7.41207e-06	6.60524e-05	up
PRKCB	6.17485	7.43499e-06	6.6224e-05	up
EZR	1.01809	7.64369e-06	6.80495e-05	up
USP48	1.05679	8.0197e-06	7.12569e-05	up
ECHDC1	1.57955	8.02524e-06	7.12712e-05	up
NECTIN3	2.08717	8.23228e-06	7.28996e-05	up
AUTS2	1.90663	8.33236e-06	7.36378e-05	up
SALL1	6.13839	8.3758e-06	7.39832e-05	up
CCDC109B	6.21013	8.37962e-06	7.39832e-05	up
TEAD1	1.19889	8.39077e-06	7.40456e-05	up
C1orf112	1.99527	8.60015e-06	7.57457e-05	up
SNHG15	1.16587	8.80697e-06	7.7382e-05	up
ZNF516	2.99544	8.89584e-06	7.80464e-05	up
SCML1	1.39918	8.98977e-06	7.87561e-05	up
MIR218-1	7.00324	9.01197e-06	7.89125e-05	up
NUP155	1.18377	9.10437e-06	7.9683e-05	up
HAUS7	1.29704	9.12979e-06	7.98284e-05	up
TULP4	1.19046	9.20872e-06	8.03634e-05	up
TGFB1	2.61413	9.39433e-06	8.17862e-05	up
EML4	1.75798	9.40696e-06	8.18568e-05	up
HAUS5	1.62114	9.52232e-06	8.27414e-05	up
CACHD1	6.10079	9.75999e-06	8.46848e-05	up
DDX18	1.05009	9.90757e-06	8.58009e-05	up
SNHG12	1.23683	1.00782e-05	8.71119e-05	up
AMOTL1	5.74891	1.0453e-05	9.02224e-05	up
AGTPBP1	1.38939	1.08916e-05	9.36072e-05	up
E2F3	2.06962	1.09809e-05	9.43292e-05	up
ANAPC7	1.07007	1.10096e-05	9.45308e-05	up
HOXD9	6.10099	1.12347e-05	9.61908e-05	up
TBX18	6.10099	1.12347e-05	9.61908e-05	up
CCDC18	1.54249	1.13276e-05	9.69404e-05	up
BRD8	1.01798	1.141e-05	9.74157e-05	up
FOXP2	6.2107	1.15031e-05	9.80715e-05	up
SLC12A4	4.97355	1.17426e-05	9.99254e-05	up
EPS8	2.62367	1.18508e-05	0.000100799	up
ITPRIPL1	6.06228	1.19413e-05	0.000101473	up
TMTC1	6.06228	1.19413e-05	0.000101473	up
ACTA2	2.94917	1.2197e-05	0.000103549	up
SCCPDH	3.47989	1.23623e-05	0.000104805	up
FARP1	1.24698	1.27193e-05	0.00010758	up
CA8	6.06228	1.28445e-05	0.000108537	up
PRDM5	6.06248	1.28973e-05	0.000108933	up
GALNT16	5.77333	1.37802e-05	0.000115904	up
RP11-227D2.3	6.1383	1.37896e-05	0.000115928	up
AGPAT4	4.24295	1.39228e-05	0.000116832	up
CTD-2147F2.1	5.64592	1.40673e-05	0.00011799	up
ZGRF1	1.85444	1.43581e-05	0.000120278	up
ZNF22	6.02282	1.43601e-05	0.000120278	up
HIST3H2BB	2.90296	1.4534e-05	0.000121454	up
HAT1	1.003	1.46732e-05	0.000122391	up
MTBP	2.12847	1.47816e-05	0.000123239	up
ACVR2B	1.99558	1.48879e-05	0.000124011	up
CERS1	2.77824	1.49874e-05	0.000124725	up
ZYG11A	6.02272	1.54014e-05	0.000127643	up
TMEM50A	1.15333	1.60316e-05	0.000132261	up
C1orf54	4.42915	1.63614e-05	0.000134736	up
DMWD	1.56665	1.65073e-05	0.000135814	up
NOC3L	2.47575	1.6594e-05	0.000136465	up
TMSB4X	4.26793	1.67708e-05	0.000137732	up
RP11-611O2.3	1.46481	1.68511e-05	0.000138266	up
NBL1	4.21739	1.69618e-05	0.000139048	up
ARL10	5.61907	1.7454e-05	0.00014276	up
USP19	1.01777	1.76729e-05	0.00014429	up
RPP30	1.28589	1.78695e-05	0.000145699	up
SLIT2-IT1	6.02271	1.78817e-05	0.000145732	up
ITM2C	1.08252	1.78903e-05	0.000145737	up
DMC1	3.409	1.80336e-05	0.000146707	up
ZKSCAN8	1.68919	1.80477e-05	0.000146755	up
SYTL5	5.98225	1.81661e-05	0.000147652	up
AGPS	1.47118	1.87665e-05	0.000152258	up
MCM8	1.64093	1.88293e-05	0.000152631	up
SH3GLB1	1.51412	1.93356e-05	0.000156595	up
CD55	3.21745	1.94336e-05	0.000157248	up
POLR2D	1.34679	1.96809e-05	0.000158965	up
WDR54	1.60273	1.98009e-05	0.000159863	up
C3orf52	4.13814	1.9899e-05	0.000160395	up
RANGRF	2.55891	1.99022e-05	0.000160395	up
BCAT1	5.56353	2.01955e-05	0.00016247	up
TAF5L	1.79402	2.08493e-05	0.000167506	up
IKBKAP	1.33514	2.09162e-05	0.000167925	up
DESI2	1.5524	2.092e-05	0.000167925	up
PM20D2	5.98236	2.11334e-05	0.000169489	up
SYNE1	2.80141	2.12059e-05	0.000169769	up
PITPNB	1.34116	2.14681e-05	0.000171562	up
DIAPH3	1.64062	2.19569e-05	0.00017479	up
PAX3	6.1011	2.19574e-05	0.00017479	up
PAPSS2	4.90374	2.22732e-05	0.000177217	up
ZNF536	5.94028	2.24012e-05	0.000178079	up
CABYR	5.94039	2.24477e-05	0.000178292	up
DLC1	5.94039	2.24477e-05	0.000178292	up
C16orf59	1.47101	2.33189e-05	0.000184645	up
PHF3	1.34357	2.33453e-05	0.000184774	up
MAP4K4	1.13435	2.34846e-05	0.000185795	up
NPTN	1.07707	2.38932e-05	0.000188863	up
PLPPR3	6.27842	2.40611e-05	0.000189941	up
ST3GAL6	4.85194	2.41165e-05	0.000190213	up
RN7SL751P	2.37592	2.4232e-05	0.000190957	up
MEIS1	2.87782	2.42565e-05	0.000191067	up
CHUK	2.11715	2.44998e-05	0.0001929	up
FBXL2	4.9254	2.52408e-05	0.000198389	up
AKIRIN2	1.46451	2.52626e-05	0.000198475	up
PGF	2.99581	2.56211e-05	0.000201117	up
DZIP3	1.60938	2.58308e-05	0.000202587	up
LINC00618	6.02249	2.64323e-05	0.000206727	up
DENND6A	1.26135	2.64384e-05	0.000206727	up
PLD1	6.02282	2.65732e-05	0.00020769	up
MDFIC	5.98247	2.67019e-05	0.000208607	up
PRIM1	1.25552	2.74274e-05	0.000213814	up
ITGB1BP1	1.22793	2.80391e-05	0.000218207	up
GPM6B	3.31575	2.89314e-05	0.000224572	up
SUSD5	5.89717	2.93234e-05	0.000227419	up
AL133168.3	5.89729	2.9383e-05	0.000227784	up
CDYL	1.41919	2.94757e-05	0.000228405	up
PPP1R8	1.10813	2.95069e-05	0.000228549	up
BOLA3	1.20105	2.99705e-05	0.00023204	up
CDX2	5.94028	3.05739e-05	0.000236108	up
CWF19L1	1.60984	3.0735e-05	0.000237048	up
APOE	5.82112	3.10059e-05	0.000238971	up
DSE	2.38751	3.12678e-05	0.000240747	up
LRCH2	5.94006	3.14488e-05	0.00024173	up
CFAP44	2.63998	3.17403e-05	0.000243764	up
CNOT10	1.09537	3.22015e-05	0.000246887	up
CACNB4	6.06271	3.26673e-05	0.000250247	up
MZT1	1.5801	3.31582e-05	0.000253579	up
GALNT6	5.89706	3.36936e-05	0.000257456	up
SGO1	1.56576	3.37238e-05	0.000257469	up
CHN1	5.47606	3.38443e-05	0.00025828	up
DEPDC1	1.72528	3.39867e-05	0.000259258	up
TNNT1	1.89721	3.41374e-05	0.000260298	up
BARD1	1.23096	3.44348e-05	0.000262234	up
NSL1	1.03702	3.47149e-05	0.000264256	up
MIS18A	1.57997	3.5873e-05	0.000272613	up
CDKN2B-AS	6.02249	3.61719e-05	0.000274655	up
CCDC28B	2.53578	3.64456e-05	0.000276501	up
NOP2	1.19575	3.6492e-05	0.000276738	up
ATRNL1	4.05434	3.70068e-05	0.00028029	up
AKAP12	1.11426	3.73746e-05	0.000282839	up
ASF1B	1.18648	3.80372e-05	0.000287253	up
SMG9	1.38183	3.9601e-05	0.000297945	up
POLR3C	1.74399	4.01564e-05	0.000301873	up
CUL1	1.10578	4.01805e-05	0.000301929	up
EMILIN3	5.85309	4.10729e-05	0.000307845	up
SLC35D1	5.85309	4.10729e-05	0.000307845	up
AGBL5	1.10604	4.10868e-05	0.000307845	up
42986	1.03961	4.17647e-05	0.000312262	up
SLC5A6	1.38105	4.17798e-05	0.000312262	up
LINC01033	5.9818	4.22066e-05	0.000315192	up
BCL11A	5.41469	4.24402e-05	0.000316806	up
ANTXR1	2.77603	4.27244e-05	0.000318796	up
ABCF1	1.09491	4.28771e-05	0.000319804	up
KIF7	4.69551	4.30124e-05	0.000320682	up
MIR17HG	3.11075	4.3227e-05	0.000321884	up
CAMK4	5.80701	4.34296e-05	0.000322994	up
ZNF521	5.80701	4.34296e-05	0.000322994	up
KCNC4	5.80713	4.35181e-05	0.00032352	up
DICER1	1.17077	4.35547e-05	0.000323659	up
ERC2	3.34657	4.41811e-05	0.000328045	up
GEMIN7	1.57968	4.44106e-05	0.000329602	up
AASDHPPT	1.41451	4.44967e-05	0.000329982	up
CMTR1	1.22947	4.48676e-05	0.000332597	up
GRWD1	1.77497	4.50811e-05	0.000333755	up
NECAP2	1.39779	4.63699e-05	0.000341832	up
TUBB2B	5.85261	4.66184e-05	0.000343188	up
CHD1	1.23623	4.67892e-05	0.000344166	up
CLIP4	5.80701	4.73601e-05	0.000348224	up
PRKG1	5.80725	4.75487e-05	0.000349186	up
WDHD1	1.49581	4.77469e-05	0.000350436	up
KRTAP19-1	6.37546	4.77577e-05	0.000350436	up
EBNA1BP2	1.14616	4.81468e-05	0.000353148	up
KIF18B	1.78477	4.88508e-05	0.000357443	up
EPHA4	5.38304	4.98096e-05	0.000364018	up
NAB1	2.04985	4.99421e-05	0.000364545	up
MGAT3	5.80689	5.08154e-05	0.000370323	up
NRCAM	5.80713	5.10137e-05	0.000371469	up
HOXA11-AS	5.80725	5.1113e-05	0.000372043	up
PDLIM3	2.96987	5.1394e-05	0.000373552	up
ARHGAP17	1.01263	5.1838e-05	0.000376262	up
CLASRP	1.30622	5.22171e-05	0.000378862	up
TBC1D10B	1.1679	5.26654e-05	0.000381961	up
ANXA3	5.75979	5.30988e-05	0.00038495	up
PCNT	1.33022	5.35102e-05	0.000387623	up
HOXA11-AS1_6	6.63427	5.39728e-05	0.000390194	up
PFAS	1.28696	5.44505e-05	0.000393176	up
GREB1L	2.05668	5.50152e-05	0.00039678	up
RP11-382A20.3	1.09657	5.51468e-05	0.000397412	up
BASP1	5.75966	5.77028e-05	0.00041402	up
FAT3	5.75979	5.78177e-05	0.000414353	up
ROBO2	5.75979	5.78177e-05	0.000414353	up
DDX19A	1.30033	6.05738e-05	0.000433077	up
FERMT2	1.58139	6.10266e-05	0.000436141	up
PLXNA2	5.80738	6.13978e-05	0.000438276	up
MIR222HG	3.93389	6.17717e-05	0.000440424	up
BLOC1S2	1.49721	6.24402e-05	0.000444666	up
NUB1	1.00227	6.26033e-05	0.000445477	up
TMEM110	1.3902	6.27412e-05	0.000446283	up
SWAP70	3.02502	6.38824e-05	0.000453865	up
SLC47A1	3.25921	6.44647e-05	0.000457643	up
SH3PXD2A	2.50639	6.51838e-05	0.000461663	up
HOXC10	5.41502	6.61499e-05	0.000467957	up
SERTAD4	3.93396	6.63445e-05	0.000468986	up
POLA2	1.09086	6.64099e-05	0.000469247	up
OSBPL7	4.61129	6.6922e-05	0.000472128	up
CSPG4	5.75953	6.71323e-05	0.000473428	up
NUP35	1.79425	6.7516e-05	0.000475393	up
NELL1	6.0616	6.81107e-05	0.000479394	up
QSER1	1.22104	6.82617e-05	0.000480271	up
MANEAL	1.70865	6.83672e-05	0.000480826	up
ANKRD19P	5.71083	6.88573e-05	0.000483897	up
FENDRR	5.71096	6.89954e-05	0.000484107	up
KC6	5.80676	6.90208e-05	0.000484107	up
TBX2-AS1	3.60105	7.11358e-05	0.000497978	up
FANCB	2.68296	7.18476e-05	0.000502379	up
LPCAT2	3.05234	7.37743e-05	0.000515055	up
LMCD1	5.7107	7.4636e-05	0.00052047	up
SLC35G2	5.7107	7.4636e-05	0.00052047	up
NOL4	5.71096	7.49287e-05	0.00052231	up
CYFIP2	1.12123	7.53644e-05	0.000525145	up
FOXD1	2.72258	7.68284e-05	0.00053514	up
DYNC2LI1	2.0978	7.86392e-05	0.000544821	up
VANGL2	2.31606	8.03229e-05	0.000554788	up
ZDHHC8	1.11287	8.0409e-05	0.000555172	up
RIF1	1.25361	8.15099e-05	0.00056213	up
AKAP2	5.24863	8.16368e-05	0.000562576	up
ILDR2	5.7107	8.22202e-05	0.000565736	up
AHRR	4.5802	8.36568e-05	0.000575184	up
FGFR3	1.8212	8.37739e-05	0.000575771	up
HMX1	5.66016	8.69762e-05	0.000594622	up
GJA1	5.66029	8.71492e-05	0.000595355	up
LBX2	5.66029	8.71492e-05	0.000595355	up
TNIK	2.13384	8.76292e-05	0.000598408	up
CHD1L	1.10658	9.00786e-05	0.000613972	up
FAM171B	5.7594	9.01116e-05	0.000613972	up
PCDH10	5.7594	9.01116e-05	0.000613972	up
RRP1	1.32424	9.0847e-05	0.000618053	up
NID2	5.80675	9.13293e-05	0.000620868	up
HIST3H2A	1.28635	9.15144e-05	0.00062166	up
KIF20B	1.69206	9.39474e-05	0.000636993	up
CHEK1	1.1818	9.411e-05	0.000637857	up
GPRC5A	5.71057	9.48589e-05	0.000642452	up
GS1-345D13.1	6.06148	9.49541e-05	0.000642647	up
ITPRIPL2	3.86986	9.49586e-05	0.000642647	up
RASSF8	1.97426	9.54661e-05	0.00064584	up
PLEKHG2	1.25178	9.56737e-05	0.000646776	up
KCNT2	5.66016	9.57472e-05	0.000646776	up
FMN2	5.66016	9.57472e-05	0.000646776	up
NPTX1	5.66016	9.57472e-05	0.000646776	up
ZFPM2	5.66043	9.61176e-05	0.000649035	up
CACNA2D1	5.21315	9.85166e-05	0.000663504	up
HSPA14	1.02386	9.86251e-05	0.000663987	up
MAGI2	6.8467	0.00010024	0.000674106	up
ADGRB2	1.99465	0.000101323	0.000680631	up
MNX1	1.95397	0.000101542	0.000681855	up
SPSB4	5.66002	0.000103375	0.000692366	up
OSTN	5.80662	0.000106599	0.000711851	up
KIF26A	5.60778	0.00010729	0.000716202	up
DGKA	1.99496	0.000108409	0.000723253	up
KCNJ8	5.7107	0.000109143	0.000727123	up
ZSCAN26	3.86955	0.000109332	0.000727953	up
RHEBL1	6.06148	0.000110443	0.000735084	up
FLT4	4.5202	0.000112444	0.000747576	up
RAD54L2	1.35258	0.000112887	0.000749697	up
DSC3	5.1766	0.000113169	0.000751022	up
RRP15	1.99684	0.000113324	0.000751772	up
ACAD11	1.09419	0.000113668	0.000753505	up
TARBP1	1.33088	0.000114673	0.000759329	up
RFTN1	5.60764	0.000117648	0.000777045	up
PNMA1	1.68723	0.000119509	0.000787897	up
FXYD6	5.17632	0.000120887	0.000795538	up
CEP128	1.45065	0.000122485	0.000804882	up
CEP78	1.3431	0.00012579	0.000825403	up
TM2D3	1.11044	0.000126352	0.000828275	up
RP11-501C14.7	5.7111	0.000126367	0.000828275	up
MARK1	2.65949	0.000126634	0.00082944	up
TMX2-CTNND1	5.66043	0.000130793	0.000854824	up
HOXC4	3.83675	0.000130848	0.000854878	up
CCDC82	4.51736	0.000131748	0.000860448	up
TRBV26OR9-2	5.85247	0.000133611	0.000871357	up
MIER1	1.31	0.00013423	0.000875081	up
PTPRU	1.14392	0.00013539	0.000882322	up
RP13-216E22.4	6.02328	0.000136893	0.00089148	up
CCDC162P	3.90044	0.00013729	0.000893422	up
JPH3	5.6075	0.00013878	0.000902144	up
RAD51	1.79299	0.000139426	0.000905253	up
BX322557.10	1.58016	0.000140926	0.000913471	up
FAM217B	2.34336	0.000141262	0.000914417	up
ASXL3	5.55329	0.000141274	0.000914417	up
CNRIP1	5.55329	0.000141274	0.000914417	up
TPBG	5.55329	0.000141274	0.000914417	up
FLT1	5.55343	0.000141548	0.000915214	up
ZCCHC12	5.55343	0.000141548	0.000915214	up
LZTS2	1.31685	0.000142001	0.000917814	up
ALMS1	2.04252	0.000144541	0.000931906	up
MAP1A	5.60807	0.000144726	0.000932763	up
C18orf21	1.32956	0.000148164	0.000953567	up
STMN3	2.6391	0.000150136	0.000965226	up
CPNE8	5.10049	0.000150284	0.000965675	up
PDLIM1	1.0858	0.000150312	0.000965675	up
EBF4	1.73847	0.000151764	0.000973965	up
TSPYL2	1.8229	0.000152637	0.000978875	up
ATF7IP2	5.55314	0.000154384	0.00098868	up
RPS14P8	5.21259	0.0001558	0.000997042	up
HS6ST2	5.13929	0.000157431	0.00100677	up
CROCCP2	2.29434	0.000158017	0.00101016	up
DLGAP5	1.07323	0.000160773	0.00102597	up
MSRB3	3.58252	0.000161543	0.00102979	up
CAMK2D	1.85658	0.000168064	0.00106835	up
GLI3	3.3878	0.000168676	0.0010715	up
ORC1	1.8697	0.00016934	0.00107533	up
FNDC5	5.55314	0.000172009	0.00109148	up
DENND2A	5.55329	0.000172323	0.00109198	up
EDIL3	5.55329	0.000172323	0.00109198	up
STRA6	5.55329	0.000172323	0.00109198	up
CELF2	5.55358	0.00017295	0.00109519	up
DDX20	2.11902	0.000178763	0.00112688	up
NUF2	1.13258	0.000179322	0.00112958	up
ARNTL2	2.31692	0.000179864	0.00113224	up
TBX20	5.49665	0.000180627	0.00113665	up
BBOX1-AS1	5.4968	0.000180974	0.00113844	up
NYNRIN	5.06103	0.00018117	0.00113927	up
GTSE1	1.40581	0.000184952	0.00116145	up
ANKRD1	5.71028	0.000185417	0.00116397	up
PBX3	1.71977	0.000185946	0.00116688	up
ZNF629	2.15339	0.000186531	0.00116934	up
PRSS30P	5.65973	0.000186781	0.0011705	up
VASH1	2.40257	0.000187242	0.00117298	up
GINS2	1.75296	0.000187877	0.00117615	up
APAF1	1.53006	0.000188342	0.00117865	up
ABCC10	1.75835	0.000188682	0.00118037	up
PRSS12	2.45385	0.000189014	0.00118204	up
KIZ	1.54161	0.000189779	0.00118641	up
RP3-403A15.5	5.60735	0.000191115	0.00119353	up
KIF20A	1.03506	0.000191815	0.00119708	up
SMAD3	1.61786	0.000192942	0.00120328	up
NOTCH2	1.10173	0.00019342	0.00120585	up
PLTP	3.73209	0.00019581	0.00121907	up
SYMPK	1.04999	0.000197002	0.00122607	up
SPATS2L	1.39552	0.000197308	0.00122755	up
MAD1L1	1.11369	0.000197838	0.00123029	up
WWC2	3.09932	0.000197961	0.00123035	up
BCOR	1.02106	0.000198201	0.00123142	up
LEPR	5.55299	0.000200806	0.00124589	up
LRRC4B	5.55299	0.000200806	0.00124589	up
GAS1	5.49695	0.000201806	0.00125124	up
HERC5	5.06083	0.000203591	0.00126188	up
CENPL	1.43577	0.000203891	0.00126287	up
DBF4B	1.47078	0.000209869	0.00129547	up
REV3L	1.61113	0.000210329	0.00129698	up
AGFG1	1.07604	0.00021255	0.00130856	up
RP1-170O19.23	5.60822	0.000213495	0.00131382	up
KLHL15	2.12807	0.000218452	0.00133957	up
ACTN2	5.4965	0.000218566	0.00133957	up
DEPDC7	5.4965	0.000218566	0.00133957	up
RP11-328P23.4	5.4965	0.000218566	0.00133957	up
SULT1C4	5.4965	0.000218566	0.00133957	up
SLC13A4	5.49695	0.000219745	0.00134634	up
ABT1	1.94992	0.000222883	0.00136326	up
DMD	5.43786	0.00022489	0.0013734	up
HOXA13	5.43786	0.00022489	0.0013734	up
TRIM9	5.43786	0.00022489	0.0013734	up
TRAPPC8	1.06154	0.00022492	0.0013734	up
SLC7A6	1.26401	0.000228648	0.00139475	up
MSANTD3-TMEFF1	3.80219	0.000230464	0.00140536	up
EXOSC9	1.14545	0.000235014	0.00143118	up
SNX18P7	4.3545	0.000237741	0.0014473	up
SPDL1	1.02552	0.000241142	0.00146456	up
MKRN2	1.24509	0.00024377	0.00147903	up
RNF217	2.4223	0.000243933	0.00147952	up
TNFRSF12A	1.06248	0.000245689	0.00148818	up
TBC1D7	1.02539	0.000246748	0.0014931	up
SNHG17	1.20651	0.000247412	0.00149611	up
WDR62	1.68584	0.00024758	0.00149663	up
BACH2	5.4377	0.000249205	0.00150445	up
LCAT	5.4377	0.000249205	0.00150445	up
SERTAD4-AS1	5.4377	0.000249205	0.00150445	up
ZDBF2	2.34622	0.000253267	0.00152795	up
ASNSD1	1.15337	0.000255111	0.00153856	up
CIB2	2.19235	0.00025568	0.00154149	up
CEP85L	1.81291	0.000256065	0.00154329	up
AUNIP	2.34576	0.000258236	0.00155534	up
RNF25	1.7003	0.000260514	0.0015675	up
TICRR	1.70545	0.00026222	0.00157672	up
NAGK	1.44647	0.000263779	0.00158503	up
NELL2	3.6582	0.000264502	0.00158885	up
PQLC2	2.12792	0.000267088	0.00160333	up
RPL39L	5.10007	0.00026763	0.00160604	up
EFL1	1.45328	0.000269848	0.00161882	up
ARHGEF2	1.0047	0.000270974	0.0016245	up
BID	1.0969	0.000272056	0.00163045	up
WDR4	1.75613	0.000273214	0.00163631	up
WFDC21P	5.49711	0.000276349	0.00165235	up
ARID3B	2.79932	0.000277416	0.00165763	up
SLC35F1	5.49634	0.00028011	0.00167263	up
HACD1	3.65811	0.000286419	0.00170805	up
HTRA1	2.8026	0.0002931	0.00174216	up
TNNI3	2.63968	0.000297416	0.0017626	up
B3GNT5	5.3764	0.000301121	0.00177874	up
CRMP1	5.3764	0.000301121	0.00177874	up
SULT4A1	5.3764	0.000301121	0.00177874	up
HOXC11	5.3764	0.000301121	0.00177874	up
TMEM178B	5.3764	0.000301121	0.00177874	up
EGFEM1P	5.37656	0.000301681	0.00178089	up
TEX261	1.25512	0.000305887	0.00180337	up
FGFR1OP2	1.43771	0.000307622	0.00181242	up
CCSER1	5.4377	0.000312461	0.00183675	up
SBF2-AS1	5.4377	0.000312461	0.00183675	up
DNAJC6	4.27905	0.000313584	0.00184275	up
PLAG1	5.49633	0.000315762	0.00185435	up
PPP1R12C	1.31659	0.000319964	0.00187659	up
ITPA	1.27136	0.000322641	0.00189107	up
CES3	2.13823	0.000327115	0.00191481	up
ZNF620	2.23705	0.000328652	0.00192256	up
GRIP1	4.31921	0.000331289	0.00193723	up
QTRT2	1.339	0.000331372	0.00193723	up
RGS16	5.37624	0.000332138	0.00194045	up
FIRRE	4.24296	0.000336635	0.00196482	up
CYBRD1	5.43754	0.00033709	0.00196558	up
RUNX1	5.43754	0.00033709	0.00196558	up
CDC25B	1.05268	0.000339554	0.00197804	up
ELAVL2	3.6196	0.000345688	0.00201118	up
GALNT12	4.28215	0.000351703	0.00204421	up
TIAM2	2.8026	0.000352068	0.00204471	up
MCC	2.64631	0.000352127	0.00204471	up
DPY19L1	2.64652	0.000353852	0.00205341	up
CYP26B1	4.89095	0.00035609	0.00206507	up
OPTN	1.59648	0.000362447	0.00209925	up
CPS1	1.1743	0.00036369	0.00210443	up
RP11-417L19.6	2.09998	0.000367685	0.00212687	up
EFHD1	3.65792	0.000368754	0.00213237	up
E2F7	1.81357	0.000370991	0.00214462	up
DYRK3	2.76781	0.000371562	0.00214724	up
RP11-159D12.2	1.49188	0.000373278	0.00215509	up
KIF4A	1.50996	0.000374151	0.00215944	up
TFCP2	5.37673	0.000377308	0.0021742	up
LMO4	1.27972	0.000377791	0.00217629	up
VWA9	1.04146	0.000378867	0.00218041	up
EPHA7	3.58022	0.000382773	0.0021973	up
MLLT11	3.58022	0.000382773	0.0021973	up
FBLN5	5.31221	0.000390031	0.00223331	up
NOVA2	5.31221	0.000390031	0.00223331	up
CACNA2D3	5.31238	0.000390743	0.00223597	up
RIMS2	5.31238	0.000390743	0.00223597	up
ATF3	1.23611	0.000395424	0.00225919	up
FAM20C	3.58022	0.000398822	0.0022743	up
LEPROT	1.18704	0.000405694	0.00231131	up
RBM20	4.84534	0.000405839	0.00231141	up
SLC39A8	2.55125	0.000407227	0.00231858	up
MAP7D3	2.41027	0.000407354	0.00231858	up
PXDC1	3.69524	0.000408134	0.00232229	up
AP000705.6	5.55266	0.000408355	0.00232281	up
TAF2	1.0297	0.000410839	0.00233621	up
ZFP64	1.37679	0.00041381	0.00235089	up
ECEL1	5.75881	0.00041904	0.0023739	up
LTV1	1.5449	0.000420492	0.00238064	up
ART5	5.43737	0.000422372	0.00238905	up
PMP22	4.20435	0.0004228	0.00239072	up
DNAJC9	1.58083	0.000425277	0.00240323	up
SLC23A2	1.6444	0.000426843	0.00241132	up
DNAJB6	1.0846	0.000432411	0.00243897	up
LTN1	1.44575	0.000433111	0.0024417	up
RP3-449O17.1	1.6821	0.000434307	0.00244739	up
SMO	1.31608	0.000435167	0.00244995	up
FOXF1	5.31221	0.000439948	0.00247455	up
KIF5A	5.31221	0.000439948	0.00247455	up
SIPA1L2	1.94724	0.000442621	0.00248727	up
TEX10	1.57996	0.000442816	0.00248759	up
RP11-381E24.1	2.76796	0.000444844	0.00249744	up
UNG	1.08565	0.000451628	0.00253082	up
HOTAIRM1	2.11443	0.000455104	0.00254872	up
SLC25A28	1.36067	0.0004588	0.00256583	up
ARL13B	1.61758	0.000458867	0.00256583	up
SMAD5-AS1_3	4.41486	0.000459363	0.0025668	up
PTPN13	1.16563	0.000461698	0.00257689	up
RP5-862P8.2	1.80331	0.000473484	0.00263617	up
PPIL1	1.24332	0.000477347	0.00265564	up
SNRNP27	1.08573	0.000478391	0.00265859	up
GATA4	5.31204	0.000482129	0.00267608	up
ST6GALNAC3	5.31238	0.000483745	0.00268423	up
FBLIM1	1.27394	0.000485113	0.00269017	up
DOCK11	5.24521	0.000490323	0.00271325	up
EBF3	5.24521	0.000490323	0.00271325	up
HOXA-AS2	5.24521	0.000490323	0.00271325	up
MBOAT1	5.24521	0.000490323	0.00271325	up
NNT-AS1	5.24521	0.000490323	0.00271325	up
FAM46A	4.89071	0.000493253	0.0027278	up
NXT1	1.9697	0.000499713	0.00276268	up
BRPF1	1.405	0.000513878	0.0028358	up
TRMT1	1.20627	0.000532546	0.00293078	up
HES4	1.07115	0.000533351	0.00293288	up
ZMYM4	1.03073	0.000533382	0.00293288	up
ABCB10	1.99529	0.000536387	0.00294655	up
DGCR14	1.62314	0.000539518	0.00296195	up
GPR180	2.34869	0.000541706	0.00297127	up
CORO6	5.24503	0.000550119	0.00301194	up
INPP1	5.24503	0.000550119	0.00301194	up
REEP1	5.24503	0.000550119	0.00301194	up
AMPH	5.24521	0.000551072	0.00301534	up
RP1-151F17.1	5.24521	0.000551072	0.00301534	up
NR2F1-AS1	5.24539	0.000552027	0.00301965	up
PPP1R14C	3.20563	0.000557523	0.00304695	up
AP4B1	1.45874	0.000561105	0.00306468	up
LRIG3	1.93618	0.000561913	0.00306817	up
ZC3H13	1.15429	0.000566599	0.00309282	up
HIC2	3.4977	0.000573361	0.00312691	up
GINS3	1.72504	0.000574514	0.00313131	up
IRGQ	1.4226	0.000577257	0.00314531	up
CENPE	1.41049	0.000593155	0.00322515	up
TSPAN18	5.37589	0.000609399	0.00330454	up
LIX1L	1.94222	0.000610407	0.00330902	up
UBE2Q2P1	2.25763	0.000613271	0.00332256	up
EIF2B3	1.25549	0.000626602	0.00338567	up
HOXB7	5.31274	0.000627023	0.00338694	up
PINK1	1.25529	0.000630008	0.00340103	up
INPP4A	1.30888	0.000631332	0.00340716	up
RBM22	1.10666	0.00063273	0.00341267	up
PLA2G4C	4.74892	0.000637233	0.00343288	up
ITSN1	1.0066	0.000643772	0.00346501	up
RP11-159D12.5	1.65098	0.00064491	0.00346907	up
RBP1	3.16516	0.000662002	0.00354313	up
RAPGEF4	4.20397	0.000664994	0.00355809	up
EYA1	5.17476	0.000668804	0.00357416	up
MGARP	5.17476	0.000668804	0.00357416	up
EN2	5.17495	0.00066997	0.00357416	up
RP11-381K20.2	5.17495	0.00066997	0.00357416	up
SOX5	5.17495	0.00066997	0.00357416	up
TMEM132B	5.17495	0.00066997	0.00357416	up
TMEM246	5.17495	0.00066997	0.00357416	up
TMEM255A	5.24485	0.000671558	0.00357933	up
CPA4	5.49599	0.000671729	0.00357933	up
EYA2	5.49599	0.000671729	0.00357933	up
RAB9A	1.25254	0.000676205	0.0036016	up
FCHSD1	1.75467	0.000676306	0.0036016	up
NDOR1	1.73986	0.000683656	0.00363646	up
LIN52	1.66074	0.000685842	0.00364595	up
TIGAR	2.13923	0.000687482	0.00365145	up
EPB41L4A	2.57904	0.000689337	0.00366023	up
MTCL1	1.2091	0.000691333	0.00366976	up
NLRP1	4.74879	0.000691603	0.00367011	up
ROR2	4.6985	0.000692742	0.00367508	up
ALDH5A1	2.28472	0.000695206	0.003686	up
COL25A1	5.24503	0.000710567	0.00376193	up
HOXB8	5.24558	0.000713864	0.00377498	up
UNCX	5.24558	0.000713864	0.00377498	up
TUBB2A	2.65826	0.0007285	0.00384564	up
NSG1	4.69837	0.000729585	0.00385025	up
RP5-1039K5.12	1.53988	0.000733203	0.00386821	up
LBH	4.84472	0.000740643	0.00390632	up
PGS1	1.20319	0.000741426	0.00390931	up
ANO5	5.17457	0.0007461	0.00393282	up
FGFR2	2.22817	0.000748221	0.0039417	up
FRAS1	2.69648	0.000756882	0.00398501	up
THAP5P1	3.73447	0.000757498	0.0039871	up
WDR48	1.05664	0.000759432	0.00399612	up
CLN5	1.31725	0.000772975	0.00406266	up
CYR61	2.83597	0.000782511	0.00410801	up
FAM126A	1.42372	0.000782839	0.00410854	up
GLCCI1	1.67762	0.000798191	0.00417943	up
ORC3	1.12657	0.000801141	0.00419192	up
SUV39H2	1.25533	0.000813961	0.00425217	up
COL5A1	3.45449	0.000814882	0.00425576	up
SUGT1	1.21311	0.000818401	0.00426921	up
NOL8	1.11936	0.000822127	0.00428495	up
PDP1	1.59978	0.000828856	0.0043163	up
RP11-498P14.5	2.84449	0.000839164	0.0043612	up
DSN1	1.03242	0.00084286	0.00437915	up
CDCA8	1.15037	0.000845081	0.00438692	up
SYDE1	2.84318	0.000848901	0.00440044	up
AMOTL2	1.99645	0.000850988	0.0044062	up
ABI3BP	5.17457	0.000857821	0.00442894	up
CEP85	1.36732	0.000858952	0.00443225	up
MPPED2	5.17514	0.000861832	0.00444332	up
GLIPR1	5.17514	0.000861832	0.00444332	up
ERF	1.42282	0.000876375	0.00451059	up
GNG4	1.54041	0.000877588	0.00451434	up
BAZ2B	1.30907	0.000877742	0.00451434	up
GPATCH8	1.16602	0.000877851	0.00451434	up
AC092066.1	5.10069	0.000878466	0.00451622	up
DNM1P51	5.10089	0.00087996	0.00452134	up
LHFP	5.10089	0.00087996	0.00452134	up
RP11-357H14.17	4.03962	0.000882189	0.00453151	up
TRIP13	1.123	0.000903237	0.00463174	up
ATP2B1	1.1543	0.000903516	0.00463186	up
PPP1R18	2.61976	0.000912248	0.00467134	up
GPALPP1	1.22318	0.000924559	0.00472503	up
RHOBTB1	2.84435	0.00092546	0.0047283	up
CA5BP1	1.6008	0.000926331	0.00473142	up
NEMP1	1.00809	0.000928109	0.00473916	up
ZNF281	1.44488	0.000938981	0.00479063	up
C3orf38	1.2549	0.000941265	0.00479806	up
AHR	3.99489	0.000944059	0.00480976	up
FGD1	2.35369	0.000949315	0.00483247	up
FRMD6	2.4741	0.000949916	0.00483417	up
GPX8	1.24535	0.000951294	0.00483982	up
STK10	1.6025	0.000953552	0.0048456	up
GINS1	1.09702	0.000967068	0.00490518	up
UPF3B	1.93914	0.000967286	0.00490518	up
RBM11	4.79735	0.000981469	0.00496684	up
PLCG2	2.38778	0.000982731	0.00497184	up
RN7SL481P	2.54759	0.000983635	0.00497502	up
NCBP1	1.2284	0.00100273	0.00505327	up
CARD8	1.28288	0.00100449	0.00505819	up
LRP4	4.5915	0.00100532	0.00505874	up
SLC25A46	1.22865	0.00100549	0.00505874	up
DLX2	4.0382	0.00100592	0.0050595	up
LINC01012	5.10069	0.00100767	0.00506408	up
CTA-14H9.5	5.10108	0.0010109	0.00507606	up
RHOQ	1.70079	0.00101765	0.00510429	up
CRYBB2P1	1.27498	0.00102994	0.00514803	up
AP3B1	1.13197	0.00103053	0.00514803	up
RAVER2	1.81624	0.00103063	0.00514803	up
LINC01605	3.95115	0.00103755	0.00517976	up
MEF2A	1.40308	0.00103839	0.00518107	up
FOXD3-AS1	3.36442	0.00104786	0.00522687	up
PIGC	1.22915	0.00105088	0.00523761	up
PTPRK	1.60143	0.00105215	0.00524252	up
WSCD1	4.59136	0.00105624	0.00526147	up
PDZD4	3.24277	0.00106173	0.00528591	up
DPYSL5	1.57891	0.00106284	0.00528996	up
FAM89A	2.46694	0.00106347	0.00529163	up
SAAL1	1.0481	0.00107059	0.00531976	up
TFIP11	1.06372	0.00108042	0.00535978	up
CDKN2B	3.04081	0.00108812	0.00538865	up
POLD3	1.31698	0.00110038	0.00543799	up
EHD2	5.10049	0.00111354	0.00549703	up
SLC8A1	5.10049	0.00111354	0.00549703	up
SYCE1L	5.10049	0.00111354	0.00549703	up
ABCB1	5.02282	0.0011156	0.00549968	up
DAB2	5.02282	0.0011156	0.00549968	up
PI4KAP1	5.02282	0.0011156	0.00549968	up
SV2A	5.02282	0.0011156	0.00549968	up
MOSPD1	1.39797	0.00111718	0.00550404	up
PSRC1	1.1835	0.00111762	0.00550404	up
FAM127C	5.10109	0.00111861	0.00550404	up
LINC00491	5.10109	0.00111861	0.00550404	up
WNT5B	5.10109	0.00111861	0.00550404	up
TGDS	1.60368	0.00112616	0.00553966	up
IKBIP	2.21755	0.00112875	0.0055509	up
MRTO4	1.19655	0.00113433	0.00557533	up
PDGFC	2.61984	0.00113517	0.00557794	up
AP000472.2	5.24577	0.00114846	0.00563868	up
CDC5L	1.33623	0.00115598	0.00567403	up
CNPY4	2.02558	0.00115735	0.0056777	up
EIF2AK2	1.32692	0.00117179	0.00574232	up
SLC18B1	1.62694	0.00117411	0.00575057	up
ARNT2	1.92558	0.00119084	0.0058175	up
KIFC3	3.99518	0.00120388	0.00587729	up
RGMA	3.03835	0.0012097	0.00590414	up
TTC13	1.53576	0.00121435	0.00592206	up
ELOVL2	4.53487	0.00121655	0.00592958	up
CITED1	2.35187	0.00122555	0.00596571	up
CDKAL1	1.37767	0.00122561	0.00596571	up
CKAP2L	1.26964	0.00122995	0.00598202	up
GPR161	1.71498	0.0012432	0.00603348	up
PLAUR	3.36431	0.00125323	0.00607406	up
KAT2B	1.62548	0.00125377	0.00607503	up
AASS	1.86076	0.00125451	0.00607702	up
ATP6V0A2	1.33401	0.00126119	0.00610726	up
FNDC4	3.31719	0.00126933	0.00613893	up
ZSCAN12	3.31719	0.00126933	0.00613893	up
BICC1	5.02261	0.00127121	0.00614475	up
SYT9	5.02261	0.00127121	0.00614475	up
GYPC	5.02282	0.00127322	0.00615119	up
GACAT2	5.02303	0.00127524	0.00615319	up
HRK	5.02303	0.00127524	0.00615319	up
SYN2	5.02303	0.00127524	0.00615319	up
TUSC1	5.02303	0.00127524	0.00615319	up
SLC30A3	3.94913	0.00127641	0.00615672	up
C1orf131	1.28168	0.00128766	0.0062044	up
ZNF428	1.43675	0.00129333	0.0062251	up
WDCP	1.86076	0.00130819	0.00629197	up
KIF18A	1.91005	0.00131109	0.00630386	up
DCAF15	1.17	0.00131411	0.00631674	up
FIGNL1	1.13554	0.00131658	0.00632523	up
LTBP1	1.80176	0.00131769	0.00632891	up
ZNF594	3.31729	0.00132759	0.00636967	up
MID2	1.27301	0.00132806	0.00637027	up
ACE	4.59136	0.00133395	0.00639303	up
C17orf51	2.61873	0.00133422	0.00639303	up
RNF216P1	1.41046	0.00133647	0.00640194	up
SESN2	1.34705	0.00134217	0.00642432	up
FMR1	1.0491	0.00134419	0.00643229	up
C21orf58	1.12057	0.00135293	0.00647073	up
AC074286.1	4.53501	0.00135462	0.00647706	up
CTD-2651B20.6	2.41036	0.00137972	0.00658668	up
STIL	1.30007	0.00137972	0.00658668	up
ZMYM1	1.18364	0.00138748	0.00661847	up
RN7SKP288	4.59149	0.00138809	0.00661964	up
KIF15	1.65808	0.00139447	0.00664656	up
OVOS2	5.24445	0.00140289	0.00668141	up
CELSR3	3.36514	0.00140893	0.00670489	up
TAF1A	2.02704	0.00141721	0.00674255	up
CDCA4	1.1655	0.00143082	0.00680371	up
MBNL2	3.31697	0.00143572	0.00682163	up
DHX34	1.90972	0.00144401	0.00685923	up
CAV2	4.47607	0.00145409	0.00690168	up
GPR27	2.99401	0.00146931	0.00695754	up
CHRNA5	1.86003	0.00147295	0.00697294	up
TBX2	5.10028	0.00148542	0.00702645	up
LAYN	5.10048	0.00149	0.00704077	up
RPP14	1.32559	0.00150226	0.00709316	up
RNF8	1.21767	0.00150401	0.00709958	up
DACH1	3.36485	0.0015165	0.00715107	up
MGA	1.02359	0.00152407	0.00717743	up
LINC00641	1.96502	0.00152457	0.00717792	up
CACNA1C	4.94029	0.00155482	0.00730135	up
TMEM216	4.94029	0.00155482	0.00730135	up
DACT1	4.9405	0.00155729	0.00731108	up
KLHL3	4.53515	0.00155811	0.007313	up
AP3B2	2.62201	0.00155939	0.00731714	up
RP11-552M11.4	1.54311	0.00156261	0.00732837	up
GPM6A	5.3755	0.00156693	0.00734302	up
GLT8D2	5.0224	0.00158101	0.00739944	up
HIST1H3F	5.0224	0.00158101	0.00739944	up
PABPC4L	5.0224	0.00158101	0.00739944	up
SLC2A13	3.26824	0.00158583	0.00741609	up
GTF3C4	1.63268	0.00158804	0.00742273	up
GALM	2.3974	0.0016024	0.00747636	up
CCND3	1.05551	0.0016077	0.00749914	up
ATP2A1-AS1	1.67717	0.0016093	0.00750277	up
LIN9	1.63268	0.00164275	0.00765081	up
VPS36	1.21792	0.00165563	0.00770686	up
ADGRA2	2.71655	0.00166084	0.00772912	up
RP11-485M7.2	2.34826	0.00166716	0.00775055	up
NCKAP5L	1.91027	0.00168906	0.00784229	up
DPH3	1.9109	0.00169646	0.00786973	up
NDC80	1.08802	0.00169757	0.00786973	up
RAVER1	1.08017	0.00170141	0.00788551	up
AC002075.3	5.02324	0.00171002	0.00792307	up
LUM	5.10027	0.00173036	0.00800946	up
AL121578.2	5.1013	0.00174054	0.00804629	up
C8orf31	5.1013	0.00174054	0.00804629	up
CHN2	2.99683	0.00174556	0.00806745	up
CNPY1	4.94006	0.00175671	0.00811273	up
EML6	4.9405	0.00176195	0.00813279	up
PRKCQ-AS1	4.9405	0.00176195	0.00813279	up
AGAP2	4.64528	0.0017745	0.00818865	up
RP11-29G8.3	3.41172	0.00178303	0.0082238	up
WNT5A	2.27998	0.00179953	0.00829148	up
SIX1	2.06621	0.00180592	0.00831667	up
LONRF2	4.41461	0.00180907	0.00832698	up
PGBD1	4.41461	0.00180907	0.00832698	up
HEATR3	1.29967	0.00181108	0.0083341	up
EME1	1.1263	0.00181395	0.00834519	up
MASTL	1.42381	0.00181626	0.00835156	up
BATF3	3.03679	0.00182736	0.00839833	up
THUMPD2	2.12175	0.00185308	0.00849718	up
CECR2	1.99504	0.00185552	0.00850619	up
TRIM6	5.02282	0.00185937	0.00851738	up
ARL2BP	1.05441	0.00187017	0.0085582	up
HSF2	1.30264	0.00189532	0.00865578	up
MIR6750	8.00244	0.00190305	0.00868889	up
ADD3	1.01429	0.00191765	0.00874672	up
ASB6	1.30742	0.00191913	0.00875129	up
PKDCC	1.76779	0.00192769	0.0087859	up
SLC26A10	3.95244	0.00193196	0.00880316	up
CENPA	1.20115	0.00193367	0.0088087	up
SYP	3.85168	0.00193764	0.00882237	up
C14orf37	3.85537	0.00197238	0.00896703	up
MBNL3	2.49786	0.00197873	0.00899137	up
STAG1	1.4447	0.00199788	0.00907156	up
FMNL2	2.67222	0.00201415	0.00913241	up
MAP3K7	1.26948	0.0020196	0.00915414	up
PCOLCE2	1.72153	0.00204852	0.0092667	up
RP11-161M6.2	4.94006	0.00206174	0.0093218	up
FSIP2-AS1	4.94073	0.0020702	0.00935072	up
RP11-354P11.4	4.94073	0.0020702	0.00935072	up
CCDC181	4.85274	0.00207364	0.00935498	up
HS3ST3A1	4.85274	0.00207364	0.00935498	up
SDK2	4.85274	0.00207364	0.00935498	up
ASIC3	4.85297	0.00207682	0.00935498	up
CTD-2116N20.1	4.85297	0.00207682	0.00935498	up
SNAP25	4.85297	0.00207682	0.00935498	up
GRAMD1B	4.85297	0.00207682	0.00935498	up
HUNK	4.85297	0.00207682	0.00935498	up
RHBDL3	4.85297	0.00207682	0.00935498	up
NME6	1.1826	0.00207942	0.00936438	up
CCDC80	2.90325	0.0020895	0.0094051	up
CDS2	1.09472	0.00210625	0.00947106	up
NLGN2	1.16819	0.00212885	0.00955845	up
ZC3HC1	1.24319	0.00219868	0.009833	up
POLR1C	1.09245	0.00220571	0.00985957	up
NTN1	3.74845	0.00220818	0.00986733	up
ZNF512	1.05678	0.00220854	0.00986733	up
ELOVL4	4.35043	0.00221489	0.00988829	up
GNB3	4.35043	0.00221489	0.00988829	up
DHDDS	1.2234	0.00221609	0.00988829	up
CDKN2B-AS1	3.80103	0.002225	0.00991642	up
SEMA6B	2.49749	0.00223303	0.00994979	up
GEMIN2	1.10888	0.00224271	0.0099831	up
IGFBP7	5.17394	0.00224967	0.0100092	up
KRT75	5.17394	0.00224967	0.0100092	up
HIF1AN	1.39621	0.00226936	0.0100844	up
TAF1B	1.31707	0.00228203	0.0101382	up
KCTD19	5.10005	0.00229209	0.0101787	up
SOX6	3.65212	0.00230821	0.0102419	up
PRKAA2	1.96185	0.00231084	0.0102511	up
RP11-244M2.1	2.45458	0.00233833	0.0103578	up
ASB3	1.27077	0.00235029	0.0104006	up
SLC29A1	1.0727	0.00236285	0.0104486	up
GPC5	5.02217	0.00236408	0.0104515	up
GPATCH11	2.20452	0.00236989	0.0104746	up
MIR553	7.87416	0.00240117	0.010602	up
RIMS4	1.86967	0.00241211	0.0106378	up
TMEM177	1.27904	0.00244369	0.010764	up
LYAR	1.21188	0.00245186	0.0107921	up
KBTBD8	2.90085	0.00245784	0.0108158	up
NBPF1	1.73163	0.00247336	0.0108743	up
CD70	4.35027	0.00248471	0.0109182	up
FREM2	4.93983	0.00249024	0.0109318	up
TRMT6	2.31622	0.0025485	0.0111659	up
FAM63A	2.45476	0.00255459	0.0111845	up
CLN6	1.0065	0.00255834	0.0111982	up
MTIF2	1.0206	0.00257716	0.0112697	up
MIR1910	7.92048	0.0025798	0.0112785	up
CMC4	2.2039	0.00261131	0.0113943	up
ADSS	1.1837	0.0026278	0.0114497	up
TJAP1	1.21168	0.00264384	0.0115168	up
KYAT3	1.37928	0.00264835	0.0115337	up
LINC00205	1.77154	0.00265255	0.0115464	up
ADAM19	4.75978	0.00266225	0.0115636	up
ALX1	4.75978	0.00266225	0.0115636	up
ANKRD33B	4.75978	0.00266225	0.0115636	up
GRID1	4.75978	0.00266225	0.0115636	up
HTATIP2	4.75978	0.00266225	0.0115636	up
IFNB1	4.75978	0.00266225	0.0115636	up
LRRC34	4.75978	0.00266225	0.0115636	up
UNC5C	4.75978	0.00266225	0.0115636	up
VGLL3	4.75978	0.00266225	0.0115636	up
PLCL2	3.69765	0.00267577	0.0116196	up
ADAP1	2.45448	0.00268029	0.0116337	up
COL18A1	1.16401	0.00268031	0.0116337	up
CALCB	4.8525	0.00270428	0.0117237	up
SYDE2	3.16494	0.00270915	0.011742	up
RP11-343H5.4	4.85297	0.00271471	0.0117605	up
RP11-8L2.1	4.85321	0.00271826	0.011773	up
ACD	1.18768	0.00276149	0.0119489	up
FAM13B	1.43942	0.00279818	0.0120845	up
HS2ST1	1.66663	0.00281609	0.0121561	up
MIR6514	7.79442	0.00282851	0.0122039	up
SLC22A15	2.85171	0.00283529	0.0122302	up
RIN3	4.28358	0.00284933	0.0122879	up
SPRY2	2.41025	0.00285598	0.0123136	up
RP11-797A18.6	2.41034	0.00285899	0.0123237	up
GTPBP8	1.52821	0.0028763	0.0123891	up
CRTC3	1.14389	0.00291886	0.0125489	up
DPF1	2.16437	0.00295362	0.0126833	up
TSPAN6	1.06271	0.00297766	0.0127714	up
MIR933	7.78331	0.00298769	0.0128114	up
CASP6	1.87019	0.00299073	0.0128153	up
SH3GL3	3.11069	0.00300474	0.0128632	up
ZIC5	3.11081	0.00300703	0.0128699	up
RPS4XP22	1.42584	0.00306924	0.0131109	up
HOXD8	4.75954	0.00309102	0.0131822	up
IRF8	4.75954	0.00309102	0.0131822	up
TRPV4	4.75954	0.00309102	0.0131822	up
ENO1P4	4.75978	0.00309531	0.0131916	up
HDAC9	4.75978	0.00309531	0.0131916	up
FZD10-AS1	4.76003	0.0030996	0.0132068	up
ARHGEF1	1.30672	0.00310816	0.0132402	up
ZNF767P	1.26166	0.00311307	0.0132549	up
PDGFA	3.11057	0.00313612	0.0133342	up
EPHA5-AS1	5.98034	0.00317315	0.0134727	up
CSRNP3	4.28359	0.00317866	0.0134929	up
HAUS6	1.44258	0.00318542	0.0135115	up
ARL4C	2.07304	0.00319428	0.0135338	up
STK26	1.02713	0.00320892	0.0135895	up
ZNF512B	2.14757	0.00322412	0.0136444	up
CCDC142	1.40498	0.00323599	0.013685	up
JPX_1	3.27962	0.00327197	0.0138274	up
ITGA1	3.11093	0.0033066	0.013951	up
ATAD1	1.06892	0.00332088	0.0140047	up
EYA3	1.02761	0.00333626	0.0140565	up
HOXC9	2.53835	0.00334195	0.0140739	up
SYCP2L	3.21407	0.00336945	0.0141766	up
SPTAN1	1.13091	0.00338803	0.0142415	up
ZDHHC1	3.63876	0.00341375	0.0143297	up
DCLRE1B	1.9588	0.00341946	0.0143437	up
FAAHP1	3.65477	0.00347133	0.014531	up
TXLNG	1.58017	0.00347385	0.0145382	up
HSPA13	1.15397	0.00348145	0.0145599	up
UBE3D	2.1652	0.00350209	0.0146259	up
AZIN2	2.07304	0.00350584	0.0146382	up
AC156455.1	1.42612	0.00351103	0.0146531	up
HHAT	3.637	0.00356376	0.0148493	up
GEMIN5	1.42693	0.00357328	0.0148855	up
FRMD4A	4.21315	0.0035857	0.0149269	up
HLA-DRB1	3.74927	0.0035955	0.0149643	up
C9orf64	1.50166	0.003612	0.0150261	up
CCNA2	1.08461	0.00364134	0.0151342	up
DNA2	1.10163	0.00366457	0.0152203	up
PBX2	1.41094	0.00366847	0.0152312	up
SLITRK5	4.85225	0.00367241	0.0152424	up
CMB9-55F22.1	1.81865	0.00370656	0.0153595	up
BYSL	1.14683	0.00371673	0.0153896	up
AS3MT	3.05406	0.0037347	0.0154408	up
CCNJ	3.05419	0.0037374	0.0154485	up
ST7-AS2_1	7.65927	0.00374732	0.0154824	up
C17orf53	2.12368	0.00375693	0.0155115	up
PPP1R1A	5.24401	0.00377057	0.0155501	up
RP1-317E23.7	3.38051	0.00377123	0.0155501	up
DKK3	2.57902	0.00377144	0.0155501	up
CD109	4.66016	0.00380392	0.0156165	up
CRYGD	4.66016	0.00380392	0.0156165	up
FOXI3	4.66016	0.00380392	0.0156165	up
IFNLR1	4.66016	0.00380392	0.0156165	up
LDHC	4.66016	0.00380392	0.0156165	up
MN1	4.66016	0.00380392	0.0156165	up
MYO3A	4.66016	0.00380392	0.0156165	up
PLIN2	4.66016	0.00380392	0.0156165	up
PROX1	4.66016	0.00380392	0.0156165	up
RP11-444D3.1	4.66016	0.00380392	0.0156165	up
RP11-527N22.2	4.66016	0.00380392	0.0156165	up
SORCS1	4.66016	0.00380392	0.0156165	up
SYT14	4.66016	0.00380392	0.0156165	up
ZNF619	4.66016	0.00380392	0.0156165	up
ZNF853	4.66016	0.00380392	0.0156165	up
HCG11	4.66042	0.00380922	0.0156241	up
ITGA4	4.66042	0.00380922	0.0156241	up
RPL17P19	4.66042	0.00380922	0.0156241	up
RP11-73M18.7	1.36987	0.00382446	0.0156795	up
SLC38A3	1.89393	0.00382626	0.0156833	up
KIRREL	1.6429	0.00383395	0.0157113	up
SFMBT1	1.58022	0.00384767	0.0157568	up
RGS20	4.2128	0.0038597	0.0158025	up
NOL9	1.04227	0.00387278	0.0158453	up
CCDC122	2.35839	0.00388365	0.0158826	up
GPATCH4	1.21161	0.00388909	0.0159013	up
GAD1	3.05406	0.00392279	0.0160235	up
PITX2	3.05406	0.00392279	0.0160235	up
TPPP3	4.75928	0.0039234	0.0160235	up
DET1	1.86937	0.00393753	0.0160667	up
DNAJB4	1.1953	0.00406929	0.0165448	up
ARHGEF6	3.05393	0.00408437	0.0165986	up
RNF19B	1.52662	0.00412108	0.0166991	up
RP11-487E1.2	1.26454	0.00414997	0.0168022	up
CD99L2	1.48645	0.00417386	0.0168941	up
C5orf42	1.80336	0.00418556	0.0169339	up
WTIP	4.13891	0.00419037	0.0169495	up
PRKD2	1.18032	0.00420382	0.0169984	up
GPRIN1	1.99523	0.00421611	0.0170384	up
PLA2G4A	4.21261	0.00426609	0.0172155	up
PRIM2	1.10706	0.00435545	0.0175322	up
ADCYAP1R1	4.6599	0.00435764	0.0175322	up
COLGALT2	4.6599	0.00435764	0.0175322	up
GDF7	4.6599	0.00435764	0.0175322	up
INPP5D	4.6599	0.00435764	0.0175322	up
KIT	4.6599	0.00435764	0.0175322	up
LYPD6	4.6599	0.00435764	0.0175322	up
RGS17	4.6599	0.00435764	0.0175322	up
SPDYC	4.6599	0.00435764	0.0175322	up
TWIST1	4.6599	0.00435764	0.0175322	up
CCDC189	1.5024	0.00436169	0.0175446	up
RAPH1	1.27574	0.00438336	0.0176083	up
PNMA2	1.64339	0.00439443	0.0176438	up
PARP8	1.99523	0.0043961	0.0176438	up
ALDH1L2	4.13891	0.00450681	0.0180521	up
ANKRD6	1.41861	0.00450857	0.0180552	up
BRCA2	1.46719	0.00451026	0.018058	up
DSCC1	1.85694	0.00451557	0.0180713	up
TSPAN12	3.57851	0.00453288	0.0181325	up
MIR503HG	2.7487	0.00454043	0.0181587	up
ELF1	1.09023	0.00455106	0.0181932	up
NR6A1	2.99525	0.00458937	0.0183261	up
RP11-150O12.6	2.36667	0.00469773	0.0187052	up
NCR3LG1	1.7217	0.00472091	0.0187851	up
TCP11L1	1.22516	0.00474488	0.018871	up
SEMA4F	1.72108	0.00474752	0.0188744	up
ANP32E	1.04831	0.00475697	0.0189079	up
KIFAP3	1.30577	0.00476379	0.0189267	up
GNAQ	1.36873	0.00478752	0.0190126	up
USP53	1.3406	0.00481025	0.0190836	up
PRR5L	2.99525	0.00481067	0.0190836	up
CLHC1	1.26646	0.00487154	0.0192913	up
ERFE	1.58013	0.00493504	0.0195214	up
DZIP1L	1.25579	0.00494255	0.0195426	up
CRISPLD1	1.99539	0.00498728	0.0197066	up
ANTXR2	2.47958	0.00499401	0.0197245	up
ISL2	2.47958	0.00499401	0.0197245	up
PXMP2	1.00835	0.00506131	0.0199185	up
JAG1	1.92759	0.00509972	0.0200329	up
AGPAT4-IT1	4.55315	0.00516238	0.0201486	up
AMY2B	4.55315	0.00516238	0.0201486	up
BRINP3	4.55315	0.00516238	0.0201486	up
FBN1	4.55315	0.00516238	0.0201486	up
FZD2	4.55315	0.00516238	0.0201486	up
KIF21B	4.55315	0.00516238	0.0201486	up
PAMR1	4.55315	0.00516238	0.0201486	up
RP11-395G23.3	4.55315	0.00516238	0.0201486	up
SEMA3A	4.55315	0.00516238	0.0201486	up
SFTA3	4.55315	0.00516238	0.0201486	up
SNPH	4.55315	0.00516238	0.0201486	up
GPC3	1.23153	0.00516276	0.0201486	up
AC108142.1	4.55343	0.00516921	0.0201486	up
DCLK1	4.55343	0.00516921	0.0201486	up
ESPNL	4.55343	0.00516921	0.0201486	up
HOXB4	4.55343	0.00516921	0.0201486	up
ISL1	4.55343	0.00516921	0.0201486	up
LRRTM4	4.55343	0.00516921	0.0201486	up
MIR10A	4.55343	0.00516921	0.0201486	up
PDE4B	4.55343	0.00516921	0.0201486	up
PRICKLE1	4.55343	0.00516921	0.0201486	up
RP11-348F1.2	4.55343	0.00516921	0.0201486	up
SLIT3	4.55343	0.00516921	0.0201486	up
SYK	4.55343	0.00516921	0.0201486	up
THEMIS2	4.55343	0.00516921	0.0201486	up
PPM1D	1.44157	0.00521432	0.0203069	up
PCGF6	1.92296	0.00523269	0.0203697	up
NFKBIZ	1.91973	0.00523777	0.0203851	up
C11orf84	1.21749	0.00524794	0.0204203	up
KIF17	4.65989	0.00526416	0.0204702	up
RP11-731D1.3	5.17538	0.00527169	0.0204907	up
RP11-520B13.8	4.6607	0.00528191	0.020526	up
KSR1	1.71134	0.00539599	0.0209156	up
SH3BGRL	1.07007	0.00542383	0.0210144	up
OSBPL6	2.4803	0.0054386	0.0210672	up
SOCS4	1.17796	0.00546903	0.0211513	up
SHC2	1.92306	0.00547526	0.0211684	up
CACNA1G	4.06084	0.00548883	0.0212118	up
LINC00173	4.06084	0.00548883	0.0212118	up
GPATCH2	1.16002	0.00549234	0.0212164	up
SLC4A8	4.06103	0.00549396	0.0212181	up
FAM131B	5.02167	0.00549744	0.021227	up
LYST	1.80149	0.00552615	0.0213262	up
TLE1	1.38427	0.00552666	0.0213262	up
PLK4	1.43419	0.0055303	0.0213357	up
RARS2	1.07126	0.00556353	0.0214411	up
ENTPD7	1.95464	0.00557878	0.0214953	up
HOTAIR	4.13947	0.00559639	0.021554	up
NAB2	1.74368	0.00561094	0.0216054	up
THADA	1.24042	0.005643	0.021715	up
POLR2J3	2.08203	0.00564779	0.0217288	up
HEG1	1.82188	0.0056827	0.0218353	up
INPP5E	1.49686	0.00576273	0.0221334	up
CTU2	1.11691	0.00581332	0.0223135	up
CTD-2020K17.1	4.85198	0.00582642	0.0223544	up
IGFBP5	3.45675	0.00584551	0.0224181	up
NRP2	3.4569	0.00584913	0.0224272	up
ZNF81	1.80482	0.0058776	0.0225173	up
BTRC	1.32756	0.00591873	0.0226653	up
GSK3A	1.37847	0.00592556	0.0226819	up
ROCK2	1.09246	0.00594184	0.0227346	up
RAP2C	1.28248	0.00595398	0.0227763	up
SAMD4A	2.26812	0.00596903	0.022829	up
POLN	2.12257	0.00597668	0.0228486	up
GEMIN6	1.24931	0.00600098	0.0229318	up
OSBPL10	2.0395	0.00602984	0.0230135	up
RMI2	1.13998	0.00605599	0.0230982	up
SALL3	4.76004	0.00607597	0.0231555	up
KCNMB4	2.93367	0.00609487	0.0232171	up
SLC1A3	1.64732	0.00610168	0.0232333	up
DCAF17	1.27093	0.00610659	0.0232471	up
EFHD2	1.21096	0.00613289	0.0233375	up
AP000251.3	4.06122	0.00619033	0.0235362	up
MEGF8	1.07451	0.00621953	0.0236104	up
PAQR6	2.14292	0.00622279	0.0236104	up
COL14A1	4.55314	0.00622288	0.0236104	up
GSTM4	4.55314	0.00622288	0.0236104	up
SEMA3E	4.55314	0.00622288	0.0236104	up
CYP4F26P	4.55371	0.00623735	0.0236604	up
SORT1	1.07277	0.0063137	0.02391	up
NAP1L3	2.63751	0.00631616	0.0239143	up
HACE1	1.12593	0.00634095	0.0240031	up
ZC3H4	1.3956	0.00634981	0.0240266	up
FMNL3	2.42952	0.00638253	0.0241404	up
C11orf96	4.65961	0.00639924	0.0241733	up
CNN1	4.65961	0.00639924	0.0241733	up
EFEMP1	4.65961	0.00639924	0.0241733	up
LINC01158	4.65961	0.00639924	0.0241733	up
SMTNL2	4.65961	0.00639924	0.0241733	up
RPL23AP20	4.6607	0.00642368	0.0242403	up
DUSP11	1.49259	0.0064727	0.0243745	up
CASC9	3.45286	0.00649064	0.024437	up
EXOC6B	1.24123	0.00649693	0.0244556	up
RN7SL535P	2.24786	0.00653783	0.0245891	up
SERPINB1	3.9785	0.00658822	0.0247207	up
ERBB4	3.9785	0.00659048	0.0247207	up
CPEB1	3.9785	0.00659193	0.0247207	up
CSF1	4.43786	0.00671173	0.0250869	up
DGUOK-AS1	4.43786	0.00671173	0.0250869	up
DLX4	4.43786	0.00671173	0.0250869	up
GBX1	4.43786	0.00671173	0.0250869	up
IGDCC3	4.43786	0.00671173	0.0250869	up
IGDCC4	4.43786	0.00671173	0.0250869	up
KIAA1549L	4.43786	0.00671173	0.0250869	up
KLRG2	4.43786	0.00671173	0.0250869	up
LPAR1	4.43786	0.00671173	0.0250869	up
MSC-AS1	4.43786	0.00671173	0.0250869	up
PARM1	4.43786	0.00671173	0.0250869	up
POU3F3	4.43786	0.00671173	0.0250869	up
SAMD9	4.43786	0.00671173	0.0250869	up
ALG6	1.2705	0.00682037	0.025451	up
LOXL2	2.64051	0.00684744	0.0255362	up
RIPK1	1.84401	0.00686698	0.0255888	up
GORAB	1.84401	0.00686698	0.0255888	up
RASL11A	2.63947	0.0068948	0.0256812	up
PPRC1	1.24	0.00696861	0.025915	up
RAB3C	4.55285	0.00697189	0.025915	up
RND2	4.55285	0.00697189	0.025915	up
SLC12A5	4.55285	0.00697189	0.025915	up
CTD-2054N24.2	4.55343	0.00698673	0.0259595	up
RP11-848P1.9	4.55343	0.00698673	0.0259595	up
GLI2	2.99923	0.00702487	0.0260711	up
ABL2	1.20325	0.0070254	0.0260711	up
TONSL	1.28259	0.00715546	0.0264832	up
AP1S2	1.68823	0.00725209	0.0268244	up
RPP25	2.86977	0.00731552	0.027026	up
KIAA1841	1.85631	0.00732217	0.0270395	up
DHX37	1.52908	0.00745049	0.0274685	up
RP6-99M1.3	3.38558	0.00749537	0.0276116	up
B3GNT8	5.49487	0.00752563	0.0277005	up
AF011889.5	1.00872	0.00752785	0.027703	up
KPNA3	1.37409	0.00753355	0.0277184	up
RP11-33N14.5	5.49785	0.00753657	0.0277239	up
SGCE	2.23443	0.00755169	0.0277739	up
AFG3L1P	1.05147	0.00756657	0.0278229	up
PGBD5	2.86962	0.00769331	0.0282202	up
TSHZ3	2.8699	0.00770226	0.0282416	up
RN7SL737P	2.34917	0.00789311	0.0288363	up
ENPP1	1.5808	0.00792806	0.028937	up
ACSS1	4.43755	0.00799259	0.0290318	up
CAV3	4.43755	0.00799259	0.0290318	up
CHST8	4.43755	0.00799259	0.0290318	up
HECW2	4.43755	0.00799259	0.0290318	up
KCNJ4	4.43755	0.00799259	0.0290318	up
LYPD6B	4.43755	0.00799259	0.0290318	up
PLCE1	4.43755	0.00799259	0.0290318	up
PURG	4.43755	0.00799259	0.0290318	up
RN7SL745P	4.43755	0.00799259	0.0290318	up
RSAD2	4.43755	0.00799259	0.0290318	up
SEMA3D	4.43755	0.00799259	0.0290318	up
SYPL2	4.43755	0.00799259	0.0290318	up
XYLT1	4.43755	0.00799259	0.0290318	up
MICB	4.43786	0.00800164	0.0290318	up
RP11-398K22.12	4.43786	0.00800164	0.0290318	up
PKD2	1.21083	0.00800416	0.0290318	up
CTBP2P8	4.43816	0.0080107	0.0290318	up
FGF11	4.43816	0.0080107	0.0290318	up
HOXB2	4.43816	0.0080107	0.0290318	up
KCNAB3	4.43816	0.0080107	0.0290318	up
LRP1B	4.43816	0.0080107	0.0290318	up
PXMP4	4.43816	0.0080107	0.0290318	up
RP1-170O19.14	4.43816	0.0080107	0.0290318	up
RP11-259N19.1	4.43816	0.0080107	0.0290318	up
TMEM100	4.43816	0.0080107	0.0290318	up
HLX	2.86991	0.00802975	0.029095	up
ZNF326	1.23366	0.00803619	0.0291029	up
OXNAD1	1.18765	0.00805063	0.0291357	up
PNO1	1.48611	0.0080881	0.0292538	up
ZNF142	1.12874	0.00811926	0.0293606	up
KPNA5	1.44791	0.0081373	0.0294082	up
FAM169A	1.23398	0.00813899	0.0294085	up
Xist_exon4	10.332	0.00818347	0.0295456	up
PRMT3	1.0782	0.00823297	0.0297066	up
DHFR	1.3309	0.00824305	0.029737	up
C1orf27	1.05363	0.0082525	0.029755	up
GLIS3	3.89096	0.00830708	0.0299025	up
NPNT	3.89096	0.00830708	0.0299025	up
NUDT10	3.89096	0.00830708	0.0299025	up
PRDM11	3.89117	0.00831685	0.0299258	up
SHOX2	3.89117	0.00831685	0.0299258	up
MIR589	7.26377	0.00833039	0.0299686	up
MELTF	1.95613	0.00833442	0.0299771	up
SLC25A24	1.12756	0.00835436	0.0300369	up
UBXN2A	1.46197	0.00837909	0.0301139	up
SLC7A5P1	2.93764	0.00838626	0.0301337	up
CRY1	1.12202	0.00844602	0.0303313	up
MDGA1	2.79664	0.00846341	0.0303808	up
MYO1B	1.033	0.00848844	0.0304465	up
ANKRD36	1.74612	0.00851895	0.0305378	up
RGS5	1.17025	0.00852337	0.0305476	up
LOXL3	3.38975	0.00856807	0.0307017	up
EXOC8	1.16576	0.0085713	0.0307072	up
GSG2	1.41025	0.00864725	0.0309548	up
FKRP	1.80408	0.00866457	0.0309984	up
CENPQ	1.48644	0.00873843	0.031238	up
LARGE1	1.28149	0.00875185	0.0312798	up
LRRC8C	3.31939	0.00883852	0.0315336	up
CD3EAP	1.84358	0.00886025	0.0315987	up
PAQR3	1.0129	0.00889506	0.0317165	up
IGLV1-51	4.661	0.00895318	0.0319112	up
KIF14	1.34565	0.00896272	0.031939	up
PLD6	2.80261	0.00905933	0.0322388	up
RP11-473M20.16	2.80261	0.00905933	0.0322388	up
SRSF12	2.80261	0.00905933	0.0322388	up
TRAF3IP2-AS1	1.42932	0.00908518	0.0323055	up
PUS1	1.19108	0.00915877	0.0325416	up
SRPX2	4.65931	0.00918778	0.0326375	up
ERCC6L	1.61717	0.00922341	0.0327519	up
VPS33A	1.05372	0.00925922	0.0328662	up
HSD17B11	1.08839	0.00929849	0.0329758	up
GPD2	1.07102	0.00929918	0.0329758	up
CHMP4A	1.04866	0.00932846	0.0330537	up
TSPAN2	4.0604	0.00934036	0.0330894	up
KLF7	2.58139	0.00935399	0.0331248	up
MDN1	1.07782	0.00939049	0.0332345	up
GAREM1	2.16516	0.00939283	0.0332363	up
CEP162	2.16527	0.00940003	0.0332553	up
RNU12	2.93626	0.00947318	0.0334814	up
SCARNA1	2.47064	0.00948705	0.0335239	up
SERAC1	1.95034	0.00950227	0.0335688	up
BCL2	2.80246	0.00950347	0.0335688	up
FJX1	2.80275	0.0095138	0.0335922	up
DEDD2	1.24338	0.00954101	0.0336817	up
ZNF212	1.34577	0.00955927	0.033727	up
UBASH3B	3.89074	0.00957595	0.0337656	up
RP11-337N6.3	3.89074	0.00957792	0.0337659	up
IGSF3	1.65808	0.00963596	0.0339375	up
RP4-639F20.1	4.55254	0.00964466	0.0339616	up
AC108463.2	4.55373	0.009675	0.0339994	up
USP37	1.02937	0.00967603	0.0339994	up
MATK	3.38471	0.00968572	0.0340268	up
PPIC	1.08314	0.0096944	0.0340507	up
CSPP1	1.41128	0.00974758	0.0341514	up
STK17A	1.95045	0.0098808	0.0344126	up
FGF2	4.31222	0.00989632	0.0344126	up
IRAK1BP1	4.31222	0.00989632	0.0344126	up
RPRM	4.31222	0.00989632	0.0344126	up
TNMD	4.31222	0.00989632	0.0344126	up
USP44	4.31222	0.00989632	0.0344126	up
AC023347.1	4.31222	0.00989632	0.0344126	up
ADAMTS9	4.31222	0.00989632	0.0344126	up
AKT3-IT1	4.31222	0.00989632	0.0344126	up
APLF	4.31222	0.00989632	0.0344126	up
DLX6-AS1	4.31222	0.00989632	0.0344126	up
FAM136BP	4.31222	0.00989632	0.0344126	up
FBXL21	4.31222	0.00989632	0.0344126	up
RP11-315I14.2	4.31222	0.00989632	0.0344126	up
RP4-730K3.3	4.31222	0.00989632	0.0344126	up
SLC46A3	4.31222	0.00989632	0.0344126	up
SYN3	4.31222	0.00989632	0.0344126	up
TMEM132E	4.31222	0.00989632	0.0344126	up
VAX2	4.31222	0.00989632	0.0344126	up
CASC10	4.31254	0.00990762	0.0344126	up
KCNQ5	4.31254	0.00990762	0.0344126	up
LTK	4.31254	0.00990762	0.0344126	up
RP11-276H19.2	4.31254	0.00990762	0.0344126	up
SMIM10	4.31254	0.00990762	0.0344126	up
STOX1	4.31254	0.00990762	0.0344126	up
ZSWIM5	4.31254	0.00990762	0.0344126	up
STRN	1.30325	0.00997032	0.0345906	up
INO80B	1.33151	0.0100732	0.0349208	up
MIR1227	7.13795	0.0102284	0.035364	up
PTX3	4.43723	0.0103376	0.0356668	up
WNT11	4.43723	0.0103376	0.0356668	up
DDX58	2.16538	0.0103507	0.0356984	up
SH3BP5	1.4547	0.0103879	0.0358169	up
HSPB8	1.54874	0.0103915	0.0358187	up
DOPEY1	1.48676	0.0104541	0.0360002	up
PARD3	1.30425	0.0105023	0.0361456	up
SUV39H1	1.58076	0.0105318	0.0362162	up
CTA-384D8.36	2.8029	0.0105804	0.0363521	up
AC093673.5	1.65955	0.0106233	0.036465	up
MIR103A2	7.10231	0.0106289	0.0364773	up
SOS1	1.35584	0.0107381	0.0367893	up
AATK	2.31836	0.0107597	0.0368493	up
NOD1	2.31836	0.0107597	0.0368493	up
ANAPC1	1.27501	0.0108015	0.0369716	up
ITIH4	2.31772	0.0108951	0.0372356	up
RAB36	2.52045	0.0109468	0.0373944	up
ZNF445	1.06157	0.0109477	0.0373944	up
BRMS1L	1.14603	0.0109919	0.0375045	up
BTN2A1	1.38043	0.0110641	0.0377067	up
CEP112	1.51494	0.0111205	0.0378775	up
SHANK1	3.79777	0.0111378	0.0379291	up
LINC01176	3.79799	0.0111421	0.0379366	up
CNKSR3	1.48057	0.0112227	0.0381608	up
SNRK	1.21719	0.0112297	0.0381723	up
ITGA3	1.8706	0.0112395	0.0381896	up
RBM26-AS1	1.76098	0.0112653	0.0382413	up
WWTR1	1.69389	0.0113048	0.0383608	up
CENPP	1.45447	0.011424	0.0387219	up
CKS1B	1.29627	0.0114564	0.0387976	up
GNAO1	2.16611	0.011457	0.0387976	up
CTGF	4.31189	0.0115248	0.0389469	up
EPHB1	4.31189	0.0115248	0.0389469	up
MEGF11	4.31189	0.0115248	0.0389469	up
PROCA1	4.31189	0.0115248	0.0389469	up
RASL10A	4.31189	0.0115248	0.0389469	up
RP1-151F17.2	4.31189	0.0115248	0.0389469	up
RASGEF1B	3.24548	0.0115332	0.0389681	up
ARHGAP24	4.31254	0.011548	0.0389964	up
CTD-2228K2.1	4.31254	0.011548	0.0389964	up
RUNX1T1	4.31254	0.011548	0.0389964	up
FHAD1	3.97784	0.0115641	0.0390362	up
PCSK5	2.73216	0.011624	0.0392165	up
RAB39A	2.73216	0.011624	0.0392165	up
TRIM26	1.10732	0.011627	0.0392192	up
VAV3	2.73231	0.0116299	0.0392218	up
C10orf2	1.20954	0.0117679	0.0396208	up
DUBR	2.51996	0.0118466	0.0398636	up
FAM126B	1.3792	0.0119959	0.0402984	up
MSX2	1.82595	0.0120224	0.0403753	up
PPP1R16B	4.55252	0.0120259	0.0403769	up
CASKIN2	1.37938	0.0120337	0.0403954	up
ZNF689	1.4388	0.0120482	0.0404366	up
EIF4E3	1.48171	0.0120579	0.0404619	up
LUZP1	1.48185	0.0120821	0.0405279	up
MIR601	7.02431	0.0120909	0.0405344	up
AC009133.22	3.31641	0.0120952	0.0405344	up
LPGAT1	1.01621	0.0121103	0.0405623	up
GATA6	2.31726	0.0121157	0.040573	up
MIR4744	7.02181	0.0121428	0.0406412	up
CD83	2.73201	0.012158	0.0406771	up
NOC4L	1.25279	0.0122638	0.0409931	up
ZNF503-AS2	1.99533	0.0122743	0.0410089	up
PAXIP1	1.01651	0.0123296	0.0411675	up
NCOA7	1.27537	0.0123335	0.0411731	up
PAQR8	2.45595	0.0124724	0.0415679	up
PRDM16	2.45492	0.0125502	0.0417887	up
NEK10	2.11067	0.012611	0.0419447	up
FANCE	1.42193	0.0126293	0.0419947	up
RP11-295G20.2	1.01662	0.0129981	0.0430584	up
FRMD4B	1.95256	0.0130142	0.0431038	up
AC005363.9	3.11333	0.0130356	0.0431668	up
NBPF15	1.18537	0.0130844	0.0432967	up
ZNF576	1.5098	0.0131309	0.0434428	up
ZBTB34	1.71833	0.0132132	0.0436991	up
FAM171A2	1.71771	0.013302	0.0439529	up
RP13-753N3.3	2.45294	0.0133337	0.0440414	up
SYNJ1	1.34983	0.0133827	0.0441789	up
RP5-1074L1.4	1.57921	0.0134088	0.0442411	up
STAG3L5P-PVRIG2P-PILRB	1.20328	0.0134115	0.0442418	up
MCAM	1.6964	0.0134237	0.0442742	up
RIMKLB	1.01562	0.0136532	0.0446891	up
CLCN5	1.90238	0.0136747	0.0447294	up
CHPF2	1.11862	0.0136783	0.0447294	up
CDHR1	4.17459	0.0137375	0.0447294	up
CHSY3	4.17459	0.0137375	0.0447294	up
CILP2	4.17459	0.0137375	0.0447294	up
FLRT3	4.17459	0.0137375	0.0447294	up
HEYL	4.17459	0.0137375	0.0447294	up
HRASLS	4.17459	0.0137375	0.0447294	up
LLNLF-191C12.1	4.17459	0.0137375	0.0447294	up
MURC	4.17459	0.0137375	0.0447294	up
P2RY1	4.17459	0.0137375	0.0447294	up
PHACTR1	4.17459	0.0137375	0.0447294	up
RUNDC3B	4.17459	0.0137375	0.0447294	up
SH3GL2	4.17459	0.0137375	0.0447294	up
[truncated: 3,301 more rows]

## Sheet: Table S7
Supplementary Table 7: Differential genes between enzalutamide sensitive and resistant C4-2B in GSE151083
gene symbol	logFC	P.Value	adj.P.Val	change
TMSB10	4.51677	0	0	up
CCND1	2.78415	0	0	up
ALDH3A2	3.63564	2.48651e-222	1.01704e-218	up
CLU	4.13004	1.53469e-191	5.02181e-188	up
MDK	2.88825	1.46136e-174	3.98487e-171	up
HIST1H2AE	3.63381	1.24383e-170	2.90719e-167	up
ID3	2.96704	5.74271e-121	6.71117e-118	up
RPS19	1.54102	2.38401e-113	2.60032e-110	up
TMSB10P1	3.86593	4.23408e-109	4.32961e-106	up
PTMS	2.33592	5.72315e-96	4.25621e-93	up
HIST1H4D	10.0118	1.14586e-94	8.15107e-92	up
LGALS1	5.93761	1.61971e-94	1.10417e-91	up
ACTG1	1.34626	2.28379e-88	1.43712e-85	up
C12orf57	1.92021	5.8055e-84	3.51792e-81	up
APLN	4.44661	9.0895e-82	5.31119e-79	up
KRT19	3.90225	1.406e-78	7.66786e-76	up
ZBTB10	2.87121	2.5269e-77	1.33363e-74	up
TRIM28	1.78056	1.1629e-69	4.87849e-67	up
COX7A2	1.79432	8.51793e-67	3.39907e-64	up
GPX4	1.68549	1.59197e-66	6.20149e-64	up
DAZAP2	2.02847	9.29113e-66	3.53517e-63	up
SYT4	2.20865	2.56394e-65	9.53379e-63	up
RGS2	6.87663	3.22067e-64	1.12113e-61	up
CD63	1.43675	1.88327e-63	6.28822e-61	up
RPS4Y1	1.95408	8.68259e-62	2.73184e-59	up
AKAP9	3.08041	1.11881e-58	3.26872e-56	up
GDE1	2.62308	4.06726e-55	1.02376e-52	up
UGDH	2.81113	7.00286e-53	1.63677e-50	up
STMN1	1.56162	3.28096e-51	7.3534e-49	up
NMB	5.34653	6.81921e-51	1.50769e-48	up
SNHG5	2.56114	3.70268e-50	8.07727e-48	up
VGF	6.86858	1.03006e-49	2.21748e-47	up
RNASEK	2.00521	1.19304e-49	2.53497e-47	up
RPL37A	1.34582	3.5616e-49	7.47069e-47	up
MCCC2	2.36421	5.36662e-45	1.07077e-42	up
TMPO	1.46829	8.84786e-45	1.74409e-42	up
SMPD1	3.17477	1.63302e-44	3.1807e-42	up
CITED2	2.72195	2.49293e-44	4.79844e-42	up
TUBB3	3.26071	7.91061e-43	1.42226e-40	up
CDK4	1.62342	7.67474e-42	1.36485e-39	up
PEG10	5.41189	3.51201e-41	6.11277e-39	up
HIST2H2AB	1.04687	9.44189e-41	1.62609e-38	up
HIST1H4C	1.46391	1.07253e-40	1.80903e-38	up
FTL	1.41404	1.5262e-40	2.54797e-38	up
ATP5J2	1.44997	2.1685e-40	3.58372e-38	up
ACADM	2.26784	3.3075e-40	5.4114e-38	up
CCP110	3.0187	6.63708e-40	1.07514e-37	up
HMGB2	2.43451	2.39411e-39	3.73049e-37	up
CALM3	1.22899	5.71972e-39	8.74582e-37	up
LRRC8A	3.53831	8.13452e-39	1.2323e-36	up
ID1	2.20125	2.18422e-38	3.27854e-36	up
TMEM106C	1.29391	1.10928e-37	1.6061e-35	up
NUCKS1	1.41526	9.82902e-37	1.38632e-34	up
TPI1	1.07166	1.24418e-36	1.72509e-34	up
IQSEC2	4.05983	1.60353e-36	2.20465e-34	up
HIST1H2BE	6.25256	2.10988e-36	2.87664e-34	up
ENO2	4.40848	5.62824e-36	7.54784e-34	up
PXMP2	3.14138	7.03602e-36	9.35905e-34	up
SNRPD2	1.01294	1.28605e-35	1.65678e-33	up
TXNIP	1.581	3.44819e-35	4.30655e-33	up
FAM111B	2.57446	3.63775e-35	4.50888e-33	up
ARF5	1.604	1.52426e-34	1.83371e-32	up
Telomerase-vert	1.54119	6.1329e-34	7.27104e-32	up
AR	1.77624	5.00557e-33	5.80824e-31	up
RPPH1	14.1629	5.79683e-33	6.67901e-31	up
ATP5G2	1.05604	2.64126e-32	3.02194e-30	up
HMGN2	1.54768	3.32164e-32	3.77399e-30	up
CHMP2A	1.39051	3.51547e-32	3.96667e-30	up
RPS27A	1.67114	4.66569e-31	5.19288e-29	up
ID2	3.3022	5.08655e-31	5.62304e-29	up
NDUFB2	1.46608	7.93689e-31	8.71513e-29	up
RPL10	1.3255	8.71768e-31	9.50867e-29	up
DPYSL2	4.70944	1.90573e-29	1.98596e-27	up
MCM7	1.20173	2.08659e-29	2.14709e-27	up
APBB1	4.70271	2.36183e-29	2.41512e-27	up
PFDN5	1.41143	8.43118e-29	8.26003e-27	up
FIS1	1.40008	9.92076e-29	9.66152e-27	up
HIST1H2AL	1.16078	2.99964e-28	2.88689e-26	up
FOXRED1	1.91211	3.20986e-28	3.07114e-26	up
TAGLN2	1.20547	3.95562e-28	3.76266e-26	up
TRIB1	3.86053	6.39415e-28	6.04709e-26	up
C14orf1	2.92731	2.7036e-26	2.45742e-24	up
PAFAH1B3	1.81496	3.02629e-26	2.73553e-24	up
SLC4A2	1.2921	4.48802e-26	4.01249e-24	up
SEC11A	1.2656	4.73184e-26	4.20748e-24	up
S100A10	5.6279	6.35771e-26	5.62262e-24	up
DYNLT1	2.53316	7.92473e-26	6.9335e-24	up
APOC1	5.57586	1.99041e-25	1.71395e-23	up
CA11	4.03774	3.80601e-25	3.24324e-23	up
RPS2	1.03076	4.33664e-25	3.63855e-23	up
GPM6A	7.54589	6.02275e-25	5.02746e-23	up
HIST1H2BG	3.18236	9.20072e-25	7.60267e-23	up
TRIM3	2.11085	9.33558e-25	7.67535e-23	up
NDUFB8	1.24653	1.59972e-24	1.30214e-22	up
PTK2B	1.65684	3.18162e-24	2.56426e-22	up
GTF2I	1.3827	5.52535e-24	4.40977e-22	up
CLIC1	1.18556	1.03124e-23	8.1508e-22	up
CPSF4	1.74071	3.50601e-23	2.7336e-21	up
HIST1H3C	10.1381	3.50869e-23	2.7336e-21	up
PAPSS1	1.99852	3.69726e-23	2.86684e-21	up
RN7SL4P	11.6487	5.97684e-23	4.56949e-21	up
FLOT2	1.6356	1.90292e-22	1.39613e-20	up
LMBR1	2.08729	2.12135e-22	1.54944e-20	up
FDPS	1.00466	2.1693e-22	1.57742e-20	up
SNHG8	1.14972	2.64395e-22	1.90562e-20	up
HIST1H2BB	8.18133	3.28004e-22	2.35371e-20	up
KLK4	1.03295	4.51979e-22	3.21514e-20	up
HIST1H2AK	1.3664	5.92289e-22	4.17691e-20	up
RAMP1	1.20664	8.00085e-22	5.54669e-20	up
PCNA	1.1705	1.26694e-21	8.67299e-20	up
CDK2	1.40196	1.41959e-21	9.67749e-20	up
CTAG2	4.19402	1.76492e-21	1.19322e-19	up
HIST1H4L	11.2521	1.83521e-21	1.23563e-19	up
HIST1H4E	1.12332	2.16873e-21	1.4542e-19	up
SELM	1.30314	3.34646e-21	2.21666e-19	up
PSME1	1.41458	3.4637e-21	2.28506e-19	up
WDR83OS	1.14603	4.32503e-21	2.83047e-19	up
ARL6IP4	1.44163	5.40561e-21	3.4957e-19	up
CSRNP2	3.17735	6.10071e-21	3.91427e-19	up
PTCD1	3.65279	7.85297e-21	4.99932e-19	up
H2AFV	1.14199	8.29342e-21	5.25925e-19	up
STMN3	5.38645	9.10189e-21	5.74966e-19	up
GNAI2	2.08088	1.4866e-20	9.28329e-19	up
TSPAN8	10.927	2.27482e-20	1.40978e-18	up
C17orf49	1.7167	2.35941e-20	1.45669e-18	up
MLPH	1.29657	2.85542e-20	1.74319e-18	up
ENDOG	1.86346	3.02382e-20	1.83914e-18	up
LAMTOR4	1.41477	4.30797e-20	2.59128e-18	up
SPINK1	10.795	5.85802e-20	3.49792e-18	up
TNNT1	7.60101	2.05681e-19	1.20184e-17	up
TRAPPC6A	2.82	2.82302e-19	1.63785e-17	up
UNC13B	2.78928	2.88829e-19	1.6698e-17	up
TRIM36	2.28227	6.467e-19	3.72559e-17	up
HP1BP3	1.27855	8.76039e-19	5.02908e-17	up
MEST	1.59788	1.34847e-18	7.63405e-17	up
PDE4D	3.56045	1.80735e-18	1.00922e-16	up
TMED4	1.42998	2.01712e-18	1.11872e-16	up
TMEM38B	2.52434	3.04334e-18	1.67088e-16	up
RAB3IP	2.07682	3.27221e-18	1.79052e-16	up
DNAJC22	1.98341	4.14324e-18	2.24462e-16	up
HIST1H1B	1.00206	4.68299e-18	2.52866e-16	up
RABAC1	1.80001	1.23178e-17	6.5176e-16	up
DHTKD1	1.82533	1.23606e-17	6.5176e-16	up
ZNF789	2.57022	1.26016e-17	6.60819e-16	up
HIST2H2BF	1.08247	1.64437e-17	8.59539e-16	up
LIG1	1.99322	2.87815e-17	1.49017e-15	up
C11orf31	1.18728	3.10822e-17	1.60422e-15	up
HIST3H2BB	3.52745	3.52072e-17	1.80008e-15	up
KCMF1	1.89353	3.58753e-17	1.82284e-15	up
DDAH2	2.07915	4.57751e-17	2.30439e-15	up
MVP	4.91056	5.7045e-17	2.84547e-15	up
RPS21	1.09646	6.37648e-17	3.16138e-15	up
DDR1	1.02882	8.31576e-17	4.09801e-15	up
NDUFA13	1.02355	9.94937e-17	4.85915e-15	up
COLCA1	3.2229	1.14133e-16	5.50836e-15	up
NELL2	4.9002	2.79147e-16	1.29748e-14	up
TM7SF3	1.94973	2.81102e-16	1.30286e-14	up
SMPDL3A	4.58346	4.79614e-16	2.18579e-14	up
SPCS3	1.3584	5.83642e-16	2.65249e-14	up
PTPRB	6.85509	6.74045e-16	3.03803e-14	up
TUSC3	1.34538	9.12538e-16	4.09042e-14	up
TRGJP2	9.98652	1.47491e-15	6.50433e-14	up
MT1E	9.48726	1.89748e-15	8.32299e-14	up
SIVA1	1.17173	1.93276e-15	8.45505e-14	up
HGF	9.42507	2.21908e-15	9.6817e-14	up
NMNAT2	4.10938	2.52284e-15	1.09486e-13	up
MIR7161	9.92538	6.46619e-15	2.74076e-13	up
NRXN1	9.60793	8.38761e-15	3.54599e-13	up
RN7SL508P	3.80102	9.17483e-15	3.85885e-13	up
KIF12	5.31925	1.10829e-14	4.59055e-13	up
SCARNA17	9.67532	1.13726e-14	4.69868e-13	up
NOS3	6.60948	1.47481e-14	6.06267e-13	up
TSTD1	1.12127	1.56828e-14	6.43074e-13	up
NET1	1.68429	1.86629e-14	7.6336e-13	up
CLPTM1	3.26718	2.20972e-14	8.94882e-13	up
MAGEA4	7.85896	2.27804e-14	9.20271e-13	up
STARD3NL	1.71423	2.50894e-14	1.00949e-12	up
LAPTM4B	2.05216	2.93291e-14	1.17037e-12	up
SRI	1.69589	3.38821e-14	1.339e-12	up
VIL1	9.01279	4.43616e-14	1.73955e-12	up
AKR1C3	9.03855	4.52205e-14	1.76576e-12	up
CENPV	9.02377	4.62344e-14	1.79677e-12	up
BLOC1S1	1.27791	5.0379e-14	1.9532e-12	up
TUBA1A	6.4467	5.45953e-14	2.11166e-12	up
CLIP2	6.42766	6.63147e-14	2.54689e-12	up
METTL7A	1.35471	8.22743e-14	3.15244e-12	up
BEX1	6.38595	9.45961e-14	3.61609e-12	up
ESYT1	1.15284	9.70645e-14	3.7018e-12	up
ADCY6	2.02108	1.23946e-13	4.61932e-12	up
APH1A	1.34466	1.34492e-13	4.97832e-12	up
LGR5	8.84565	1.44497e-13	5.33659e-12	up
SMIM14	1.90826	1.78055e-13	6.50259e-12	up
TOMM7	1.04323	1.81091e-13	6.59874e-12	up
SAP30	1.87593	1.85789e-13	6.75487e-12	up
SFN	8.6932	2.43517e-13	8.73724e-12	up
RALGPS2	3.24973	3.21412e-13	1.14318e-11	up
CDH3	3.92631	3.25167e-13	1.15403e-11	up
ATRAID	1.07929	3.52558e-13	1.24583e-11	up
HSD17B11	3.1526	3.82027e-13	1.34416e-11	up
SLC39A1	1.258	3.97295e-13	1.39189e-11	up
CLDN11	8.70714	4.14434e-13	1.44884e-11	up
FAR2	3.24034	4.16715e-13	1.4537e-11	up
UBA2	1.09994	8.2053e-13	2.80851e-11	up
RFC2	1.41708	9.47493e-13	3.22957e-11	up
COA3	1.41089	1.03981e-12	3.52954e-11	up
PGAM2	6.13799	1.2145e-12	4.09698e-11	up
UNG	1.38688	1.31911e-12	4.40175e-11	up
SYP	4.99877	1.32098e-12	4.40175e-11	up
TEAD2	2.74589	1.32454e-12	4.40464e-11	up
NPM2	8.7133	1.33953e-12	4.44546e-11	up
TMEM59	1.2824	1.56235e-12	5.16396e-11	up
CCDC144NL-AS1	8.51478	2.13005e-12	6.98393e-11	up
ADIRF	8.36884	2.24276e-12	7.33878e-11	up
PLA2G3	8.44961	2.33586e-12	7.62177e-11	up
C9orf114	1.28854	2.33857e-12	7.62177e-11	up
SLC27A3	3.3263	2.53845e-12	8.25677e-11	up
HELLS	1.39809	2.76047e-12	8.94337e-11	up
KIAA1324	8.31275	2.84455e-12	9.17943e-11	up
TCEA2	1.85206	3.21133e-12	1.03073e-10	up
DHRS13	1.88584	3.25838e-12	1.04122e-10	up
MYL6B	1.77837	3.4328e-12	1.09482e-10	up
ABRACL	2.06408	3.79544e-12	1.20344e-10	up
STRAP	1.13223	4.4209e-12	1.39634e-10	up
TRIM35	2.19103	4.61155e-12	1.45095e-10	up
HIST3H2A	2.04088	5.42513e-12	1.69714e-10	up
GUCY1A2	8.33243	5.53381e-12	1.72127e-10	up
SEMA6A	8.20405	5.93908e-12	1.84033e-10	up
ELP5	1.67811	6.17944e-12	1.91119e-10	up
STAT6	5.99631	6.32801e-12	1.95344e-10	up
TRPS1	4.08938	6.57731e-12	2.02277e-10	up
SNHG7	1.45567	6.88263e-12	2.1127e-10	up
FAM188B	2.68522	7.62871e-12	2.32427e-10	up
HPGD	7.1007	8.04147e-12	2.44547e-10	up
HLA-DQB1	5.99773	8.81386e-12	2.67044e-10	up
PLOD3	1.38338	9.74057e-12	2.93491e-10	up
MYNN	2.42369	1.0412e-11	3.11998e-10	up
UBE2T	1.10444	1.0861e-11	3.24263e-10	up
SUDS3	1.60697	1.17267e-11	3.48205e-10	up
EPHX2	1.32101	1.18242e-11	3.50463e-10	up
ASB9	8.20566	1.30526e-11	3.84782e-10	up
EPB41L4A-AS1	1.50037	1.33217e-11	3.91303e-10	up
ZNF503	5.21856	1.74411e-11	5.07747e-10	up
GNG4	5.20973	1.91148e-11	5.53518e-10	up
EPS8L1	3.84846	1.96154e-11	5.66011e-10	up
ITPA	1.15471	2.31044e-11	6.60858e-10	up
TCAF1	1.17844	2.40606e-11	6.87007e-10	up
FAM234B	2.24172	2.64869e-11	7.51045e-10	up
SRPRA	1.2418	2.68275e-11	7.59386e-10	up
MIR4737	8.08651	3.0221e-11	8.52492e-10	up
DCTN3	1.24513	3.62472e-11	1.01548e-09	up
ANAPC16	1.32789	3.95699e-11	1.1029e-09	up
RPL39L	8.06774	4.00993e-11	1.11576e-09	up
KLK11	8.07574	4.11997e-11	1.14443e-09	up
KCTD3	1.41633	4.65921e-11	1.28766e-09	up
MT2A	1.11647	5.22228e-11	1.436e-09	up
EEF1B2	1.04672	6.28512e-11	1.71671e-09	up
BCKDHA	2.07581	6.89747e-11	1.86837e-09	up
RP11-669N7.2	7.81435	7.23796e-11	1.95413e-09	up
HIST1H1D	7.97684	8.7272e-11	2.34075e-09	up
SSBP2	3.0756	9.67196e-11	2.58145e-09	up
PLEKHA6	1.83093	1.01596e-10	2.70719e-09	up
CACNB3	1.64163	1.12968e-10	2.9859e-09	up
EPS8	3.31812	1.18659e-10	3.12118e-09	up
TROVE2	1.27248	1.21264e-10	3.18458e-09	up
TIMP1	7.7395	1.2699e-10	3.32962e-09	up
SRRM4	7.87654	1.32963e-10	3.48065e-09	up
CAMK2D	2.7817	1.43546e-10	3.74571e-09	up
TULP4	2.21494	1.4864e-10	3.8663e-09	up
ARHGEF37	2.30232	1.54602e-10	4.01499e-09	up
ANKRD28	7.88692	1.61048e-10	4.17575e-09	up
SERPINB1	7.92059	1.76361e-10	4.55117e-09	up
HNRNPUL1	1.016	1.84175e-10	4.73788e-09	up
PON1	7.89798	1.88161e-10	4.82525e-09	up
PLS3	1.38784	1.96521e-10	5.03173e-09	up
WDR17	7.66936	1.99243e-10	5.09346e-09	up
HIST2H2BB	3.51794	2.2107e-10	5.61634e-09	up
ISG15	1.00482	2.47791e-10	6.23708e-09	up
CHRNA2	2.37375	2.52347e-10	6.34201e-09	up
HPX	4.60008	2.75861e-10	6.86964e-09	up
NDUFS1	1.23652	2.76894e-10	6.88489e-09	up
TCTN1	1.66517	2.85276e-10	7.07183e-09	up
BCAM	2.73721	3.06577e-10	7.57998e-09	up
ADSSL1	3.59559	3.06702e-10	7.57998e-09	up
MATK	7.75335	3.41626e-10	8.41768e-09	up
ZDHHC8P1	4.56007	3.80274e-10	9.31388e-09	up
LASP1	1.46766	4.43092e-10	1.07558e-08	up
TNC	7.69962	4.48922e-10	1.08621e-08	up
HYI	7.724	4.68465e-10	1.13047e-08	up
GSTO2	5.5151	4.71451e-10	1.13599e-08	up
SLC43A3	7.70006	4.77949e-10	1.14996e-08	up
PDS5A	1.28857	5.95826e-10	1.42132e-08	up
CNOT2	1.13698	5.95946e-10	1.42132e-08	up
HDAC2	1.01311	6.28713e-10	1.49511e-08	up
CYP51A1	1.40892	6.39251e-10	1.51797e-08	up
SLC47A1	7.73699	6.4424e-10	1.52759e-08	up
SOD2	1.4254	6.70585e-10	1.58547e-08	up
UNC13A	7.67477	7.03433e-10	1.65834e-08	up
IRX3	2.5237	7.83579e-10	1.84462e-08	up
RP11-364C11.3	7.67196	8.26244e-10	1.93948e-08	up
COMMD6	1.95062	8.48768e-10	1.9895e-08	up
NDUFA10	1.10971	8.65094e-10	2.02197e-08	up
BCAT2	1.29078	9.32682e-10	2.17373e-08	up
GJA1	7.5719	1.04868e-09	2.4268e-08	up
NMU	2.49917	1.13148e-09	2.60411e-08	up
PRAC2	1.84648	1.24746e-09	2.85451e-08	up
TIA1	1.21148	1.27692e-09	2.91783e-08	up
BAG1	1.29437	1.34683e-09	3.07052e-08	up
AMER3	7.57	1.34749e-09	3.07052e-08	up
SPTBN1	7.52673	1.52526e-09	3.44203e-08	up
ALB	7.31999	1.62336e-09	3.65838e-08	up
POLE	1.249	1.62952e-09	3.66722e-08	up
CNN3	7.56867	1.63927e-09	3.68409e-08	up
NDRG4	4.88056	1.67236e-09	3.75329e-08	up
CELSR3	3.89533	1.67571e-09	3.75565e-08	up
RPL9P9	1.60055	1.74474e-09	3.89436e-08	up
MFSD13A	2.63939	2.04281e-09	4.54727e-08	up
TMEM145	7.25255	2.1395e-09	4.74957e-08	up
UNC119B	1.74524	2.21275e-09	4.89375e-08	up
COA1	1.24501	2.21342e-09	4.89375e-08	up
NUP107	1.23364	2.3192e-09	5.1138e-08	up
TNNI3	7.44675	3.25527e-09	7.0356e-08	up
RN7SKP48	1.45526	3.65953e-09	7.85742e-08	up
PXMP4	7.39933	3.76094e-09	8.06459e-08	up
SAE1	1.23047	4.03e-09	8.60767e-08	up
SSX3	7.38304	4.04033e-09	8.61849e-08	up
SNHG6	1.27047	4.22214e-09	8.9829e-08	up
ALDH1L2	7.38544	4.63472e-09	9.80965e-08	up
NEMP1	1.66796	4.64952e-09	9.82827e-08	up
PHF21B	4.06961	4.71056e-09	9.94444e-08	up
RIMS2	7.38194	4.75104e-09	1.0017e-07	up
PARP2	7.40271	4.85454e-09	1.0222e-07	up
UQCC1	2.44723	4.88344e-09	1.02697e-07	up
FTO	1.05935	4.89711e-09	1.02852e-07	up
PRLR	7.35004	4.95987e-09	1.03903e-07	up
STRN4	1.11689	5.2964e-09	1.10247e-07	up
PAX8-AS1	7.34926	5.47929e-09	1.13765e-07	up
CBX5	1.09489	6.39206e-09	1.32548e-07	up
PBLD	2.92468	6.49855e-09	1.34246e-07	up
TWIST1	7.33545	6.98183e-09	1.43325e-07	up
GCHFR	1.09973	7.07567e-09	1.45069e-07	up
RP11-65J3.15	7.70147	7.14449e-09	1.46076e-07	up
AUP1	1.20963	7.32945e-09	1.49523e-07	up
DOK4	3.99246	7.63266e-09	1.55321e-07	up
CCNB1IP1	1.30631	8.49983e-09	1.72538e-07	up
CPLX2	7.27825	8.56426e-09	1.73631e-07	up
CBLN2	6.1339	8.90113e-09	1.7957e-07	up
CHRNB2	7.67446	9.06377e-09	1.82401e-07	up
MYH14	1.63171	9.59711e-09	1.91954e-07	up
GAS2	8.27145	9.78818e-09	1.95536e-07	up
COLEC12	2.43536	1.01154e-08	2.01581e-07	up
PCDH7	2.47326	1.06942e-08	2.11824e-07	up
ANG	2.16909	1.09796e-08	2.16953e-07	up
DDX23	1.1581	1.19577e-08	2.34318e-07	up
GLYATL1	1.09423	1.19587e-08	2.34318e-07	up
DLEU2	3.58517	1.24045e-08	2.42185e-07	up
TFAP2A	3.62877	1.27801e-08	2.48798e-07	up
MAPK11	2.33523	1.27889e-08	2.48798e-07	up
MANEAL	1.8262	1.31954e-08	2.56098e-07	up
DCPS	1.35959	1.33234e-08	2.58276e-07	up
DKK1	7.24303	1.35356e-08	2.62077e-07	up
ACE	7.2046	1.45708e-08	2.81455e-07	up
VAMP8	1.36478	1.46194e-08	2.82061e-07	up
LINC01029	5.19281	1.55206e-08	2.98394e-07	up
CRIP1	6.08883	1.64688e-08	3.1551e-07	up
CRABP2	3.75599	1.74515e-08	3.33166e-07	up
SGCE	6.04596	1.77671e-08	3.38797e-07	up
S100A6	6.87697	2.02568e-08	3.84033e-07	up
P3H3	6.87946	2.07522e-08	3.9297e-07	up
TRIM47	2.10389	2.09854e-08	3.96927e-07	up
SOAT1	1.79263	2.19156e-08	4.14043e-07	up
BOLA3	1.36355	2.20308e-08	4.15739e-07	up
CSRP2	7.14575	2.20787e-08	4.16164e-07	up
VWA5B2	7.12657	2.37916e-08	4.46393e-07	up
GPR162	7.17054	2.40351e-08	4.50445e-07	up
PNCK	5.15593	2.42613e-08	4.54013e-07	up
IGFBP3	4.54405	2.4281e-08	4.54013e-07	up
KDELC2	7.14999	2.43155e-08	4.54139e-07	up
LLGL2	1.09191	2.68043e-08	4.98914e-07	up
ECE1	2.02474	2.80444e-08	5.20221e-07	up
ZFAND2B	2.1321	3.01437e-08	5.54759e-07	up
MAPK8IP2	1.68486	3.44481e-08	6.31138e-07	up
TMEFF2	5.02301	3.50933e-08	6.42239e-07	up
WBP1	1.81663	3.74269e-08	6.81136e-07	up
ENHO	2.78604	3.79936e-08	6.89038e-07	up
SLFN11	7.06645	3.80296e-08	6.89038e-07	up
HIBADH	1.29787	3.86669e-08	6.99038e-07	up
RECQL4	1.01839	4.00674e-08	7.23558e-07	up
MFAP2	7.04373	4.63879e-08	8.29457e-07	up
PPP1R13L	2.00852	4.76084e-08	8.49423e-07	up
DDIT4L	3.26999	5.23127e-08	9.26286e-07	up
ANGPTL4	3.95223	5.55888e-08	9.77944e-07	up
EXOC3L1	7.00053	5.78474e-08	1.01441e-06	up
GALNT7	1.00582	6.31094e-08	1.10313e-06	up
KDM5A	1.56935	6.44877e-08	1.12124e-06	up
FAM213A	6.65319	7.1632e-08	1.23887e-06	up
PAX5	6.95705	7.41268e-08	1.28066e-06	up
USP11	2.18849	7.48357e-08	1.29155e-06	up
SPATA33	1.85847	7.70248e-08	1.32793e-06	up
BCOR	1.34822	8.03779e-08	1.38282e-06	up
TSPOAP1	2.14253	8.92818e-08	1.52797e-06	up
CRAT	2.62279	9.03277e-08	1.54426e-06	up
KIF16B	3.56114	9.04483e-08	1.5447e-06	up
MAD2L2	1.33791	9.14694e-08	1.56051e-06	up
PPP2CB	1.30289	9.24074e-08	1.57323e-06	up
CRIM1	3.82123	9.35563e-08	1.59114e-06	up
DNALI1	6.93517	9.38827e-08	1.59503e-06	up
AC156455.1	4.47164	9.46287e-08	1.60604e-06	up
DHRS2	4.90857	9.47285e-08	1.60607e-06	up
FAM60A	1.10072	9.51989e-08	1.61237e-06	up
CUEDC2	1.08	9.66957e-08	1.63265e-06	up
CLMN	2.00062	9.82218e-08	1.65671e-06	up
MSI1	3.63244	9.8417e-08	1.65829e-06	up
KRT7	7.02557	9.88053e-08	1.66312e-06	up
CCDC74A	2.53705	1.0109e-07	1.69983e-06	up
ABI2	2.23953	1.04837e-07	1.75741e-06	up
NES	4.88983	1.05761e-07	1.76928e-06	up
RPS3A	2.12786	1.09832e-07	1.83551e-06	up
GRIN1	5.78495	1.10566e-07	1.84588e-06	up
STX1A	2.59376	1.12532e-07	1.87488e-06	up
WDTC1	2.70262	1.23073e-07	2.04013e-06	up
RTN2	3.38341	1.40406e-07	2.30641e-06	up
CA8	6.53468	1.41197e-07	2.31707e-06	up
PTCH1	1.39766	1.4585e-07	2.39103e-06	up
SLC44A5	6.86363	1.46394e-07	2.39756e-06	up
C3orf14	6.86682	1.62368e-07	2.64855e-06	up
VPS41	1.28997	1.85205e-07	3.0031e-06	up
DNAH14	1.53612	1.85976e-07	3.01262e-06	up
DOCK8	4.8366	1.90618e-07	3.08172e-06	up
PAN2	1.09707	1.94533e-07	3.1419e-06	up
CELF3	6.8391	2.16712e-07	3.47269e-06	up
ALDH7A1	6.48498	2.17509e-07	3.48206e-06	up
FANCL	2.27289	2.20226e-07	3.52212e-06	up
KCNK9	5.66789	2.28442e-07	3.64638e-06	up
SEZ6	6.81442	2.30253e-07	3.67171e-06	up
PLXND1	4.03952	2.31856e-07	3.69367e-06	up
MDP1	2.52062	2.37152e-07	3.76703e-06	up
C22orf34	6.79249	2.43189e-07	3.85918e-06	up
SCG3	6.78866	2.45052e-07	3.88497e-06	up
CRYBA2	6.78824	2.70397e-07	4.27024e-06	up
TPTE	6.76413	3.0253e-07	4.73952e-06	up
TRGC1	3.66459	3.11398e-07	4.86281e-06	up
OCRL	1.93395	3.11486e-07	4.86281e-06	up
ANKRD18B	4.53783	3.14818e-07	4.91014e-06	up
PALM	6.7382	3.19631e-07	4.98045e-06	up
BICDL1	2.14661	3.22096e-07	5.01409e-06	up
ZNF124	1.38551	3.28996e-07	5.11663e-06	up
ITGB5	1.14014	3.35789e-07	5.21238e-06	up
GSTA4	1.97377	3.54756e-07	5.47358e-06	up
HBE1	6.73728	3.54958e-07	5.47358e-06	up
NUDT1	1.15077	3.84922e-07	5.91585e-06	up
ATP1A3	4.72556	3.94374e-07	6.05286e-06	up
MAPK12	1.06869	3.98692e-07	6.10196e-06	up
AP3B2	6.38693	4.13323e-07	6.31408e-06	up
MIR3942	7.36326	4.41326e-07	6.72302e-06	up
EZR	1.33579	4.63825e-07	7.05921e-06	up
TES	1.2917	4.66013e-07	7.08592e-06	up
SUCLG1	1.00288	4.80552e-07	7.27992e-06	up
OBSCN	2.32278	5.04294e-07	7.61842e-06	up
C19orf60	1.13014	5.56119e-07	8.33211e-06	up
AVL9	1.43899	5.83183e-07	8.69777e-06	up
SMARCD3	2.1152	5.83893e-07	8.70044e-06	up
CD44	6.3329	5.87933e-07	8.75266e-06	up
PPP1R35	1.16473	6.04711e-07	8.98608e-06	up
HBA2	6.66099	6.24885e-07	9.27744e-06	up
SOX4	1.1609	6.48315e-07	9.59917e-06	up
CFAP69	2.18142	7.76169e-07	1.13994e-05	up
DTL	1.33689	7.93469e-07	1.1643e-05	up
ITM2C	1.4222	8.27772e-07	1.21138e-05	up
HDGFP1	6.76946	8.61631e-07	1.25755e-05	up
CTDSP1	1.03606	9.19308e-07	1.33577e-05	up
NT5C	1.0128	9.24681e-07	1.34239e-05	up
SV2A	6.57388	9.44794e-07	1.36916e-05	up
RIBC2	6.57182	9.8633e-07	1.42808e-05	up
PAK1	3.84206	1.0482e-06	1.51231e-05	up
TP53TG1	1.22812	1.09565e-06	1.57107e-05	up
TRAFD1	1.39379	1.12419e-06	1.60969e-05	up
POU6F1	6.16485	1.20776e-06	1.71827e-05	up
TCEA3	1.75276	1.2175e-06	1.73062e-05	up
TCTEX1D2	2.5929	1.22031e-06	1.73312e-05	up
TMEM179	4.62309	1.23137e-06	1.74731e-05	up
CNTFR	6.51311	1.34549e-06	1.89608e-05	up
VPS72	1.03253	1.38129e-06	1.93819e-05	up
DOCK7	1.37708	1.39627e-06	1.95585e-05	up
ALDH9A1	1.0321	1.49146e-06	2.07499e-05	up
ABHD16A	1.32721	1.53228e-06	2.12455e-05	up
PAQR4	1.24155	1.53672e-06	2.1271e-05	up
FKBP1B	4.10085	1.58809e-06	2.19448e-05	up
PTK7	2.04599	1.60231e-06	2.21227e-05	up
MPP1	6.4801	1.63259e-06	2.25218e-05	up
NIPSNAP3A	1.90767	1.64262e-06	2.2641e-05	up
LTBP4	1.05633	1.71809e-06	2.36215e-05	up
IAH1	1.13442	1.72562e-06	2.37052e-05	up
RBP7	5.30635	1.79619e-06	2.46461e-05	up
PTBP3	1.11527	1.8837e-06	2.57686e-05	up
DMC1	3.78209	1.90415e-06	2.60266e-05	up
PRSS21	6.47908	1.94079e-06	2.64831e-05	up
GPAT2	6.44855	1.94708e-06	2.65469e-05	up
SYT5	6.08229	1.99907e-06	2.72329e-05	up
AC104534.3	2.56913	2.05935e-06	2.79842e-05	up
SDC2	2.5587	2.07834e-06	2.81954e-05	up
SPR	1.4272	2.10388e-06	2.85182e-05	up
RIMS3	4.51444	2.11865e-06	2.8683e-05	up
GPRIN1	2.50329	2.13714e-06	2.88734e-05	up
CCDC28B	1.64984	2.20359e-06	2.97136e-05	up
LIN7B	2.20282	2.20477e-06	2.97136e-05	up
NFASC	4.537	2.22837e-06	2.99823e-05	up
HIST3H2BA	6.47681	2.34597e-06	3.14352e-05	up
GMPR	4.10242	2.37996e-06	3.18646e-05	up
KCNMB4	5.25068	2.45308e-06	3.27632e-05	up
ELOVL6	2.73735	2.46375e-06	3.28788e-05	up
DDX51	1.68444	2.48479e-06	3.31326e-05	up
SNAP91	6.44636	2.51931e-06	3.35382e-05	up
MED13L	1.45875	2.54067e-06	3.3795e-05	up
PLCB3	1.99531	2.56822e-06	3.4106e-05	up
HSPB6	6.44625	2.60727e-06	3.45685e-05	up
NENF	1.03891	2.61346e-06	3.46225e-05	up
MCM6	1.24424	2.72371e-06	3.60248e-05	up
RP11-390F4.3	6.38385	2.82102e-06	3.7184e-05	up
IVNS1ABP	1.25581	2.82272e-06	3.7184e-05	up
FAR2P1	5.33598	2.83127e-06	3.72666e-05	up
CRNDE	1.52132	2.87551e-06	3.78185e-05	up
ANKRD26P1	6.38267	2.91516e-06	3.83092e-05	up
PLEKHF2	2.9716	3.00873e-06	3.94437e-05	up
USP48	1.38615	3.04626e-06	3.98083e-05	up
PLTP	6.38331	3.12133e-06	4.06917e-05	up
MEGF8	2.468	3.20211e-06	4.17115e-05	up
ECHDC1	6.41405	3.29643e-06	4.28515e-05	up
PMM1	1.48868	3.48578e-06	4.51551e-05	up
SHC2	6.34945	3.53363e-06	4.57387e-05	up
C12orf75	1.24902	3.5424e-06	4.5816e-05	up
ID4	5.95119	3.5708e-06	4.61468e-05	up
ELF3	1.59963	3.63409e-06	4.678e-05	up
TPTEP1	6.65789	3.68764e-06	4.73947e-05	up
CHRNE	6.35186	3.73284e-06	4.79004e-05	up
E2F2	2.32812	3.73597e-06	4.7903e-05	up
PLEKHO1	2.36383	3.79122e-06	4.85734e-05	up
SLAIN1	1.62003	3.80016e-06	4.86498e-05	up
IRF2BP1	1.75708	3.88809e-06	4.96588e-05	up
OVOS2	6.42264	3.9562e-06	5.04794e-05	up
MOB1A	1.20158	3.9752e-06	5.06529e-05	up
TNFRSF18	4.42356	4.09811e-06	5.20165e-05	up
AC098973.2	6.31488	4.15599e-06	5.27102e-05	up
SYTL2	1.72338	4.21645e-06	5.33943e-05	up
PKIB	4.39876	4.26978e-06	5.39026e-05	up
VAV1	6.31611	4.27307e-06	5.39026e-05	up
RP11-1055B8.4	3.73444	4.27698e-06	5.39084e-05	up
SNX18P7	6.35366	4.33031e-06	5.44987e-05	up
MLLT4	1.15211	4.33509e-06	5.45168e-05	up
RNF185	1.75511	4.38668e-06	5.51233e-05	up
MSRB2	1.64736	4.72125e-06	5.90553e-05	up
SRD5A3	1.43254	4.81619e-06	5.99678e-05	up
CDK14	1.18697	5.00092e-06	6.21733e-05	up
TMEM178B	5.90215	5.13977e-06	6.37542e-05	up
C1orf35	1.39046	5.1696e-06	6.40756e-05	up
FRAS1	4.37424	5.23622e-06	6.48032e-05	up
RAB17	1.2541	5.26434e-06	6.51019e-05	up
PTPRN2	4.37495	5.3321e-06	6.58901e-05	up
ACTL6B	6.27888	5.68619e-06	7.00013e-05	up
RNASE4	3.37119	5.74326e-06	7.05976e-05	up
CALHM2	5.85275	5.92219e-06	7.26334e-05	up
SPAG16	2.54818	6.00813e-06	7.34804e-05	up
ZMYM3	2.06745	6.09142e-06	7.43745e-05	up
DERA	1.44439	6.11314e-06	7.45839e-05	up
RN7SKP203	1.60491	6.15659e-06	7.5058e-05	up
TUBB2B	6.24373	6.19302e-06	7.5446e-05	up
ANP32E	1.92293	6.45388e-06	7.83904e-05	up
SYCE1L	6.70904	6.65884e-06	8.076e-05	up
NEURL1	5.82978	6.78673e-06	8.22502e-05	up
ABCA3	1.61709	7.01728e-06	8.48556e-05	up
ARHGDIG	2.13882	7.32021e-06	8.8323e-05	up
FCGRT	5.80315	7.45548e-06	8.97565e-05	up
RP13-16H11.9	6.44475	7.60713e-06	9.12465e-05	up
MYO1D	1.08651	7.80025e-06	9.32894e-05	up
DTNA	3.88026	7.86715e-06	9.40208e-05	up
APLP1	1.02879	8.30655e-06	9.89109e-05	up
SHD	6.20323	8.33022e-06	9.90484e-05	up
CCSER1	6.20323	8.33022e-06	9.90484e-05	up
ERF	1.55114	8.41682e-06	0.000100006	up
SLITRK6	4.29799	8.5416e-06	0.000101267	up
RN7SL737P	5.96485	8.58236e-06	0.000101603	up
UBR4	1.15472	8.83429e-06	0.000104435	up
WLS	2.86147	8.93207e-06	0.000105438	up
RN7SKP255	1.34864	9.02795e-06	0.000106417	up
PCSK1N	3.55657	9.09756e-06	0.00010716	up
CPLX1	3.87861	9.11729e-06	0.000107238	up
PLCXD2	4.32626	9.18488e-06	0.000107955	up
DAPL1	6.20443	9.59728e-06	0.000112399	up
PEX1	2.20274	9.61973e-06	0.000112581	up
CTDSPL	1.29099	9.70369e-06	0.000113423	up
FAM84A	5.75139	9.75447e-06	0.000113914	up
LINC00923	6.31252	9.76733e-06	0.000113982	up
AIFM3	6.24388	9.91043e-06	0.000115416	up
CECR1	5.00722	1.01951e-05	0.000118467	up
C16orf59	1.24018	1.0216e-05	0.000118626	up
PCDHB2	6.20122	1.04972e-05	0.000121546	up
NPNT	6.16954	1.05281e-05	0.00012177	up
PAK6	4.2704	1.07791e-05	0.000124545	up
NNT	2.08182	1.09293e-05	0.000126103	up
AC012531.2	6.27441	1.10387e-05	0.000127097	up
ANKIB1	1.00165	1.12101e-05	0.000128798	up
RRAGD	2.52307	1.13288e-05	0.00012998	up
SNAP25	5.72277	1.15456e-05	0.000132189	up
PROM2	1.04337	1.16944e-05	0.000133705	up
A1CF	6.12685	1.183e-05	0.000135162	up
CEP97	3.31634	1.20277e-05	0.00013709	up
HOPX	4.24442	1.20587e-05	0.000137294	up
GSTK1	1.02256	1.22801e-05	0.000139718	up
CX3CL1	6.1289	1.23152e-05	0.00014002	up
CKS1B	2.00927	1.25688e-05	0.000142705	up
EXOSC5	1.36255	1.33029e-05	0.000150206	up
SMARCA1	4.98246	1.42404e-05	0.000160019	up
FGFR3	1.71285	1.44051e-05	0.000161758	up
TRHDE	4.93084	1.50773e-05	0.000168728	up
CFAP36	1.47457	1.51885e-05	0.00016974	up
ATL1	5.72728	1.55127e-05	0.000172915	up
CHGB	6.08432	1.55149e-05	0.000172915	up
HLA-DQB2	6.09	1.59463e-05	0.000177481	up
RBM47	1.1607	1.62299e-05	0.000180392	up
PCAT14	6.04485	1.71438e-05	0.000189648	up
MAP1LC3A	6.04552	1.73635e-05	0.000191853	up
HTRA2	1.30922	1.89762e-05	0.000208509	up
SNX27	1.23746	1.90022e-05	0.000208654	up
ANKRD20A5P	5.61059	1.93408e-05	0.000211521	up
RN7SKP227	1.04023	1.93628e-05	0.000211619	up
FLG-AS1	6.09152	2.00095e-05	0.000218131	up
RAP1GAP	2.18863	2.0259e-05	0.000220678	up
S100P	1.45529	2.02973e-05	0.000220948	up
OLFM2	3.47861	2.121e-05	0.00022966	up
CDH7	6.0005	2.17057e-05	0.000234253	up
MT1A	6.0005	2.17057e-05	0.000234253	up
FAM20B	1.57099	2.24142e-05	0.000240946	up
ESYT2	1.22375	2.24583e-05	0.000241261	up
CACNA2D1	6.1605	2.28344e-05	0.000244979	up
PLEKHA4	2.90598	2.38351e-05	0.000254713	up
KIFAP3	2.00588	2.39561e-05	0.000255839	up
VAV3	4.85343	2.46113e-05	0.000262153	up
DLGAP1	5.99979	2.47163e-05	0.000263099	up
CCR10	5.99895	2.4941e-05	0.000265318	up
MROH6	2.3383	2.7758e-05	0.000293188	up
GSTM4	5.95776	2.82863e-05	0.000297807	up
AP000472.2	5.95776	2.82863e-05	0.000297807	up
AP3S1	1.42583	2.85746e-05	0.000300456	up
KHDRBS2	5.95474	2.93247e-05	0.000307679	up
IQGAP3	1.39635	2.93755e-05	0.000307888	up
RPL22	1.13729	2.95158e-05	0.00030916	up
PDE5A	6.03954	2.96808e-05	0.000310155	up
HLA-DMB	5.95545	2.96866e-05	0.000310155	up
METTL1	1.21004	2.98073e-05	0.000311217	up
MT1G	6.00586	2.98655e-05	0.000311626	up
MALSU1	1.02478	3.01905e-05	0.000314817	up
NDUFA4L2	2.7736	3.06122e-05	0.00031901	up
UGT8	1.80827	3.11079e-05	0.000323763	up
ZNF704	2.04223	3.16332e-05	0.000328603	up
FIP1L1	1.09785	3.17053e-05	0.000329143	up
PTPRK	2.29312	3.18936e-05	0.00033047	up
CCHCR1	1.08299	3.21475e-05	0.000332678	up
RP11-11N6.1	5.91149	3.22206e-05	0.000333225	up
ZNF428	1.4878	3.28224e-05	0.000338379	up
NR2C1	1.43485	3.29214e-05	0.000339186	up
GNB3	5.90987	3.42043e-05	0.000351518	up
FIBCD1	5.95616	3.44368e-05	0.000353463	up
TMEM265	5.48944	3.59663e-05	0.000368238	up
KCNH6	5.91312	3.61035e-05	0.000369412	up
MDFIC	5.9106	3.72478e-05	0.000379933	up
EHBP1L1	2.21482	3.78818e-05	0.000385678	up
PNMA2	5.51617	3.80191e-05	0.000386835	up
RP13-492C18.2	2.99076	3.82075e-05	0.000388027	up
LRRC61	1.97445	3.83933e-05	0.000389673	up
ACHE	6.24819	3.88973e-05	0.000394193	up
DTD1	1.23756	3.92861e-05	0.000397748	up
DDAH1	1.08037	3.9519e-05	0.000399611	up
AGAP2	5.45504	3.97074e-05	0.000401268	up
DECR1	1.062	4.06592e-05	0.000410127	up
HNF1A	5.86278	4.15166e-05	0.000418001	up
SLC6A15	5.45775	4.25451e-05	0.000427568	up
AKR1C2	5.86598	4.37119e-05	0.000438217	up
CFC1	5.8669	4.43526e-05	0.000443553	up
SYK	5.8669	4.43526e-05	0.000443553	up
CES5AP1	5.45443	4.48083e-05	0.000447018	up
NFU1	1.69957	4.51162e-05	0.000449541	up
KCNIP3	3.1008	4.70363e-05	0.000467534	up
HES7	4.12517	4.80937e-05	0.000477754	up
PLXNA2	5.42318	4.86481e-05	0.000481799	up
SAMD11	1.77363	4.88879e-05	0.000483296	up
PPP1R9A	1.89784	4.91781e-05	0.000485578	up
IL17RE	5.8643	4.96569e-05	0.00049001	up
MYEF2	1.38986	5.0339e-05	0.000495843	up
PLSCR1	4.0068	5.08156e-05	0.000499936	up
ADCYAP1	5.81662	5.12534e-05	0.000503034	up
TMEM108	5.81662	5.12534e-05	0.000503034	up
SLC35F1	5.81662	5.12534e-05	0.000503034	up
AC009948.5	5.81662	5.12534e-05	0.000503034	up
GSDMD	5.8141	5.35413e-05	0.000522979	up
HNMT	5.8141	5.35413e-05	0.000522979	up
SARNP	1.09416	5.62288e-05	0.000546294	up
BCL7C	1.31559	5.64679e-05	0.000548292	up
DOK6	5.81235	5.7502e-05	0.00055701	up
CNPPD1	1.28974	5.79681e-05	0.000560893	up
CLDND1	1.16391	5.80195e-05	0.000561027	up
SCARNA1	2.17052	5.85013e-05	0.000565351	up
FEM1B	1.06197	5.89459e-05	0.000568976	up
KDM5D	2.37618	5.93112e-05	0.000571429	up
ACSM3	1.17464	5.93398e-05	0.000571429	up
UBE3B	1.2418	6.02744e-05	0.000578048	up
CNIH2	3.62047	6.09174e-05	0.00058353	up
CDKL1	4.22753	6.13715e-05	0.000587537	up
HMBOX1	1.22333	6.16164e-05	0.000589191	up
SPESP1	5.85945	6.25275e-05	0.000597554	up
NOP56P3	5.81839	6.29181e-05	0.000600832	up
MOGS	1.11065	6.29439e-05	0.000600832	up
DPYSL5	4.65531	6.30494e-05	0.000601487	up
YBX2	3.36943	6.32268e-05	0.000602769	up
ZNHIT3	1.07015	6.40881e-05	0.000609974	up
KLHDC9	1.32735	6.69271e-05	0.000634411	up
PRPH	3.58893	6.84912e-05	0.000647362	up
RARG	1.4079	6.88283e-05	0.000650173	up
RANGRF	2.42343	6.95745e-05	0.000656635	up
RASGEF1A	5.35655	7.01322e-05	0.000660963	up
KAZALD1	1.17048	7.31421e-05	0.000686563	up
CROT	1.15627	7.33286e-05	0.000687918	up
DPP10-AS1	5.76355	7.38814e-05	0.000691914	up
CPNE8	5.76372	7.40548e-05	0.000693141	up
TMEM50A	1.21106	7.42584e-05	0.000693856	up
CNTN4	5.76618	7.66773e-05	0.000714593	up
LINC01234	5.31591	7.66962e-05	0.000714593	up
TMEM237	1.2299	7.73948e-05	0.000720692	up
KLHDC2	1.24593	7.79375e-05	0.000725333	up
NEFH	5.71321	7.80984e-05	0.000725592	up
LBX2-AS1	5.71321	7.80984e-05	0.000725592	up
AVPR1A	5.8097	7.90441e-05	0.000733962	up
SRRM3	2.50583	7.94777e-05	0.000737569	up
GUSBP5	5.76982	8.0622e-05	0.000746918	up
EPDR1	1.99517	8.17874e-05	0.00075643	up
TMLHE	5.71052	8.25843e-05	0.000762046	up
GNPAT	1.5072	8.26276e-05	0.000762046	up
WDR54	1.10927	8.29355e-05	0.000764025	up
RAD51	1.42164	8.32464e-05	0.000765778	up
KLK1	3.5557	8.39935e-05	0.000772033	up
ARHGEF2	1.32152	8.74441e-05	0.00080168	up
TMEM198	3.55951	8.81774e-05	0.000807315	up
BRCA1	1.08109	8.90216e-05	0.000814132	up
DNMT3A	1.47008	8.95058e-05	0.000818103	up
C5	4.59451	9.04948e-05	0.000824839	up
KBTBD11	2.71354	9.28683e-05	0.000845531	up
COX15	1.18506	9.44011e-05	0.000857577	up
LPGAT1	1.48853	9.47646e-05	0.000859924	up
EXO1	1.23859	9.6995e-05	0.000878215	up
ARHGAP24	5.6572	9.99468e-05	0.000902445	up
ELMO1	5.6572	9.99468e-05	0.000902445	up
PCDHA13	5.6572	9.99468e-05	0.000902445	up
TDRD9	5.7122	0.000100102	0.00090335	up
EIF1AY	1.4695	0.000102314	0.00092178	up
RNF144B	2.26054	0.000103666	0.00093294	up
HTATIP2	5.65998	0.000103841	0.000934	up
ANKRD52	1.20281	0.000106617	0.000956431	up
PAXBP1	1.09084	0.000106627	0.000956431	up
DTX3	3.87367	0.000107265	0.000961094	up
CAMK4	5.65632	0.000108222	0.000969142	up
ADCY3	1.08915	0.000108424	0.000970418	up
RP11-496I9.1	5.31595	0.000109063	0.000975601	up
THOC6	1.14751	0.000109454	0.000978564	up
TSPAN4	1.29044	0.000109781	0.000980953	up
BDH2	2.05203	0.000110434	0.000986247	up
GALM	5.65806	0.000110871	0.000989418	up
WDR72	3.49231	0.000111057	0.00099019	up
RGS12	1.52962	0.0001122	0.000999294	up
IFI30	4.52928	0.000114472	0.00101732	up
HMGCL	1.23835	0.000114904	0.0010206	up
SLC16A8	5.77263	0.00011603	0.00102837	up
HACE1	2.15222	0.000117061	0.00103583	up
TGFB3	5.32505	0.000119396	0.00105364	up
ITPR2	2.59917	0.000120302	0.00106048	up
PSD	3.03589	0.000120366	0.00106048	up
CPE	1.0905	0.000121034	0.00106521	up
TMEM45A	4.52986	0.000122697	0.0010758	up
HIST1H4J	1.11891	0.000125886	0.00110258	up
FUNDC1	5.60091	0.000127629	0.00111605	up
RP11-260A9.6	5.60181	0.00012915	0.00112815	up
C10orf11	5.70681	0.000129929	0.00113435	up
SLC35A1	3.00589	0.000137719	0.00119598	up
PRSS23	4.52654	0.000138036	0.0011981	up
MIR7-3HG	5.59891	0.0001387	0.00120194	up
NEK2	1.11093	0.000138876	0.00120283	up
CASP6	2.1918	0.000144512	0.00124703	up
SFXN3	1.1209	0.000144796	0.00124882	up
PEX5L	5.82003	0.000145102	0.00125004	up
AQP3	1.16388	0.000145316	0.00125066	up
2023-03-09	1.61119	0.00014574	0.00125365	up
SP140L	3.83489	0.000146385	0.00125788	up
LINC01420	1.1495	0.000148255	0.00127261	up
PPT2	1.93242	0.000149044	0.00127738	up
ZNF595	1.39839	0.00015543	0.00132793	up
DCAF12	1.01077	0.000156723	0.00133758	up
CRLF1	2.35274	0.000158645	0.00135258	up
RP11-392P7.6	5.65231	0.000159032	0.00135517	up
MMP24	5.54328	0.000160353	0.00136501	up
ZGRF1	1.72555	0.00016652	0.00141162	up
RDH5	2.30116	0.000167432	0.00141788	up
NLRP1	5.54027	0.000171782	0.00145097	up
B3GALNT1	5.54027	0.000171782	0.00145097	up
GTPBP6	1.10123	0.000172167	0.00145305	up
SH2D3A	5.12329	0.00017225	0.00145305	up
IKBKAP	1.47975	0.000172295	0.00145305	up
7SK	1.73808	0.000172946	0.00145704	up
ACCS	5.54121	0.00017377	0.00146247	up
ST6GALNAC5	5.54121	0.00017377	0.00146247	up
C2orf68	1.19133	0.00017454	0.0014682	up
CRISPLD1	5.54234	0.000176169	0.00147886	up
PNMAL1	5.54234	0.000176169	0.00147886	up
NLGN2	2.14444	0.000184178	0.00154293	up
DMKN	5.54632	0.000184717	0.00154507	up
CALCB	5.54632	0.000184717	0.00154507	up
RAB39A	4.41911	0.00018678	0.00156153	up
TNS3	5.08307	0.00018923	0.00157878	up
RP13-492C18.1	3.01645	0.000197844	0.00164227	up
PPM1N	5.08448	0.000200945	0.00166548	up
TJP3	1.40595	0.000203804	0.00168747	up
RPL7AP28	5.53928	0.000204792	0.00169394	up
CTD-2561J22.5	5.08436	0.000208286	0.00172022	up
PTN	5.48012	0.000209344	0.00172722	up
C14orf169	5.48012	0.000209344	0.00172722	up
GALNT8	5.65441	0.000211945	0.0017478	up
ZNF22	5.48325	0.000217312	0.00178755	up
COL14A1	5.48325	0.000217312	0.00178755	up
MZT1	2.15287	0.000220201	0.0018095	up
DIS3	1.91945	0.000221403	0.00181755	up
ANKRD20A11P	5.54445	0.000226469	0.00185541	up
SGK2	5.47913	0.000229159	0.00187557	up
TEX15	5.47913	0.000229159	0.00187557	up
PKI55	3.72461	0.000229392	0.00187654	up
PRMT2	1.2655	0.000231753	0.00189385	up
CDH23	5.4811	0.00023432	0.00191207	up
MYRF	5.4811	0.00023432	0.00191207	up
NAB1	2.44905	0.000243111	0.001972	up
RP11-603B24.1	5.48545	0.000246251	0.00199451	up
ITGA3	2.1288	0.000248546	0.00201012	up
RARS2	1.90553	0.000253292	0.00204043	up
PIP4K2C	1.04559	0.000255415	0.00205585	up
CADM4	2.17707	0.000256985	0.00206713	up
ADAM22	1.90921	0.000258319	0.00207581	up
INPP5J	1.40771	0.000259071	0.00208084	up
IRX5	3.34592	0.000261208	0.00209697	up
RP11-328P23.4	5.48129	0.00026575	0.00212717	up
LMO7	2.15763	0.000267928	0.00214271	up
DPYSL3	1.03954	0.000267953	0.00214271	up
SLC12A4	3.17003	0.000268672	0.0021474	up
FUNDC2	1.12318	0.000269203	0.0021506	up
GRIN2D	5.41632	0.000271659	0.00216494	up
CHRM4	5.41632	0.000271659	0.00216494	up
BAHCC1	1.39453	0.000273341	0.00217622	up
GPR37	3.34641	0.000275831	0.00219391	up
MECOM	5.41958	0.000281583	0.00222895	up
CAND2	5.41958	0.000281583	0.00222895	up
METTL7B	5.41958	0.000281583	0.00222895	up
P2RX5	2.18117	0.000281599	0.00222895	up
RP11-382A20.3	2.28394	0.000284786	0.002252	up
GGH	1.20598	0.00029515	0.00232609	up
SPSB3	1.47325	0.000299439	0.00235451	up
LL22NC03-30E12.13	5.41406	0.000299476	0.00235451	up
FURIN	1.64328	0.000306901	0.00240595	up
BAZ2B	1.84114	0.000311323	0.00243828	up
AP000344.4	6.56295	0.000315127	0.00246335	up
CHMP4A	1.64355	0.000318383	0.00248643	up
PROSC	1.56408	0.000321108	0.00250412	up
RENBP	5.42064	0.000321326	0.00250463	up
CCKBR	5.6122	0.000325199	0.00253361	up
RAB3C	5.413	0.000326186	0.00254009	up
ZNF330	1.05438	0.000326743	0.00254246	up
SMYD5	1.31438	0.000331937	0.00257751	up
CXorf57	5.41506	0.000333139	0.00258317	up
FGF11	5.41527	0.000333837	0.00258491	up
PRKG1	5.41527	0.000333837	0.00258491	up
CCDC109B	3.76028	0.000335336	0.00259528	up
RP11-566E18.1	2.6853	0.00033635	0.00260138	up
CTAGE5	1.34871	0.000337626	0.00260807	up
RAB11B-AS1	1.96239	0.000339014	0.00261632	up
ZDHHC2	1.20518	0.000340212	0.00262433	up
LONRF2	3.64541	0.000344683	0.00265593	up
RP11-406A9.2	5.54352	0.000344796	0.00265593	up
HAPLN3	5.35063	0.000345306	0.00265611	up
PTCHD1	5.35063	0.000345306	0.00265611	up
ZNF98	5.35063	0.000345306	0.00265611	up
CDH24	2.45116	0.000347599	0.00267249	up
SYF2	1.6076	0.000348408	0.00267746	up
C2CD5	1.51704	0.000355064	0.00272605	up
TRANK1	4.27022	0.000356369	0.00273478	up
SESTD1	1.58516	0.000364408	0.00279516	up
MUC13	4.90338	0.000368312	0.00282246	up
FAM110B	1.40443	0.000373663	0.00285463	up
BLOC1S2	1.55351	0.000373732	0.00285463	up
RINL	3.68594	0.000377119	0.00287916	up
TNKS	1.02739	0.000381209	0.00290362	up
EPB41L4A	5.91973	0.000390198	0.00295968	up
GRM8	5.35171	0.000393055	0.00297997	up
ARHGEF25	2.74809	0.000393667	0.00298185	up
CYP4F29P	5.353	0.000398067	0.00301099	up
DALRD3	1.18474	0.00040221	0.00303717	up
TINAGL1	5.35408	0.000402271	0.00303717	up
ADGRB2	2.5576	0.000405398	0.00305796	up
MSH2	1.73386	0.000405631	0.00305831	up
MIS18A	1.47975	0.000407641	0.00307205	up
FMNL1	3.60254	0.000415631	0.00312794	up
ACAA2	2.79853	0.000424187	0.00318647	up
TMOD2	2.83275	0.00043929	0.00328484	up
PDE6B	4.85314	0.000441239	0.0032979	up
PHLDB2	4.35863	0.000443189	0.00330945	up
SCAMP5	2.15292	0.000446794	0.00333485	up
RP4-785G19.5	4.85476	0.000447335	0.00333737	up
MINOS1	1.08166	0.000455943	0.00339968	up
RP11-131L12.3	4.2345	0.000456102	0.00339968	up
AC129492.6	5.34608	0.00045642	0.0034005	up
CDH6	5.27823	0.000461278	0.00342938	up
BAIAP2L2	5.27823	0.000461278	0.00342938	up
SNX9	2.06981	0.000461555	0.00342938	up
CAMK2N2	1.94652	0.000463213	0.00344014	up
CCDC150P1	2.98724	0.000465515	0.00345254	up
HOXC10	4.22789	0.00046616	0.00345419	up
CECR6	5.28068	0.000472362	0.00349539	up
ALPL	5.2818	0.000477449	0.00352984	up
VN1R85P	5.2818	0.000477449	0.00352984	up
RP11-903H12.5	2.76282	0.000483934	0.00357617	up
GINS2	1.28549	0.000484803	0.00358098	up
DONSON	1.82731	0.000486809	0.00359417	up
GALK1	1.02107	0.000500837	0.00369108	up
FBXO17	5.35197	0.000509261	0.00374641	up
BCL6B	5.2771	0.000511347	0.00375838	up
RPP25	3.55897	0.000520686	0.00381502	up
WRB	1.01995	0.000522016	0.00381829	up
PRTFDC1	5.27934	0.000522065	0.00381829	up
EDIL3	5.27934	0.000522065	0.00381829	up
ETV4	5.27934	0.000522065	0.00381829	up
AC063976.2	5.35526	0.000523866	0.00382633	up
HMGCS1	1.0028	0.000524173	0.00382686	up
ZNF292	1.91071	0.000530106	0.00385906	up
LAT2	4.18273	0.000533238	0.00387919	up
GINS3	1.37709	0.000546692	0.00396824	up
RP11-33B1.1	1.37774	0.000552602	0.00400937	up
ANXA4	1.03225	0.000566366	0.00410014	up
SNRPE	1.33195	0.000567205	0.0041044	up
RAB11FIP4	2.38527	0.000570146	0.00412021	up
STOM	1.48477	0.000580765	0.0041877	up
B4GALNT3	4.14458	0.000590484	0.00425591	up
BEX5	3.22581	0.00059076	0.00425602	up
IGSF9	1.73511	0.000600914	0.00431777	up
RP11-305P14.1	5.2046	0.000608561	0.00436696	up
TMEM216	2.19443	0.000609355	0.00437074	up
SCIN	5.20577	0.000615021	0.00439405	up
CDH17	5.20577	0.000615021	0.00439405	up
PTGES	5.20577	0.000615021	0.00439405	up
PLD6	5.20577	0.000615021	0.00439405	up
TMEM30B	5.20577	0.000615021	0.00439405	up
KCNMB2-AS1	5.20577	0.000615021	0.00439405	up
LINGO1	5.28299	0.000619897	0.00442502	up
CGN	1.01877	0.000625479	0.00445673	up
SAMD14	5.20834	0.000630182	0.00448474	up
RP11-848P1.7	5.79884	0.000635248	0.00451294	up
BCL7A	1.46423	0.000636731	0.00452151	up
POLR3GL	2.45695	0.000642393	0.00455776	up
TMEM101	1.27582	0.000648371	0.0045942	up
LA16c-313D11.12	2.42627	0.000660267	0.00467242	up
TPP2	1.01897	0.000671096	0.0047429	up
NIPAL3	1.28203	0.000675285	0.00476838	up
SOX5	5.20199	0.000684553	0.00482966	up
PXN-AS1	1.33569	0.000692867	0.0048862	up
ATXN7L3	1.10482	0.000696013	0.00489994	up
ZNF503-AS2	2.98685	0.000697835	0.00491066	up
ZBTB20	1.33033	0.000709085	0.0049834	up
ERBB4	5.20719	0.00071631	0.00502553	up
DSEL	2.90448	0.00073027	0.0051169	up
RP5-1033H22.2	4.75235	0.000747564	0.00522465	up
FAM46A	4.90235	0.000764457	0.00533132	up
TRPC1	5.287	0.000764944	0.00533245	up
DDX3Y	1.04176	0.000766126	0.00533841	up
SCN8A	3.59498	0.00076651	0.00533881	up
KCNH2	3.46982	0.000767215	0.00534145	up
ATP6V1C2	5.28816	0.000771463	0.00536425	up
TMEM74B	3.1476	0.000772523	0.00536757	up
SLCO5A1	2.42307	0.000772607	0.00536757	up
DENND6A	1.15417	0.000774568	0.00537891	up
SPIRE2	1.64149	0.000780291	0.00541606	up
FSD1	5.12822	0.000783559	0.00541606	up
HAVCR1	5.12822	0.000783559	0.00541606	up
GUCY2D	5.12822	0.000783559	0.00541606	up
CGA	5.12822	0.000783559	0.00541606	up
PAQR7	5.12822	0.000783559	0.00541606	up
PCDHAC1	5.12822	0.000783559	0.00541606	up
XKR7	5.12822	0.000783559	0.00541606	up
RGL3	1.17972	0.00078691	0.00543692	up
KBTBD2	1.47315	0.000790138	0.00545692	up
RRP15	1.11294	0.000790528	0.00545731	up
SMAD7	1.8198	0.000795497	0.00548006	up
ANK2	3.59961	0.000812343	0.00557966	up
GRIA2	5.21225	0.00082489	0.00565397	up
DBNDD2	4.05008	0.000832078	0.00569369	up
KIAA1109	1.11463	0.000834605	0.0057086	up
FUZ	1.82682	0.000847187	0.00578257	up
CYTH2	1.14414	0.00085376	0.00582258	up
AZIN1-AS1	2.39551	0.000862264	0.00587079	up
ZBTB17	1.09927	0.000870395	0.0059163	up
PPP2R3B	1.58179	0.000876596	0.00594764	up
KIAA0408	5.12551	0.000876824	0.00594764	up
AMOT	1.9839	0.000884838	0.00599079	up
LRP2	5.12699	0.000887286	0.00600177	up
PDE6D	1.8295	0.000887738	0.00600177	up
YIPF4	1.0481	0.000902156	0.00609169	up
AF011889.5	1.68336	0.000903274	0.00609672	up
SLC5A5	5.12948	0.000904871	0.00610247	up
MEIOC	5.12948	0.000904871	0.00610247	up
SORBS3	1.30842	0.000906274	0.00610941	up
SNRPG	1.08435	0.000907235	0.00611284	up
ZDHHC13	1.24079	0.00090753	0.00611284	up
FAM102B	2.03784	0.000909767	0.00612539	up
TGFB1	4.69376	0.000923604	0.00620521	up
NOP56P1	5.27298	0.000924277	0.00620521	up
PLIN2	5.13222	0.000925519	0.00620845	up
AC092106.1	5.13222	0.000925519	0.00620845	up
FAM57B	2.86153	0.000952978	0.00637436	up
FZD8	3.09764	0.000958259	0.00640657	up
ZNF677	2.41954	0.000958577	0.00640657	up
FBXO6	2.42173	0.000973595	0.00649129	up
FGF13	2.27497	0.000987784	0.00657097	up
FAM229B	1.433	0.000996205	0.0066175	up
CPNE4	5.19944	0.001007	0.00667836	up
ATP8A1	2.37229	0.00100766	0.00668002	up
FAM219B	1.09535	0.00101356	0.0067137	up
RP11-40A7.2	4.63812	0.00102428	0.00677376	up
FBLN1	4.63812	0.00102508	0.00677633	up
CYCSP41	4.69831	0.00103825	0.0068578	up
MYLK	2.41522	0.00104532	0.00689615	up
C12orf49	1.40438	0.00105234	0.00693689	up
RNF43	1.95545	0.00105402	0.00694237	up
CASP8AP2	1.95545	0.00105402	0.00694237	up
VWDE	5.04343	0.00107675	0.00707784	up
TMEM181	1.80086	0.00107836	0.00708257	up
RP11-73M7.1	5.12295	0.00107877	0.00708257	up
RFWD2	1.14512	0.00108807	0.00713219	up
DPY19L2	5.04628	0.00110041	0.00719292	up
POTEF	5.04628	0.00110041	0.00719292	up
SOGA3	5.04628	0.00110041	0.00719292	up
LIPE	5.12673	0.00110802	0.00723394	up
MET	5.04758	0.00111126	0.00724932	up
PPP1R1B	5.04758	0.00111126	0.00724932	up
FBLL1	4.58143	0.00111365	0.00726204	up
RCOR2	5.21511	0.00111635	0.00727384	up
KLHL11	1.24813	0.00112269	0.0073006	up
LINC00467	1.13219	0.00112733	0.00732496	up
HNF4G	3.46968	0.00114209	0.00740618	up
IRS2	3.37265	0.00115281	0.00746781	up
DAB2IP	2.13425	0.00115488	0.00747726	up
NHSL1	1.61607	0.00118419	0.00765184	up
RP11-977G19.5	1.25114	0.00118957	0.0076836	up
ARNT2	3.37197	0.00119797	0.00773174	up
CYP1A1	3.05264	0.00120429	0.00776946	up
CIB2	3.05511	0.00121321	0.00782086	up
NLGN4Y	2.67893	0.00121909	0.00785078	up
RNGTT	2.00537	0.00122493	0.00788398	up
ATG12	1.09022	0.00124933	0.00803157	up
ZFYVE19	1.08633	0.00126292	0.00811251	up
RN7SKP234	1.91609	0.00126604	0.00812755	up
TMEM55B	1.26552	0.00127051	0.00815167	up
CLIP4	4.5777	0.00127819	0.00818272	up
PPIP5K2	1.31569	0.00127835	0.00818272	up
NEURL1B	1.87573	0.00130525	0.00833539	up
RBBP8	1.04512	0.00130896	0.00835255	up
FSCN1	1.91034	0.00135094	0.00858693	up
MEIS3	4.68695	0.00138662	0.00880004	up
TMEM106B	1.6616	0.00138873	0.00881	up
RP11-671C19.2	4.52039	0.00138929	0.00881017	up
RP11-568K15.1	5.03914	0.0013994	0.00886395	up
DPY19L4	1.27711	0.00140179	0.00887566	up
PCGF1	1.20039	0.00141041	0.0089164	up
ITGA7	5.04047	0.00141181	0.0089184	up
PCDHAC2	5.04047	0.00141181	0.0089184	up
CAPG	4.58545	0.00142954	0.00901646	up
CYP4F26P	4.95638	0.00144874	0.009113	up
C1orf56	4.51931	0.00145949	0.00917353	up
ETV1	4.95775	0.00146268	0.00917945	up
ARHGAP20	4.95775	0.00146268	0.00917945	up
SNTB1	4.95775	0.00146268	0.00917945	up
DDX53	4.95775	0.00146268	0.00917945	up
MIR3138	8.0538	0.00147337	0.00924305	up
BMP2	4.96077	0.00149529	0.00936256	up
RP11-366F6.2	4.96077	0.00149529	0.00936256	up
PNPT1	1.13176	0.0015061	0.00942303	up
SPATA2L	1.22118	0.00151793	0.00948982	up
RP4-625H18.2	2.49644	0.00154059	0.00961634	up
RNF5	1.01464	0.00154111	0.00961634	up
RHOBTB3	1.36247	0.00154837	0.00965119	up
PDZD4	3.32154	0.0015549	0.00968396	up
CHPF2	1.12679	0.00156457	0.00972935	up
DNAJC6	4.52434	0.00160335	0.00993275	up
GAS2L3	1.09958	0.00166403	0.0102659	up
COL5A2	4.95331	0.00166919	0.01029	up
RP11-545I5.3	4.95331	0.00166919	0.01029	up
TRHDE-AS1	4.51443	0.0016757	0.010325	up
PKN3	2.03448	0.00170804	0.0104821	up
GJC1	3.85632	0.00171363	0.0105118	up
MIR4453	3.26125	0.00171526	0.0105138	up
ZNF676	4.4576	0.00171578	0.0105138	up
ZNF619	5.04174	0.00173403	0.0106137	up
SLC2A10	4.95942	0.00173775	0.0106246	up
CTD-2140G10.2	4.95942	0.00173775	0.0106246	up
PARD6A	1.42174	0.00174294	0.0106483	up
TMEM121	3.85056	0.00176811	0.0107745	up
NOXO1	4.96222	0.0017682	0.0107745	up
RP11-134F2.8	5.35541	0.00179223	0.0109047	up
SCRN1	1.88981	0.00179587	0.0109189	up
AP000344.3	3.85366	0.00180417	0.010961	up
ATG10	1.70792	0.00181268	0.0110087	up
PROS1	2.96216	0.00182129	0.0110488	up
FSIP2-AS1	4.4586	0.00183998	0.0111414	up
FBXL15	1.29056	0.00184543	0.0111702	up
PPP4R3B	1.21003	0.00184698	0.0111754	up
CRABP1	4.95186	0.0018539	0.011209	up
ICA1L	3.27231	0.00185994	0.0112372	up
ME3	5.05505	0.00186732	0.0112735	up
CD24	2.86457	0.00187038	0.0112837	up
ACBD5	1.19396	0.00187193	0.0112847	up
TOPORS-AS1	1.31562	0.00187891	0.0113226	up
KRCC1	2.95866	0.00188176	0.0113314	up
ACSL6	2.95687	0.00188364	0.0113386	up
ZFP62	1.14734	0.00188572	0.0113413	up
FAM171B	4.86518	0.00189241	0.0113413	up
CILP2	4.86518	0.00189241	0.0113413	up
NAGS	4.86518	0.00189241	0.0113413	up
FAM178B	4.86518	0.00189241	0.0113413	up
TCN2	4.86518	0.00189241	0.0113413	up
RP1-29C18.8	4.86518	0.00189241	0.0113413	up
LL22NC03-30E12.10	4.86518	0.00189241	0.0113413	up
RP11-10G12.1	4.86518	0.00189241	0.0113413	up
NAPB	1.48899	0.00189751	0.0113677	up
UTY	1.91293	0.00193085	0.0115336	up
MIR4263	7.93365	0.00193327	0.0115439	up
TRMT6	2.09826	0.00194056	0.0115663	up
H2AFY2	1.4684	0.00196164	0.0116792	up
GPALPP1	1.36879	0.00197796	0.0117678	up
FLNC	4.96397	0.00199268	0.0118425	up
VPS36	1.16397	0.00202784	0.0120252	up
MAP3K7	1.99905	0.00203221	0.0120468	up
PPP1R15A	2.38283	0.00205378	0.0121702	up
NPTX1	3.80384	0.00206188	0.0122049	up
ZNF473	1.19339	0.00207665	0.012279	up
TWISTNB	1.10175	0.00209914	0.012403	up
ZNF592	1.21139	0.00212031	0.0125158	up
TLE2	1.0986	0.0021354	0.0125855	up
RP11-40C6.2	1.24828	0.00214226	0.0126214	up
GABRB2	4.8605	0.00214519	0.0126295	up
SLC12A5	4.86196	0.00216418	0.0127368	up
LRFN5	4.86372	0.00218951	0.0128581	up
MGAT4C	4.86372	0.00218951	0.0128581	up
DPYD	4.86372	0.00218951	0.0128581	up
C2orf74	1.81574	0.00221498	0.013003	up
JPH3	4.86666	0.00222764	0.0130445	up
SATB1	4.86666	0.00222764	0.0130445	up
SDR42E1	4.86666	0.00222764	0.0130445	up
AC005624.2	4.86666	0.00222764	0.0130445	up
CTC-338M12.9	2.7359	0.00224198	0.0131097	up
SORT1	1.48083	0.00226734	0.0132367	up
SLC4A8	4.86991	0.0022697	0.0132367	up
RP11-1C8.4	4.86991	0.0022697	0.0132367	up
RP3-422G23.4	4.86991	0.0022697	0.0132367	up
C19orf45	3.21423	0.00228788	0.013321	up
MIR573	7.81728	0.00235196	0.0136359	up
ITGA1	3.21333	0.00239903	0.0138792	up
CERCAM	3.79171	0.00240516	0.0139049	up
NT5C3A	1.18241	0.0024204	0.0139831	up
SLC13A3	1.68673	0.00250046	0.01441	up
FAM198A	3.73987	0.00251647	0.0144837	up
CTB-96E2.3	5.04303	0.00251896	0.0144837	up
TNFRSF25	2.90782	0.00251944	0.0144837	up
HCN3	2.9027	0.00252613	0.0145084	up
NPTXR	2.46911	0.00253146	0.0145323	up
EXD3	2.23083	0.0025492	0.0146239	up
C1QL4	4.31654	0.00257083	0.0147325	up
HBA1	4.3188	0.00260097	0.0148719	up
FAM189A1	4.3188	0.00260151	0.0148719	up
MCAM	4.31983	0.00261438	0.014935	up
FLVCR2	2.93113	0.00265691	0.0151621	up
BCORL1	1.49548	0.00268234	0.0152904	up
NR2F1-AS1	3.74226	0.0026825	0.0152904	up
TPPP3	4.76286	0.00268594	0.0152904	up
ATF7IP2	4.76286	0.00268594	0.0152904	up
DDN	4.76286	0.00268594	0.0152904	up
PRRT4	4.76286	0.00268594	0.0152904	up
SOS1	1.50403	0.00269885	0.0153479	up
GEN1	1.22313	0.00270709	0.0153841	up
DUSP6	4.31549	0.00272011	0.0154312	up
GRIA4	4.31549	0.00272011	0.0154312	up
URB2	1.35433	0.00273372	0.0154781	up
PTGDS	4.76626	0.00273783	0.0154781	up
SLC8A2	4.76626	0.00273783	0.0154781	up
SNTG1	4.76626	0.00273783	0.0154781	up
HMGA2	4.76626	0.00273783	0.0154781	up
UCP2	4.76626	0.00273783	0.0154781	up
ADGRB1	4.76626	0.00273783	0.0154781	up
ZDBF2	3.15864	0.00274433	0.0154988	up
PCOLCE	1.97092	0.00275229	0.0155299	up
ARHGAP15	4.76782	0.00276156	0.0155478	up
AC104389.28	4.76782	0.00276156	0.0155478	up
AKR1C1	4.76782	0.00276156	0.0155478	up
LRRK2	4.76782	0.00276156	0.0155478	up
LCAT	4.76782	0.00276156	0.0155478	up
AP001347.6	4.76782	0.00276156	0.0155478	up
MIR1199	3.16105	0.0027854	0.0156712	up
CTC-338M12.13	4.8634	0.00279317	0.015708	up
PGBD5	2.85885	0.00280408	0.0157392	up
C11orf95	4.32216	0.00280517	0.0157392	up
RPL35P2	4.32216	0.00280517	0.0157392	up
VRK2	1.38529	0.00284487	0.01594	up
MYO15B	1.06258	0.00285762	0.016006	up
SEMA4C	1.68685	0.00286751	0.0160504	up
IGLVIV-59	5.11992	0.00287434	0.016078	up
ITGAE	1.15375	0.0028744	0.016078	up
APAF1	1.71628	0.00293591	0.0163716	up
ZSCAN18	2.75216	0.00294318	0.016401	up
MAPK15	1.74585	0.00294644	0.0164136	up
CPT1C	2.39559	0.00300468	0.0167039	up
FCHO1	3.74619	0.00300851	0.0167195	up
DIP2B	1.11898	0.00303266	0.0168252	up
NKX2-5	4.76126	0.00306962	0.0169784	up
SSX9	4.76126	0.00306962	0.0169784	up
ASIC3	4.76126	0.00306962	0.0169784	up
ZNF727	4.76126	0.00306962	0.0169784	up
RHBDL1	2.90325	0.00308776	0.0170614	up
ADGRB3	4.7644	0.00312313	0.017222	up
ITPRIPL1	4.7644	0.00312313	0.017222	up
ANO6	1.2591	0.00316099	0.0174131	up
MEX3A	1.53209	0.00317253	0.017465	up
TCEAL9	1.31403	0.00320456	0.0176159	up
MYO1A	4.312	0.00321611	0.0176692	up
MTSS1	4.24632	0.00325645	0.0178548	up
F3	4.24632	0.00325948	0.0178654	up
TAF1B	1.65449	0.0033233	0.0181885	up
EVA1C	2.85246	0.00332725	0.0181963	up
LIMA1	1.13931	0.00334925	0.0183023	up
PRKAG2	1.47037	0.00338916	0.0184895	up
SMPD3	3.10079	0.00340099	0.0185479	up
CTD-2554C21.2	4.24048	0.00342065	0.0186241	up
TTC33	1.43667	0.00344717	0.0187506	up
RP11-849H4.2	1.23354	0.00344732	0.0187506	up
HLA-DPB1	4.24526	0.00348988	0.0189292	up
RP11-848P1.9	4.24526	0.00349059	0.0189292	up
CAPZA2	1.07226	0.00350393	0.0189827	up
PXDC1	3.1	0.00355658	0.0192107	up
SMG9	1.05222	0.00357921	0.0193126	up
PRKAR2B	1.60584	0.00362866	0.0195355	up
LINC01399	4.24154	0.00363941	0.0195805	up
STYK1	1.46275	0.00366535	0.0197071	up
CHRM2	4.75767	0.00367141	0.0197203	up
AC005307.3	4.75767	0.00367141	0.0197203	up
MIR6801	7.5926	0.00368628	0.0197692	up
ZNF681	3.62627	0.00368656	0.0197692	up
RP11-723G8.2	4.75926	0.00369868	0.0197822	up
GPX7	4.65641	0.00370229	0.0197822	up
NID1	4.65641	0.00370229	0.0197822	up
GAL3ST1	4.65641	0.00370229	0.0197822	up
IRAK1BP1	4.65641	0.00370229	0.0197822	up
ZNF711	4.65641	0.00370229	0.0197822	up
PHYHIPL	4.65641	0.00370229	0.0197822	up
ATCAY	4.65641	0.00370229	0.0197822	up
RP4-753M9.1	4.65641	0.00370229	0.0197822	up
FGF14-AS2	4.65641	0.00370229	0.0197822	up
RP11-523H20.3	4.65641	0.00370229	0.0197822	up
NOM1	1.03717	0.00370879	0.0198105	up
SGMS2	1.26067	0.00371599	0.0198371	up
TMEM168	1.04964	0.00371619	0.0198371	up
EDN1	4.65806	0.00373297	0.0198942	up
PM20D2	4.65806	0.00373297	0.0198942	up
ADRA2A	4.65806	0.00373297	0.0198942	up
ANO5	4.65806	0.00373297	0.0198942	up
PCED1B	4.65806	0.00373297	0.0198942	up
COPZ2	4.66171	0.0038005	0.0201621	up
KCNB1	4.66171	0.0038005	0.0201621	up
PARM1	4.66171	0.0038005	0.0201621	up
RBM11	4.66171	0.0038005	0.0201621	up
RP11-108B14.4	4.76953	0.00387316	0.0205189	up
TRNP1	1.5441	0.00394814	0.0208709	up
MDN1	1.38439	0.00403535	0.0212564	up
SDSL	1.18352	0.00403902	0.0212689	up
MYO9A	1.10229	0.00404041	0.0212693	up
EDN2	2.024	0.00405938	0.0213623	up
MCM9	1.60449	0.00409465	0.0215272	up
TRIM52-AS1	1.71422	0.00412171	0.0216416	up
LYRM2	1.84106	0.00412752	0.0216623	up
ZNF687	1.14001	0.00415364	0.0217534	up
BOLA3-AS1	4.16275	0.00418552	0.0218714	up
ORC3	1.59973	0.00421996	0.0220232	up
FBXL2	4.16753	0.00426358	0.0222296	up
PLIN5	4.65266	0.004405	0.0228577	up
AC006050.2	4.65266	0.004405	0.0228577	up
SOX9-AS1	4.65266	0.004405	0.0228577	up
ETNK2	2.67791	0.00441268	0.0228902	up
FBLIM1	1.47786	0.00443724	0.0230103	up
TPBG	3.56222	0.00446231	0.0231135	up
C8G	3.56222	0.00446231	0.0231135	up
DRAM2	1.04953	0.00446278	0.0231135	up
FSTL3	1.88998	0.00450076	0.0232587	up
IRS1	1.94933	0.00450819	0.0232897	up
AQP1	3.56344	0.00453833	0.0234306	up
EFCAB13	4.66009	0.00455151	0.0234912	up
ITGA9-AS1	2.06314	0.00456204	0.0235201	up
PKD2	1.56704	0.00456428	0.0235201	up
SMIM8	2.53415	0.00456775	0.0235235	up
CYFIP2	1.2152	0.00456783	0.0235235	up
RHOBTB1	2.53241	0.00457575	0.0235569	up
HAPLN2	4.66349	0.00461823	0.0237233	up
MIR557	7.53946	0.00469154	0.0240396	up
PHF19	1.64966	0.00473906	0.0242299	up
GSTCD	1.06452	0.00474537	0.024253	up
AIM1	1.21003	0.00481352	0.0245569	up
FOS	2.74453	0.00488436	0.0248718	up
FKBP9	1.2604	0.00489478	0.0248848	up
PDK4	4.54323	0.00491808	0.0248848	up
DCN	4.54323	0.00491808	0.0248848	up
CCNJ	4.54323	0.00491808	0.0248848	up
ADRA1A	4.54323	0.00491808	0.0248848	up
RTBDN	4.54323	0.00491808	0.0248848	up
PCDH10	4.54323	0.00491808	0.0248848	up
SSTR1	4.54323	0.00491808	0.0248848	up
ZNF208	4.54323	0.00491808	0.0248848	up
SLITRK1	4.54323	0.00491808	0.0248848	up
EFCAB10	4.54323	0.00491808	0.0248848	up
HBG2	4.54323	0.00491808	0.0248848	up
DCAF12L2	4.54323	0.00491808	0.0248848	up
ZNF69	4.54323	0.00491808	0.0248848	up
HSPA1A	4.54323	0.00491808	0.0248848	up
IGLV4-60	4.54323	0.00491808	0.0248848	up
TTC31	1.46247	0.0049219	0.0248848	up
LXN	4.65088	0.00493981	0.0249676	up
RNF146	1.27831	0.00494309	0.0249747	up
MIR641	1.56492	0.00497287	0.0250925	up
KLRD1	4.65429	0.00500905	0.0252396	up
RGS20	4.65429	0.00500905	0.0252396	up
C14orf37	4.65463	0.00501589	0.0252585	up
CNTNAP5	4.65463	0.00501589	0.0252585	up
MEF2C	5.47971	0.00507442	0.0255219	up
GDNF	4.08438	0.00511797	0.0256935	up
CTD-2147F2.1	4.65978	0.00511959	0.0256938	up
STK19	1.38228	0.00514728	0.0257843	up
AL928654.7	3.16648	0.00516944	0.0258698	up
RP11-454E5.4	4.66564	0.00523973	0.0261682	up
RP11-578B16.1	4.66737	0.00527405	0.0263236	up
AF277315.13	4.31365	0.00527745	0.0263325	up
SYT17	3.0443	0.00533312	0.0265617	up
RP11-342M1.3	2.20123	0.00538121	0.0267605	up
ST20	2.20197	0.00541848	0.0269213	up
PINK1	1.4535	0.00542182	0.0269297	up
PRR15	3.49639	0.00542928	0.0269504	up
ARPIN	1.65018	0.00543514	0.0269713	up
OBSL1	2.97407	0.00543689	0.0269718	up
TTC5	1.01606	0.00544341	0.026996	up
SH3BGRL2	2.97491	0.00545817	0.0270527	up
NAB2	1.61979	0.00546293	0.0270681	up
TMCC3	3.71149	0.00547906	0.0271398	up
KLHL8	1.31401	0.00554377	0.027394	up
POLR3C	1.19387	0.005569	0.0274855	up
SERPINH1	2.06638	0.00562707	0.0277303	up
GABRA1	4.8515	0.00565622	0.0278404	up
RN7SKP180	1.13942	0.00567554	0.0279187	up
SBF2-AS1	3.4927	0.00568997	0.0279644	up
TRIP6	3.39692	0.00578106	0.028359	up
BSN	2.97592	0.00578284	0.028359	up
SLC35D1	4.53928	0.00578586	0.028359	up
ENO1P4	4.53928	0.00578586	0.028359	up
KISS1R	3.48721	0.00581418	0.0284653	up
ZDHHC17	1.046	0.00582745	0.028503	up
PHF10	1.19247	0.00583364	0.028503	up
POU6F2	4.54144	0.00583614	0.028503	up
ADM	4.54144	0.00583614	0.028503	up
TUBA3FP	4.54144	0.00583614	0.028503	up
PLA2G7	2.47924	0.00584707	0.0285393	up
SCARA3	1.97337	0.00589635	0.0287542	up
RP11-66B24.4	4.54506	0.00592026	0.0288555	up
SLC1A1	2.97132	0.00592065	0.0288555	up
CARD10	1.35849	0.00600563	0.0291827	up
NR3C1	4.54905	0.00601258	0.0291991	up
SPINK5	4.54905	0.00601258	0.0291991	up
SERPINI1	2.68166	0.00603933	0.0293203	up
NRM	1.28976	0.0061345	0.0296964	up
SLC41A2	1.76124	0.00614987	0.0297587	up
RIMKLB	1.19275	0.00623224	0.0301139	up
DDX59	1.18147	0.0063325	0.0305442	up
CES3	1.84732	0.00636901	0.0306842	up
FIG4	1.45397	0.00638287	0.0307419	up
C6orf52	1.65442	0.00641252	0.0308665	up
PARD3	1.45622	0.00647693	0.0311033	up
IFNGR2	1.22508	0.00652318	0.0312795	up
PIGH	1.32083	0.00653523	0.0313161	up
LIN9	1.37111	0.00657452	0.0314796	up
PER2	1.51246	0.00659739	0.0315799	up
GRAMD4	1.46201	0.00663672	0.0317217	up
BCL11A	4.76841	0.00664089	0.0317324	up
FBXL16	1.47956	0.00668953	0.0319368	up
POLG	1.21151	0.00671358	0.0320329	up
HOXC-AS3	4.76232	0.00677553	0.0322908	up
SPRED1	1.9102	0.00680927	0.0324335	up
ZNF250	1.58965	0.00680944	0.0324335	up
SHPRH	1.17102	0.00683952	0.0325579	up
RUNDC3A	3.42748	0.0068584	0.0326382	up
C5orf30	1.08043	0.00691978	0.0328539	up
CCDC28A	2.05493	0.00693729	0.0329084	up
GABPB2	1.17077	0.00694998	0.032959	up
VPS37D	3.41813	0.00698162	0.0330803	up
BACE2	2.68289	0.00700546	0.0331645	up
MCM8	1.10019	0.00701635	0.0332064	up
ARL4A	2.32397	0.00706501	0.0333679	up
GPR35	3.99747	0.00706679	0.0333679	up
2023-03-01	3.42344	0.00709157	0.0334559	up
ZNF117	3.42344	0.00709157	0.0334559	up
PIGA	1.20391	0.00710339	0.033484	up
FAM136BP	4.65593	0.00710367	0.033484	up
CHRNB1	2.90724	0.00712695	0.0335744	up
ALG10B	1.42626	0.00714522	0.033633	up
SNX22	2.42436	0.00714555	0.033633	up
TIRAP	1.25942	0.00716624	0.0337207	up
NEMP2	1.86481	0.00721325	0.0339127	up
FGFR1OP2	1.16427	0.00723616	0.0340008	up
BCHE	3.41489	0.0072476	0.0340441	up
FHOD3	4.41425	0.00727034	0.0340441	up
SGCZ	4.41425	0.00727034	0.0340441	up
LINC00173	4.41425	0.00727034	0.0340441	up
PCDHA4	4.41425	0.00727034	0.0340441	up
PCDHA10	4.41425	0.00727034	0.0340441	up
RP11-9G1.3	4.41425	0.00727034	0.0340441	up
RP1-240B8.3	4.41425	0.00727034	0.0340441	up
LINC01146	4.41425	0.00727034	0.0340441	up
ZNF571-AS1	4.41425	0.00727034	0.0340441	up
DMGDH	2.62885	0.00728743	0.0340877	up
PHC2	1.2905	0.00728989	0.0340877	up
CUTC	1.51556	0.00732929	0.034195	up
RASGRP2	4.41847	0.00738538	0.0343371	up
TMC5	4.41847	0.00738538	0.0343371	up
GLRB	4.41847	0.00738538	0.0343371	up
PCDHB8	4.41847	0.00738538	0.0343371	up
PPP2R2B	4.41847	0.00738538	0.0343371	up
ANOS2P	4.41847	0.00738538	0.0343371	up
ETV5	4.41847	0.00738538	0.0343371	up
TMEM200B	4.41847	0.00738538	0.0343371	up
NRCAM	3.99312	0.00741031	0.0344237	up
C12orf56	3.99336	0.0074217	0.034457	up
RP11-1C8.7	4.6716	0.00742891	0.0344807	up
AMBP	4.4204	0.00743784	0.0345026	up
IFNLR1	4.4204	0.00743784	0.0345026	up
CTHRC1	4.64842	0.00752062	0.0348498	up
GPATCH8	1.10044	0.00754435	0.0349471	up
MIR1224	7.22578	0.00762148	0.0352445	up
HCN2	2.42421	0.00763127	0.0352798	up
LINC01023	4.54104	0.00763777	0.0352999	up
LRWD1	1.12218	0.00768131	0.035461	up
ISX-AS1	4.94903	0.00770103	0.035522	up
KATNAL2	2.3175	0.00776034	0.0357553	up
SLC40A1	3.03769	0.00781226	0.0359633	up
HDAC5	1.14844	0.00787731	0.0362126	up
FHIT	1.47586	0.00798232	0.0365925	up
FAM109B	3.90332	0.00806184	0.0369157	up
TUFMP1	3.90332	0.00806681	0.0369281	up
TXNDC16	1.20831	0.00808164	0.0369856	up
RN7SKP176	1.08237	0.00813942	0.0372188	up
ZNF724P	1.7701	0.00824197	0.0376352	up
CH17-13I23.3	4.30338	0.00826099	0.037701	up
DHRS3	1.27888	0.00826881	0.0377262	up
HOTAIR_3	7.18505	0.00838431	0.0382105	up
MELTF	2.62395	0.00839716	0.0382584	up
FOXD1	2.62692	0.00840993	0.038274	up
GAREM2	2.21711	0.00840994	0.038274	up
GCK	4.41222	0.00847108	0.0384987	up
OGDHL	1.45406	0.00856277	0.0388722	up
BDNF-AS	4.41615	0.00858132	0.0389241	up
TCL6	3.77958	0.00862035	0.0390794	up
MST1R	3.9004	0.00866265	0.0392385	up
ANTXR2	2.8361	0.00872793	0.0394796	up
CHST15	2.8361	0.00872793	0.0394796	up
MIR6894	10.2335	0.00881496	0.0398281	up
SLC26A10	4.42482	0.00882235	0.0398296	up
COX6CP17	4.42482	0.00882235	0.0398296	up
CNST	1.1232	0.00882722	0.0398296	up
MIR570	7.1774	0.00884154	0.0398613	up
ASPM	1.07887	0.00887985	0.0400229	up
SRPK3	4.54556	0.00896612	0.0403784	up
MAPRE2	1.72981	0.00897766	0.0404081	up
RP13-46H24.1	4.07768	0.00900522	0.0404987	up
PIBF1	1.86266	0.00902811	0.0405905	up
PTP4A3	1.92596	0.00913408	0.0410219	up
MIR8070	7.1022	0.00922284	0.0413637	up
MMP17	2.84104	0.00931469	0.0417185	up
LRRC14	1.08395	0.00939952	0.0420294	up
RN7SKP8	2.35894	0.00961148	0.0428717	up
PLEKHG5	2.35984	0.00966295	0.0430543	up
SCGB1D2	3.40928	0.00975977	0.0434131	up
PITX2	4.54712	0.00985607	0.043748	up
RP11-762I7.5	2.37222	0.00988356	0.0438562	up
SPTBN4	1.88339	0.00996414	0.0441798	up
GLS2	1.29523	0.0102362	0.0452511	up
TMEM35B	1.52489	0.0102549	0.0453093	up
EFNB3	4.27727	0.0103	0.0453455	up
QPCT	4.27727	0.0103	0.0453455	up
MIA2	4.27727	0.0103	0.0453455	up
EDARADD	4.27727	0.0103	0.0453455	up
SLIT1	4.27727	0.0103	0.0453455	up
RYR1	4.27727	0.0103	0.0453455	up
AC005009.1	4.27727	0.0103	0.0453455	up
CTD-3064C13.1	4.27727	0.0103	0.0453455	up
ELOVL4	4.27936	0.0103681	0.0455389	up
CD109	4.27936	0.0103681	0.0455389	up
PTAFR	4.27936	0.0103681	0.0455389	up
B3GNT3	4.27936	0.0103681	0.0455389	up
TAL2	4.27936	0.0103681	0.0455389	up
HPDL	4.27936	0.0103681	0.0455389	up
COG2	1.01182	0.0104089	0.0456815	up
RP11-266K4.9	3.27238	0.0104173	0.0457061	up
ZC3H6	1.55472	0.010441	0.0457733	up
MOV10L1	4.28396	0.0105172	0.0460086	up
RND2	4.28396	0.0105172	0.0460086	up
MAEL	4.28396	0.0105172	0.0460086	up
SFMBT2	4.28396	0.0105172	0.0460086	up
XXbac-B135H6.15	4.28396	0.0105172	0.0460086	up
PDIK1L	1.95839	0.0105469	0.0460624	up
RAB33B	2.15927	0.0105908	0.046172	up
EFHD1	3.80126	0.0106091	0.0462127	up
CTC-338M12.1	4.40763	0.0106631	0.0464247	up
AC006486.9	1.61256	0.0106723	0.0464484	up
BCL2	3.80434	0.0106829	0.0464601	up
EMID1	3.80434	0.0106829	0.0464601	up
SMIM24	4.40965	0.0107223	0.046557	up
ATP10D	4.40965	0.0107223	0.046557	up
SNX7	1.30197	0.010792	0.0467729	up
SORBS1	2.21639	0.0108452	0.0469538	up
GPCPD1	1.68775	0.0108503	0.0469542	up
EVA1B	2.04651	0.0108539	0.0469542	up
RP11-342K6.1	1.68603	0.0108708	0.0470025	up
UPP1	3.2701	0.0109276	0.0472231	up
P2RX6	4.41652	0.0109327	0.0472325	up
FGFR1	1.07871	0.0109436	0.0472424	up
INO80B	1.4847	0.010989	0.0474007	up
OSBPL3	1.2103	0.0110596	0.0476338	up
BEND3	1.77956	0.0110605	0.0476338	up
VSTM2L	3.27591	0.011107	0.0477836	up
GTF2IP6	4.42302	0.0111175	0.0478162	up
RGS11	1.60999	0.0112535	0.048313	up
GSTM2	2.83078	0.0113704	0.0487246	up
SCUBE2	3.7998	0.0113931	0.0487708	up
NAV1	1.33212	0.0114916	0.049154	up
CCNDBP1	1.02139	0.0116604	0.0497978	up
FAM50B	1.38974	0.0117864	0.0502096	up
CCDC142	1.28537	0.0119656	0.0508229	up
GSK3A	1.28309	0.0120469	0.0511016	up
MGAT4A	2.75927	0.0121848	0.0515799	up
BLM	1.54176	0.0123766	0.0522431	up
AC005537.2	4.53312	0.012413	0.0523829	up
SPOCK2	2.71119	0.0124938	0.0526154	up
APOE	3.79653	0.0125177	0.0527025	up
GLDC	3.04585	0.012635	0.0531095	up
NEGR1	4.54291	0.0126371	0.0531095	up
PTPRR	2.8364	0.0127414	0.0534931	up
AMIGO2	4.27245	0.0128539	0.0538799	up
VCX3A	4.27245	0.0128539	0.0538799	up
CORO6	3.81058	0.012892	0.0539711	up
ELF4	1.90925	0.0128949	0.0539711	up
PRADC1	1.07764	0.0129242	0.0540522	up
NUP62CL	1.12631	0.0130112	0.0543604	up
HOXB3	3.27974	0.0130178	0.0543604	up
ZNF420	1.27927	0.0130233	0.0543695	up
GNAQ	1.3659	0.0130491	0.0544494	up
BORA	1.90985	0.0131219	0.0547252	up
AC007192.4	3.41363	0.0131381	0.054765	up
FOXP2	4.28194	0.0131738	0.0548439	up
RP11-539E19.2	4.28194	0.0131738	0.0548439	up
RP11-168F9.2	4.28194	0.0131738	0.0548439	up
LGALS4	3.19227	0.0132623	0.0551436	up
LOXL1	1.64511	0.0132626	0.0551436	up
AP004372.1	4.40987	0.0133091	0.0552947	up
PPP1R12B	1.05286	0.0135319	0.0561062	up
MTMR11	2.0457	0.0136076	0.0563915	up
HCN1	5.03121	0.0136144	0.0563922	up
XRCC1	1.08054	0.0136573	0.0565261	up
MAST1	1.99169	0.0137045	0.0566925	up
CALCA	3.69477	0.0137625	0.0568785	up
ZBED6CL	2.09904	0.0138026	0.0569464	up
IER5L	2.15183	0.0139505	0.0573103	up
P2RX4	1.26677	0.0139614	0.0573103	up
CDH10	4.12817	0.0139834	0.0573103	up
MISP	4.12817	0.0139834	0.0573103	up
KCNC4	4.12817	0.0139834	0.0573103	up
MOB3B	4.12817	0.0139834	0.0573103	up
PGBD1	4.12817	0.0139834	0.0573103	up
SYPL2	4.12817	0.0139834	0.0573103	up
STAC	4.12817	0.0139834	0.0573103	up
CACNA1B	4.12817	0.0139834	0.0573103	up
JAKMIP2	4.12817	0.0139834	0.0573103	up
TMEM151A	4.12817	0.0139834	0.0573103	up
ZFP3	4.12817	0.0139834	0.0573103	up
COL27A1	4.12817	0.0139834	0.0573103	up
PCDHB11	4.12817	0.0139834	0.0573103	up
PCDHA8	4.12817	0.0139834	0.0573103	up
PCDHA1	4.12817	0.0139834	0.0573103	up
AC010127.3	4.12817	0.0139834	0.0573103	up
AMY2B	4.12817	0.0139834	0.0573103	up
RP11-407N17.3	4.12817	0.0139834	0.0573103	up
AFAP1-AS1	4.12817	0.0139834	0.0573103	up
EXOC6	1.42298	0.0141606	0.0579351	up
FRG1HP	1.12699	0.0142312	0.0581365	up
RP11-305K5.1	2.00881	0.014248	0.0581906	up
USP53	1.35757	0.014301	0.0583925	up
MDGA2	4.27012	0.0145713	0.0592299	up
DERL3	1.34231	0.0146269	0.0594266	up
PLAUR	3.18639	0.014683	0.0595941	up
ANO9	2.68253	0.0146864	0.0595941	up
NUDT17	2.68352	0.0147259	0.0597248	up
BATF3	3.19145	0.014848	0.0600269	up
COQ10A	1.54431	0.0149099	0.0602454	up
KHDC1	2.09749	0.0149131	0.0602454	up
RP11-657O9.1	4.28155	0.0149477	0.0603404	up
DNAAF3	1.73268	0.0150334	0.0606414	up
PDLIM3	3.69139	0.0150725	0.0607693	up
CXXC4	4.28906	0.0151894	0.0611199	up
LL22NC03-30E12.11	4.28906	0.0151894	0.0611199	up
MT1L	4.28906	0.0151894	0.0611199	up
PLCB2	3.69809	0.0152815	0.0614604	up
PDE4DIP	1.64137	0.0160691	0.0641996	up
PCOLCE2	2.82468	0.0160697	0.0641996	up
EMP1	3.68975	0.0160801	0.0642143	up
SMAD9	1.40497	0.0162097	0.0646373	up
ST8SIA4	3.69783	0.0163077	0.0649963	up
MT3	3.17516	0.0163668	0.0651683	up
CDKN2D	1.18862	0.0164182	0.0652936	up
LINC00339	1.14	0.0165765	0.0658591	up
RERG	3.10397	0.0166641	0.066143	up
PSMG3-AS1	2.68693	0.0166747	0.0661529	up
DHX57	1.15754	0.0167883	0.0665228	up
DLGAP3	4.1207	0.0170315	0.0673075	up
NPR1	4.1207	0.0170315	0.0673075	up
KLK8	4.12304	0.017123	0.0675873	up
SPRY4	4.12304	0.017123	0.0675873	up
RPSAP41	4.12304	0.017123	0.0675873	up
DPPA5	4.12584	0.0172319	0.0679024	up
KRT8P30	4.12584	0.0172319	0.0679024	up
SNX18P13	4.12584	0.0172319	0.0679024	up
ABLIM1	1.00876	0.0173258	0.0682069	up
HDAC9	4.13055	0.0174132	0.068419	up
ELMOD1	4.13055	0.0174132	0.068419	up
CTGF	4.13055	0.0174132	0.068419	up
SLIT2	4.13055	0.0174132	0.068419	up
RP11-567G11.1	4.13055	0.0174132	0.068419	up
CHRM3	4.13337	0.0175209	0.0687189	up
RP5-1059H15.1	4.13337	0.0175209	0.0687189	up
SPATA6	1.93513	0.0175231	0.0687189	up
FAM171A2	1.93513	0.0175231	0.0687189	up
HRH3	3.58136	0.0176069	0.0688807	up
KIF5A	3.58136	0.0176069	0.0688807	up
CTNND2	4.13574	0.0176107	0.0688807	up
ZNF114	4.13574	0.0176107	0.0688807	up
RNLS	4.13574	0.0176107	0.0688807	up
FLRT2	4.13574	0.0176107	0.0688807	up
SPTSSB	4.13574	0.0176107	0.0688807	up
PTPRG-AS1	4.13574	0.0176107	0.0688807	up
RP11-159H10.3	3.58136	0.0176174	0.0688906	up
INHBB	1.6881	0.018071	0.0704031	up
ARMCX4	2.60138	0.0183106	0.0712266	up
MEGF6	2.23221	0.0186549	0.0723768	up
CERS1	1.19142	0.0189191	0.0732456	up
RFPL1S	3.57621	0.0191045	0.0738234	up
RP11-398K22.12	3.57621	0.0191158	0.0738499	up
PROCR	2.6003	0.0191715	0.0740126	up
CTD-2008L17.1	3.58496	0.0193963	0.0747851	up
PCLO	2.34612	0.0194546	0.074858	up
MIR6081	6.63301	0.0196879	0.0755426	up
RP1-56J10.8	4.6504	0.019753	0.0757391	up
BMPR1A	1.69084	0.0197676	0.0757597	up
RP11-465N4.4	1.55658	0.0198741	0.0761142	up
ZNF844	2.03451	0.0200004	0.0765264	up
BTBD3	1.12704	0.0200462	0.0766476	up
GPC6	1.27838	0.020143	0.0769998	up
RNF217	3.69659	0.0204585	0.0779402	up
SCARNA11	2.70315	0.0204604	0.0779402	up
NINL	1.72615	0.0207576	0.0788958	up
KLC3	3.01134	0.0207579	0.0788958	up
CFD	1.55586	0.02085	0.0791844	up
NCOA3	1.34823	0.0210334	0.0797697	up
MIR490	6.60195	0.0212002	0.0803377	up
TBC1D32	1.1624	0.0212028	0.0803377	up
UBXN11	1.15872	0.0213894	0.0808764	up
AS3MT	2.34504	0.0214419	0.0810185	up
ZNF620	1.59512	0.0214563	0.0810508	up
ITGA2B	2.50588	0.0214603	0.0810508	up
A2M	4.4021	0.0216021	0.0814547	up
DENND6B	1.8765	0.0218448	0.082124	up
SMC1B	3.95369	0.0218599	0.082124	up
NRXN2	3.95369	0.0218599	0.082124	up
ARHGEF6	3.95369	0.0218599	0.082124	up
TRPC3	3.95369	0.0218599	0.082124	up
ANKLE1	3.95369	0.0218599	0.082124	up
TBX20	3.95369	0.0218599	0.082124	up
MYEOV	3.95369	0.0218599	0.082124	up
LINC00654	3.95369	0.0218599	0.082124	up
ZNF141	1.02649	0.021947	0.0824133	up
C7orf73	1.0034	0.0219968	0.0825435	up
TRPV4	3.95925	0.0221166	0.0827843	up
KLF12	3.95925	0.0221166	0.0827843	up
MGAT5B	3.95925	0.0221166	0.0827843	up
RP11-218M22.1	3.95925	0.0221166	0.0827843	up
CAPN12	3.95925	0.0221166	0.0827843	up
NOTUM	3.95925	0.0221166	0.0827843	up
STPG3	3.95925	0.0221166	0.0827843	up
DGUOK-AS1	3.95925	0.0221166	0.0827843	up
RP11-497G19.1	3.95925	0.0221166	0.0827843	up
NPR3	2.59996	0.0221364	0.0828228	up
CGB2	3.9618	0.022229	0.0829204	up
RUNDC3B	3.9618	0.022229	0.0829204	up
CHRNB4	3.9618	0.022229	0.0829204	up
MGAT3	3.9618	0.022229	0.0829204	up
ASGR1	3.9618	0.022229	0.0829204	up
LRRC43	3.9618	0.022229	0.0829204	up
LHX8	3.9618	0.022229	0.0829204	up
EIF4E1B	3.9618	0.022229	0.0829204	up
OR51B4	3.9618	0.022229	0.0829204	up
LINC01504	3.9618	0.022229	0.0829204	up
RP13-401N8.1	3.9618	0.022229	0.0829204	up
LINC01481	3.9618	0.022229	0.0829204	up
TNIK	3.01355	0.0222428	0.0829453	up
PARVA	1.2531	0.0222509	0.0829453	up
AC007560.1	4.42998	0.022262	0.0829676	up
AKIRIN2	1.40388	0.0223353	0.0832106	up
DOK1	1.87505	0.0224125	0.0834302	up
GOLGA2P5	1.16286	0.0224218	0.0834302	up
NFATC4	2.17614	0.022737	0.0843918	up
STRADA	1.00591	0.022908	0.084892	up
KLF11	1.32065	0.023101	0.0854688	up
GRB7	1.07398	0.0232887	0.0859155	up
UBE2Q2P1	1.86073	0.0234574	0.0863653	up
CHUK	1.24644	0.0236048	0.0867275	up
DOCK3	2.51423	0.0236364	0.0867659	up
LOXL3	2.51423	0.0236364	0.0867659	up
FOXD4	2.51423	0.0236364	0.0867659	up
CTD-2026G6.3	3.33821	0.0236974	0.0869565	up
SEMA4G	2.35119	0.0239317	0.0876335	up
CNTN1	3.45275	0.0239376	0.0876355	up
L1CAM	3.45651	0.0240668	0.0880197	up
RP11-455O6.9	3.45651	0.0240694	0.0880197	up
PDGFC	3.45651	0.024079	0.0880349	up
RP11-1008C21.2	3.45824	0.0241257	0.0881861	up
CDK6	1.34904	0.0242065	0.0883825	up
ZNF93	1.59976	0.0246066	0.089484	up
C2orf48	2.49115	0.02475	0.0898857	up
RN7SKP178	1.85529	0.0248492	0.090146	up
KCNK4-TEX40	3.00492	0.0248804	0.0902389	up
TGFBR3L	1.41275	0.0249244	0.0903785	up
NBEA	2.27339	0.0253492	0.0916547	up
SPOCK1	1.73666	0.0253926	0.0917712	up
ZNF506	1.56774	0.0255781	0.09236	up
SYNGR3	1.92975	0.0256114	0.0923987	up
EPHA10	1.63284	0.0256836	0.0926183	up
TRIM7	1.25193	0.0258947	0.0932931	up
ACAP1	2.34237	0.0259185	0.0933215	up
ADCY10P1	3.45093	0.0259489	0.0934102	up
RP11-362K14.7	3.00629	0.025987	0.0934804	up
CDCA7	1.00007	0.0259912	0.0934804	up
CEMIP	3.45445	0.0260578	0.0936788	up
RP11-712L6.7	3.45445	0.0260681	0.093695	up
ENPEP	3.95092	0.0261588	0.0939178	up
RP11-297C4.1	3.95092	0.0261588	0.0939178	up
TET2	1.44779	0.0262036	0.0940382	up
RP11-181C3.1	3.01479	0.0262858	0.0942414	up
HOXC4	2.09814	0.0263462	0.0944045	up
SSPN	3.95617	0.0263832	0.0944956	up
FBN3	3.95617	0.0263832	0.0944956	up
FAM228B	1.87833	0.0264377	0.0946494	up
ANO8	1.36499	0.0265194	0.0948586	up
ZC4H2	1.40858	0.0265636	0.0949754	up
APBB2	1.24258	0.0266732	0.0952841	up
TMED10P2	3.96776	0.0268687	0.0958566	up
GLUD1P7	3.96776	0.0268687	0.0958566	up
AC005609.17	3.96776	0.0268687	0.0958566	up
RP11-736G13.1	3.68559	0.0269105	0.0959816	up
SVBP	1.23524	0.0269154	0.0959816	up
CCDC18-AS1	1.10361	0.0269615	0.0960831	up
ALMS1	1.20694	0.0269972	0.0961233	up
SLF2	1.25532	0.0271375	0.0964998	up
VWA7	2.91047	0.0271433	0.0964998	up
STXBP1	1.32536	0.0274495	0.0972712	up
TMED7-TICAM2	2.90007	0.0274761	0.0973233	up
ZBTB39	1.46901	0.027618	0.0976781	up
TMED6	2.90417	0.027651	0.0977102	up
TUG1_1	3.59262	0.0277123	0.0978846	up
AL135787.1	1.23266	0.0282072	0.099321	up
PLEKHG6	1.85356	0.0282888	0.0995552	up
TMEM128	1.36213	0.028418	0.0999884	up
RNF150	2.90632	0.0284674	0.100098	up
ANKRD6	2.26664	0.0284954	0.100153	up
TSTD3	1.97964	0.0286447	0.100635	up
PLEKHA8P1	2.09323	0.028655	0.100649	up
LINC00271	2.91487	0.028802	0.101098	up
TDRD7	1.90881	0.0288469	0.101193	up
HOXB6	1.91062	0.0290278	0.10174	up
C2orf27A	1.97821	0.029123	0.101977	up
DLEU1_2	4.27219	0.0292075	0.1022	up
SGCB	1.63201	0.0293167	0.102511	up
DDX20	1.13239	0.0293784	0.102683	up
VPS9D1	2.09962	0.0295259	0.103089	up
GTF2IP3	2.11138	0.0296539	0.103251	up
MAN1A1	2.42262	0.030204	0.104586	up
SPIC	2.42262	0.030204	0.104586	up
LINC00511	2.42262	0.030204	0.104586	up
RP3-425C14.4	2.42262	0.030204	0.104586	up
SLC17A5	1.32206	0.0302642	0.104683	up
KIAA1161	1.2615	0.0304422	0.105144	up
NR2F1	2.26982	0.0305566	0.105472	up
LMBRD1	1.16676	0.0305962	0.105564	up
PRSS3	4.65526	0.0310737	0.106829	up
TMEM45B	1.42733	0.0313093	0.10748	up
CTD-2587H24.10	2.02205	0.0313411	0.107544	up
ZFY	1.50053	0.031612	0.108292	up
SLC1A4	1.13092	0.0316463	0.108366	up
PAFAH2	1.46249	0.031747	0.108641	up
SATB1-AS1	3.31572	0.0319832	0.109218	up
RP11-404F10.2	3.31572	0.031986	0.109218	up
DRAIC	1.55075	0.0319949	0.109218	up
EIF3EP1	3.31572	0.031996	0.109218	up
MIR5087	8.37979	0.0320253	0.109273	up
PIGZ	3.31758	0.0320519	0.109341	up
TAS2R3	3.31758	0.032062	0.109353	up
U47924.6	1.22733	0.0321951	0.109703	up
AKR7A3	3.32166	0.0322054	0.109703	up
BPIFA4P	3.32166	0.0322054	0.109703	up
CARF	1.4999	0.0322117	0.109703	up
VCAN	3.76161	0.0323902	0.109814	up
EFR3B	3.76161	0.0323902	0.109814	up
GPR143	3.76161	0.0323902	0.109814	up
CNTNAP1	3.76161	0.0323902	0.109814	up
GUCY1B2	3.76161	0.0323902	0.109814	up
NRSN1	3.76161	0.0323902	0.109814	up
AKR1E2	3.76161	0.0323902	0.109814	up
ADAMTS20	3.76161	0.0323902	0.109814	up
PRELID2	3.76161	0.0323902	0.109814	up
RP11-465L10.10	3.76161	0.0323902	0.109814	up
PCDHA5	3.76161	0.0323902	0.109814	up
AC007255.8	3.76161	0.0323902	0.109814	up
AC010091.1	3.76161	0.0323902	0.109814	up
RP11-677M14.3	3.76161	0.0323902	0.109814	up
RP11-416N2.4	3.76161	0.0323902	0.109814	up
CHMP1B2P	3.76161	0.0323902	0.109814	up
AHI1	1.09554	0.0323911	0.109814	up
BMP2K	1.36315	0.0323971	0.109814	up
ANKRD24	2.18697	0.0325167	0.109814	up
TRIM9	3.76445	0.032526	0.109814	up
TBX18	3.76445	0.032526	0.109814	up
COLEC11	3.76445	0.032526	0.109814	up
NXPH1	3.76445	0.032526	0.109814	up
BICC1	3.76445	0.032526	0.109814	up
PAX8	3.76445	0.032526	0.109814	up
EDA2R	3.76445	0.032526	0.109814	up
CHL1	3.76445	0.032526	0.109814	up
RASGEF1B	3.76445	0.032526	0.109814	up
BOLL	3.76445	0.032526	0.109814	up
TMSB4Y	3.76445	0.032526	0.109814	up
SLFN13	3.76445	0.032526	0.109814	up
KCNJ3	3.76445	0.032526	0.109814	up
SVOP	3.76445	0.032526	0.109814	up
PRRX2	3.76445	0.032526	0.109814	up
MCTP1	3.76445	0.032526	0.109814	up
SKIDA1	3.76445	0.032526	0.109814	up
PCDHB13	3.76445	0.032526	0.109814	up
CYP1B1-AS1	3.76445	0.032526	0.109814	up
IZUMO1	4.13339	0.0325343	0.109819	up
ST5	1.03585	0.032545	0.109823	up
HEXDC	1.17356	0.0325656	0.10984	up
TNFAIP2	1.69953	0.032585	0.109854	up
WEE2-AS1	2.03037	0.032659	0.110058	up
ING3	1.07056	0.0327218	0.110245	up
NR1H4	3.77069	0.0328221	0.110245	up
TLDC2	3.77069	0.0328221	0.110245	up
SLC17A7	3.77069	0.0328221	0.110245	up
TLX2	3.77069	0.0328221	0.110245	up
KCNC1	3.77069	0.0328221	0.110245	up
CELF5	3.77069	0.0328221	0.110245	up
NAT16	3.77069	0.0328221	0.110245	up
FAM66C	3.77069	0.0328221	0.110245	up
NBPF2P	3.77069	0.0328221	0.110245	up
NR2F2-AS1	3.77069	0.0328221	0.110245	up
RP11-499F3.2	3.77069	0.0328221	0.110245	up
CTC-281F24.1	3.77069	0.0328221	0.110245	up
CH17-125A10.2	3.77069	0.0328221	0.110245	up
RP11-402P6.15	3.77069	0.0328221	0.110245	up
RN7SKP118	1.04659	0.033026	0.110793	up
AFAP1L1	2.90427	0.0331375	0.111144	up
DYNC2LI1	1.49731	0.0332576	0.111479	up
RAD51D	1.07908	0.0333078	0.111543	up
MAP4K3	1.06923	0.0333109	0.111543	up
RP11-187C18.3	2.91061	0.03361	0.112246	up
KBTBD4	1.04023	0.03393	0.113015	up
SPSB2	1.17507	0.0339409	0.113028	up
BX255923.2	2.19062	0.0340644	0.113381	up
SPTAN1	1.28462	0.0340724	0.113381	up
ZNF85	1.25006	0.0343032	0.113795	up
RP11-122K13.15	6.33347	0.0343547	0.113896	up
FBXO36	2.80317	0.0345459	0.1144	up
AMOTL1	2.80113	0.0346922	0.114736	up
ALG1L	2.80252	0.0347463	0.114834	up
GDAP1	1.10739	0.0347784	0.114882	up
PACSIN1	1.17396	0.0348326	0.115001	up
ANXA2R	2.80557	0.0348701	0.115068	up
ZNF48	1.2088	0.0350966	0.115793	up
RP11-342K6.2	2.50218	0.0351262	0.115867	up
NIPAL2	1.52056	0.0352807	0.116242	up
FYN	1.75058	0.0352965	0.116242	up
HBM	2.18009	0.0356756	0.117065	up
LRRC56	1.83876	0.0357641	0.117309	up
TMEM179B	1.36573	0.0359116	0.117745	up
FAXC	1.50598	0.036386	0.118991	up
FAM126B	1.22418	0.0365107	0.119351	up
AC063976.3	3.95663	0.036752	0.119996	up
COX7BP1	2.16976	0.0367986	0.120124	up
DOPEY1	1.13663	0.0369012	0.120365	up
RP11-497G19.2	3.96553	0.0370791	0.120799	up
RTKN2	1.2804	0.0371765	0.120996	up
FSTL4	3.97111	0.0372788	0.121262	up
EGFEM1P	3.97111	0.0372788	0.121262	up
AHCYL2	1.0137	0.0372806	0.121262	up
DYNLT3	1.26738	0.0373608	0.121475	up
GRIP1	2.4251	0.0373891	0.121536	up
AC090774.2	4.26421	0.0376043	0.121972	up
PRR16	2.78991	0.0376303	0.121987	up
CYP20A1	1.06649	0.0378864	0.122542	up
HOXA3	2.79602	0.0378915	0.122542	up
DHX34	1.10048	0.0383999	0.123942	up
AC073043.1	3.3283	0.0389635	0.125464	up
ZNF253	1.35395	0.0392366	0.126219	up
MIR181B1	6.04892	0.0395671	0.127107	up
PDE4A	1.94529	0.0396238	0.127264	up
CNOT6L	1.10065	0.0398246	0.127784	up
PPP1R18	2.32093	0.0399361	0.127951	up
RAB39B	2.32093	0.0399361	0.127951	up
AL133493.2	2.32093	0.0399361	0.127951	up
PCDHGA10	2.32093	0.0399361	0.127951	up
ZNF629	2.32354	0.0400561	0.128225	up
HSPB8	2.32475	0.0401112	0.128301	up
SLC25A20	1.01031	0.0402932	0.128782	up
SPATA17	1.9488	0.0403019	0.128785	up
RBM26-AS1	1.62442	0.0403606	0.128922	up
MIR9-3HG	1.74699	0.0412314	0.13109	up
RP11-488L18.6	4.1483	0.0413307	0.131329	up
LRRN1	2.09652	0.0416129	0.132072	up
GOPC	1.06609	0.0417646	0.132436	up
ZMAT1	3.16629	0.0420455	0.132966	up
RP11-678G14.2	3.16629	0.0420455	0.132966	up
SHISA8	3.16629	0.0420481	0.132966	up
KBTBD11-OT1	3.16629	0.0420481	0.132966	up
PSMB9	3.16629	0.0420573	0.132966	up
PCDHGB1	3.16629	0.0420573	0.132966	up
BTRC	1.40145	0.0421263	0.133056	up
MAN1C1	2.3275	0.0421787	0.133144	up
WDR46	2.00056	0.0421945	0.133168	up
DDX3P2	5.97768	0.0424626	0.133937	up
IGLV5-52	1.33803	0.0428217	0.134654	up
KLHL2	1.28357	0.0436536	0.136405	up
HIF1AN	1.06614	0.0438296	0.136854	up
PCDHB15	3.75473	0.0440976	0.137451	up
IL1R2	3.75473	0.0440976	0.137451	up
RPS27P23	3.75473	0.0440976	0.137451	up
RP11-78F17.1	3.75473	0.0440976	0.137451	up
AC005609.18	3.75473	0.0440976	0.137451	up
TAB3-AS1	3.94119	0.0443074	0.137947	up
DEGS2	2.31684	0.044431	0.138227	up
C1orf127	3.94747	0.0445049	0.138272	up
IGLVV-58	3.94747	0.0445049	0.138272	up
MPP6	1.26841	0.0445115	0.138272	up
EPHA4	3.94975	0.0445729	0.138431	up
MTMR9LP	3.76805	0.0446958	0.138751	up
CCDC102B	2.67975	0.0447573	0.138899	up
KCNN1	3.97492	0.0452892	0.140257	up
RN7SL731P	3.97779	0.045365	0.140325	up
DEPDC4	1.48075	0.0453747	0.140325	up
CNPY4	1.76321	0.0454204	0.140325	up
RSPH3	2.09663	0.045545	0.140325	up
ACSF2	1.00658	0.0456697	0.140325	up
RP11-343C2.9	1.73923	0.0457828	0.140325	up
PAX6	3.54315	0.0460316	0.140325	up
SYN1	3.54315	0.0460316	0.140325	up
PCDHA6	3.54315	0.0460316	0.140325	up
NOL4	3.54315	0.0460316	0.140325	up
PCDH11X	3.54315	0.0460316	0.140325	up
FGL1	3.54315	0.0460316	0.140325	up
RAB34	3.54315	0.0460316	0.140325	up
AGMAT	3.54315	0.0460316	0.140325	up
EGR1	3.54315	0.0460316	0.140325	up
HOXC11	3.54315	0.0460316	0.140325	up
XCL1	3.54315	0.0460316	0.140325	up
IGSF11	3.54315	0.0460316	0.140325	up
ESAM	3.54315	0.0460316	0.140325	up
CCDC74B	3.54315	0.0460316	0.140325	up
SRSF12	3.54315	0.0460316	0.140325	up
CCDC144CP	3.54315	0.0460316	0.140325	up
GPR153	3.54315	0.0460316	0.140325	up
SEMA6B	3.54315	0.0460316	0.140325	up
KLK13	3.54315	0.0460316	0.140325	up
FAM83B	3.54315	0.0460316	0.140325	up
SLC35G2	3.54315	0.0460316	0.140325	up
COL4A3	3.54315	0.0460316	0.140325	up
APLF	3.54315	0.0460316	0.140325	up
[truncated: 1,564 more rows]

## Sheet: Table S8
Supplementary Table 8: Sequence of primers for qRT-PCR analysis
Primer		Sequence (5’-3’)
GAPDH	Forward primer	CGCTCTCTGCTCCTCCTGTTC
	Reverse primer	ATCCGTTGACTCCGACCTTCAC
APOE	Forward primer	GTTGCTGGTCACATTCCTGG
	Reverse primer	GCAGGTAATCCCAAAAGCGAC
AR	Forward primer	TGGATGGCTCCAAATCACCC
	Reverse primer	AAGCGTCTTGAGCAGGATGT
NKX3-1	Forward primer	CCCACACTCAGGTGATCGAG
	Reverse primer	GAGCTGCTTTCGCTTAGTCTT
KLK3	Forward primer	TTTCCAATGACGTGTGTGCG
	Reverse primer	TCAGAATGACCCACGAGCAG
TMPRSS2	Forward primer	CAAGTGCTCCAACTCTGGGAT
	Reverse primer	AACACACCGATTCTCGTCCTC

## Sheet: Table S9
Supplementary Table 9: Antibodies used in the study.
Antibody	Company (Cat. No.)	Working dilutions
Primary Antibody
APOE	Sigma (AB947)	WB:1/1000, IHC:1/300, IF:1/500
AR	CST (5153S)	WB: 1/1000,IHC:1/400, IF:1/800
TRIM25	Abcam (ab167154)	WB: 1/1000, IF:1/500
NKX3.1	Affinity (AF0221)	IF: 1/500
KLK3	Affinity (AF0246)	IF: 1/500
TMPRSS2	Affinity (DF7917)	IF: 1/500
Ub	ABclonal (A19686)	WB: 1/1000
CD3e	Abcam (ab237721)	IF: 1/500
CD8a	Abcam (ab209775)	IF: 1/500
Zombie	Biolegend (423101)	FC: 1/1000
PE-CD3	BD Bioscience (145-2c11)	FC: 1/100
BV421-CD4	Biolegend(GK1.5)	FC: 1/100
Percp/Cy5.5-CD8	Biolegend(53-6.7)	FC: 1/100
APC/Cy7-CD45	Biolegend(30-F11)	FC: 1/100
PE-Gr-1	Biolegend(RB6-8C5)	FC: 1/100
BV421-CD11b	Biolegend(M1/70)	FC: 1/100
Mouse anti Myc	ABclonal (AE010)	WB: 1/1000
Mouse anti HA	CST (3724S)	WB: 1/1000
Mouse anti Flag	Sigma (F1804)	WB: 1/1000
Tubulin	ABclonal (AC021)	WB: 1/1000
GAPDH	Proteintech (60004-1-Ig)	WB: 1/1000
Secondary Antibody
HRP-conjugated goat anti-rabbit IgG	Abclone (AS014)	WB: 1/5000
HRP-conjugated goat anti-mouse IgG	Abclone (AS003)	WB: 1/5000
Cy3 Goat Anti-Rabbit	Servicebio (GB21303)	IF: 1/500
Cy3 Donkey Anti-Mouse	Servicebio (GB21401)	IF: 1/500
FITC Goat Anti-Mouse	Servicebio (GB22301)	IF: 1/500
FITC Goat Anti-Rabbit	Servicebio (GB22303)	IF: 1/500

## Sheet: Table S10
Supplementary Table 10: Clinical information of HProA120Su01
No. of Patients	N=60
Age
<=70	42 (70.0%)
>70	18 (30.0%)
Gleason score
6	11 (18.3%)
7	44 (73.3%)
8	4 (6.67%)
9	1 (1.67%)
Overall survival
Alive	52 (86.7%)
Dead	8 (13.3%)

[truncated: 2 more sheets: Table S11, Table S12]
